# Supplementary material for: The transcriptome of Cryptosporidium oocysts and intracellular stages
Source: Sci Rep. 2019 May 27;9:7856. doi: 10.1038/s41598-019-44289-x (PMC6536522; doi:10.1038/s41598-019-44289-x)
Supplement: Supplementary file 2 — Dataset 1 [file 41598_2019_44289_MOESM2_ESM.xlsx]

## Sheet: Sheet1
Table S3. FPKM values for 3793 C. parvum gene color-coded according to FPKM. Columns indicate samples numbered as in Table 1. Red codes, extracellular stages; green codes, intracellular stages.
sample	15	16M	1	2	3	4	5	6	7	8	9	10	11	12	13	14	1H	2H	23	24	25	26	28	29	30	31	1M	2M	3M	4M	38	39	40	41	42	log2(extracell/intracell)
cgd8_2580	0	0.0781523	0	0	0	0	0	0	0	0	0	0	0	0	0	0	0	0	0	0	0	0	501.864	399.067	406.465	914.236	277.944	391.541	342.063	328.945	694.819	1059.94	860.082	715.521	642.992	-16.6395
cgd4_2230	0	0.122051	0	0	0	0	0	0	0	0	0	0	0	0	0	0	0	0	0	0	0	0	123.055	37.7098	121.404	0	82.342	87.6275	76.2958	68.9045	93.9001	141.521	151.843	132.412	59.9471	-13.3178
cgd7_2010	0	0.104909	0	0	0	0	0	0	0	0	0	0	0	0	0	0	0	0	0	0	0	0	186.392	32.5241	0	0	21.9104	32.0485	30.0538	29.6116	116.977	119.264	102.739	131.066	75.7258	-13.1138
cgd7_2360	0	0.0732813	0	0	0	0	0	0	0	0	0	0	0	0	0	0	0	0	0	0	0	0	0	0	0	0	59.9952	39.6039	49.6354	30.0909	52.409	104.058	96.4801	76.8892	54.8533	-12.9925
cgd8_490	0	0.035621	0	0	0	0	0.0436577	0	0	0	0	0	0	0	0	0	0	0	0	0	0	0	110.47	90.275	37.2299	0	28.8493	25.1286	12.9844	10.9671	31.2998	47.8058	20.8128	37.1371	20.791	-12.6274
cgd8_2160	0	0.0775793	0	0	0	0	0.0951117	0	0	0	0	0	0	0	0	0	0	0	0	0	0	0	0	183.348	76.0715	0	67.1356	71.6159	68.719	91.5883	89.3131	120.967	87.0183	53.9535	29.0236	-12.4908
cgd8_5260	0	0.307492	0	0	0	0	0	0	0	0	0	0	0	0	0	0	0	0	0	0	0	0	118.736	132.946	0	0	138.606	123.007	105.72	59.9697	140.038	139.637	162.791	159.733	110.472	-12.2264
cgd7_870	0	0.279449	0	0	0	0	0	0	0	0	0	0	0	0	0	0	0	0	0	0	0	0	0	120.309	0	0	52.5937	58.2037	36.4348	50.2267	147.132	218.46	230.502	174.06	83.8417	-12.1163
cgd8_1260	0	0	0	0	0	0	0	0	0	0	0	0	0	0	0	0.060843	0	0	0	0	0	0	16.8438	14.4815	0	0	19.4151	19.3956	12.0297	11.8532	9.83908	49.1719	35.602	22.5963	15.546	-11.9463
cgd2_3500	0	0.0472262	0	0	0	0	0.0578861	0	0	0	0	0	0	0	0	0	0	0	0	0	0	0	96.5243	0	0	0	14.8809	10.2946	0	0	35.3956	56.1884	61.3756	43.0972	27.1144	-11.7624
cgd2_1250	0	0.220404	0	0	0	0	0	0	0	0	0	0	0	0.0819258	0	0	0	0	0	0	0	0	113.795	34.8723	24.9896	0	73.6306	51.3484	63.1257	22.6196	102.215	129.234	101.757	86.9648	91.119	-11.6151
cgd3_3410	0	0.147732	0	0	0.186206	0	0	0	0	0	0	0.182768	0	0	0	0	0	0	21.3044	0	0	0	99.6168	171.678	58.3362	0	298.619	181.145	161.518	87.7097	85.36	87.5733	121.404	104.588	47.3721	-11.6108
cgd6_1950	0.345416	0.328883	0	0	0	0	0	0	0	0	0	0	0	0	0	0.108291	0	0.495962	0	0	0	0	124.708	204.034	365.577	19.1905	353.731	229.075	207.671	229.947	350.995	445.708	458.454	388.674	372.76	-11.6008
cgd8_2610	0.258209	0.845112	0.378881	0	0	0	0.376762	0	0	0	0	0	0	0	0	0	0	0	0	0	0	0	0	346.047	621.027	0	173.72	338.134	292.228	283.934	474.09	878.25	637.018	529.28	639.094	-11.5358
cgd2_3300	0	0.117969	0	0	0	0	0	0	0	0	0	0	0	0	0	0	0	0	0	0	88.2137	0	0	36.5212	0	0	3.78127	37.553	6.14516	24.2178	18.7959	7.7552	41.8911	40.8934	7.17375	-11.4557
cgd2_1450	0	0.175648	0	0	0	0	0	0	0	0	0	0	0	0	0	0	0	0	0	0	0	0	0	18.1336	38.9837	0	66.5786	63.485	21.3492	15.0244	71.365	57.6449	45.9873	33.2367	22.1171	-11.418
cgd5_4180	0	0.0821995	0	0	0	0	0	0	0	0	0	0	0	0	0	0	0	0	0	0	0	0	0	0	0	0	11.8916	16.7845	17.1333	25.3164	12.765	45.8841	34.3095	17.1254	15.0811	-11.304
cgd7_1950	0	0.403886	0	0	0	0	0	0	0	0	0	0	0	0.675574	0	0	0	0	0	0	0	0	1520.39	42.924	121.482	0	14.8603	46.3369	21.0826	72.6254	150.445	93.1101	128.775	125.887	65.8469	-11.2032
cgd5_3170	0	3.43337	0	0	0	0	0.324234	1.84439	0	0.415476	0	0	0	0	0	0	0	0	0	0	0	0	0	713.876	732.539	705.785	197.928	249.508	248.374	339.372	1624.38	2293.05	2334.66	1999.79	1724.03	-11.1775
cgd4_530	0	0.180783	0	0	0.341797	0	0	0	0	0	0	0	0	0	0.085406	0.357158	0	0	0	0	0	0	0	135.228	288.981	0	190.595	145.729	122.479	129.925	254.171	140.894	203.298	221.646	238.193	-11.1499
cgd8_3020	0	0.23585	0	0	0	0	0.289236	0	0	0	0	0	0	0	0	0	0	0	0	0	0	0	0	33.8422	148.448	202.587	37.0301	89.2876	67.6293	66.603	98.6971	97.1239	151.159	62.9681	64.138	-11.1405
cgd8_1800	0	1.42912	0	0	0	0	0.233642	1.21981	0	0.599523	0	0	0	0	0.18004	0	0	0	0	0	0	0	464.819	505.458	794.367	590.918	296.02	408.315	531.317	459.755	776.836	758.041	842.782	758.849	579.243	-11.1329
cgd4_4360	0	0.0507765	0	0	0	0	0	0	0	0	0	0	0	0	0	0	0	0	0	0	0	0	0	0	0	0	16.7011	4.94746	0	10.4233	16.2838	26.8526	7.30661	18.859	4.87402	-11.1134
cgd2_3370	0	0.12688	0	0	0	0	0	0	0	0	0	0.470913	0	0	0	0	0	0	0	0	0	0	0	110.531	39.6036	0	110.137	78.3238	46.311	91.2106	140.682	210.62	216.31	113.639	81.5719	-11.0996
cgd6_900	0	0.139807	0	0	0	0	0	0	0	0	0	0	0	0	0	0	0	0	0	0	0	0	0	0	0	0	19.3069	21.255	7.28141	16.7407	42.4652	35.339	60.5687	75.4894	8.93903	-11.0878
cgd8_4830	0	0.214884	0	0	0	0	0	0.250108	0	0	0	0	0	0	0	0.0943395	0	1.7166	0	0	0	0	0	0	0	0	0	3.04744	0	0	512.633	1228.77	1205.09	734.082	823.392	-11.034
cgd8_1230	0	0	0	0	0	0.210363	0	0	0	0	0	0	0	0	0	0	0	0	0	0	34.6245	0	69.8182	0	15.3323	0	7.61129	20.0468	35.52	18.6662	43.8761	39.1054	39.1362	46.1647	26.3238	-10.9617
cgd7_4550	0	0.687128	0	0	0	0	0	0	0	0	0	0	0	0	0	0	0	0	0	0	0	0	0	0	0	0	221.239	33.3996	72.2441	106.284	0	120.281	268.341	275.187	175.789	-10.9376
cgd6_1070	0	0.643924	0	0	0	0	0.789928	0.936847	0	2.78571	0	0	0	0	0.304205	0	12.7692	9.45811	0	0	0	0	2503.15	5086.81	9353.71	2147.33	2226.8	3394.05	92.3792	49.6086	5848.58	5084.95	5304.15	5533.92	4306.82	-10.9276
cgd3_860	0	0	0	1.19491	0.509071	0	0	1.88037	0	0	0	0	0	0	0	0	0	0	0	0	0	0	626.771	206.471	292.023	0	345.72	284.951	252.991	269.752	683.527	823.569	1011.16	953.374	691.058	-10.8939
cgd7_1830	0	0.204085	0	0	0	0	0	0.0593849	0	0	0	0	0	0	0	0.201597	0	1.22835	0	0	0	0	207.785	206.786	188.054	188.214	150.153	117.434	95.6685	120.446	316.894	379.164	336.518	289.386	307.743	-10.8265
cgd1_3760	0	0.0844894	0	0	0	0	0	0	0	0	0.0371141	0.0348423	0	0	0	0	0	0	0	0	0	0	0	0	52.9971	0	12.0508	11.6631	16.1304	13.0057	19.9547	33.1662	50.946	32.2357	24.8417	-10.8194
cgd8_2740	0	0.308009	0	0	0	0	0	0	0	0	0.135301	0	0	0	0	0	0	0	0	0	0	0	149.231	60.6733	0	0	53.5002	43.3385	37.4611	52.7094	93.9892	84.1619	76.5523	80.8085	23.3509	-10.8179
cgd7_4500	0	0.0789492	0	0	0	0	0.0483821	0	0	0	0.208082	0	0.24752	0	0	0	0	0.476401	0	0	0	0	101.627	158.615	253.624	369.135	70.8063	87.3971	108.952	83.0513	99.9355	119.117	138.141	107.091	89.0011	-10.8022
cgd5_3820	0	0.38601	0	0	0	0	0	0	0	0	0.508694	0	0	0	0	0	0	0	0	0	0	0	0	281.107	201.943	208.761	55.4865	60.6188	92.5201	47.5526	99.2817	145.257	156.581	87.7395	70.9807	-10.8012
cgd6_1080	12.9623	0.977786	6.75076	6.81418	9.9964	4.90087	7.99354	8.09293	6.05548	4.27278	8.16082	3.36021	5.79046	3.27106	9.95714	5.72365	21.7642	14.204	0	0	0	0	29145.2	29190.5	58345.4	23300.7	11816.7	18850.2	22574.4	21034	3309.6	4579.3	3693.08	3965.48	4474.96	-10.7803
cgd5_190	0	0.202072	0	0	0	0	0.12389	0	0	0.158944	0	0	0	0	0	0	0	0	0	0	0	0	49.0269	0	0	0	48.2621	46.6461	42.1303	41.496	114.275	152.568	131.625	144.683	27.7272	-10.7677
cgd8_4580	0	0.0641064	0	0	0	0	0.0785862	0	0	0	0	0	0	0.142973	0	0	0	0	0	0	0	0	0	19.7478	190.833	0	10.59	9.31185	3.33963	6.58043	40.6198	45.0477	45.2576	72.2111	9.05096	-10.7121
cgd7_950	0	1.22319	0	0	0	0	0.264629	1.00497	0.302676	2.03745	0	0.445084	0.601558	0.080236	0	0	0	0.862127	0	0	0	0	643.551	701.086	657.151	0	1368.69	965.195	809.742	757.091	914.475	864.849	831.271	953.612	781.982	-10.6354
cgd2_3850	0	0.137165	0	0	0	0	0	0	0	0	0	0	0	0	0	0	0	0	0	0	0	0	0	16.136	18.8368	0	15.1431	17.8341	14.2837	14.076	20.4041	26.0668	24.3808	15.1642	20.1996	-10.6104
cgd4_960	0.242262	0	0	0	0	0	0	0	0	0	0	0	0	0	0	0	0	0	0	0	0	0	0	0	0	0	0	52.1129	67.6718	29.6143	54.4566	21.263	64.4612	27.7963	34.3939	-10.5863
cgd4_2480	1.26863	0.566209	0	0	1.90311	1.96474	0	2.41642	0	0.890729	0	0.933987	1.77517	0	0	0	0	0	0	0	0	0	951.137	1376.47	1243.29	143.061	67.894	218.982	236.401	155.13	2069.73	3251.74	2803.28	2502.36	1562.88	-10.549
cgd5_2670	0	1.52439	0	0	0	0	0	0	0.300587	1.19905	1.63222	0.11787	0.199135	0	0.450099	0.501936	0	0	0	0	0	0	46.0218	512.228	398.093	717.544	507.03	455.26	446.902	405.954	832.145	1300.1	866.778	899.58	848.498	-10.5233
cgd2_4190	0	0.141443	0	0	0	0	0	0	0	0	0	0	0	0	0	0	0	0	0	0	0	0	0	9.02762	9.70389	0	14.883	11.5146	7.36467	13.0636	26.2052	26.7238	17.2478	39.3054	20.8117	-10.5178
cgd8_4130	0	0.44796	0	0	0	0	0	0	0	0.117451	0	0	0	0	0	0	0	0	71.4959	0	0	87.5441	0	0	24.4713	0	90.1141	102.27	77.8004	80.4756	35.1113	43.5086	44.6915	83.558	31.3029	-10.4982
cgd1_570	0	0.314	0	0	0	0	0	0	0	0	0	0	0	0	0	0	0	0	0	0	0	0	23.6534	44.3691	0	0	44.9962	34.673	73.7097	32.2537	23.8901	65.9521	41.6261	29.4257	6.82362	-10.4726
cgd6_4550	0	0.249908	0	0	0	0	0	0	0	0	0	0	0	0.0796224	0	0	0	0	0	0	0	0	0	45.1236	24.3122	0	15.0113	29.5915	35.3227	31.1433	46.4849	43.2017	46.9046	68.0912	53.5713	-10.4613
cgd7_770	0	0.0669642	0	0	0	0	0	0	0	0.0351148	0	0	0	0	0	0	0	0	0	0	0	0	0	0	46.2181	0	3.84297	8.21919	4.64853	5.7264	9.40898	23.6997	16.5215	4.91539	12.1122	-10.4549
cgd5_3910	0	0.065293	0	0	0	0	0	0	0	0	0	0	0	0	0	0	0	0	0	0	0	0	0	0	0	0	0	0	0	0	3.4124	44.1393	9.26353	13.8257	15.4179	-10.4466
cgd5_3810	0	0.302146	0	0	0	0	0	0	0	0	0	0	0	0	0	0	0	0	0	0	0	0	0	0	0	0	0	0	0	0	30.8405	94.8687	123.723	75.4003	72.9055	-10.4448
cgd4_4380	0	0.165169	0	0	0	0	0	0	0	0	0	0	0	0	0	0	0	0	0	0	0	0	0	0	0	0	0	0	0	0	31.7999	59.0428	10.6839	60.8355	53.6988	-10.4357
cgd2_3150	0	0	0	0	0	0	0.06214	0	0	0	0	0	0	0	0	0	0	0	0	0	0	0	0	0	0	0	7.26674	5.74632	5.28094	5.2033	18.5166	10.0794	3.6478	10.8886	12.1425	-10.3904
cgd1_3740	0	0.0692528	0	0	0	0	0	0	0	0	0	0	0	0.0514836	0	0	0	0	0	0	0	0	0	14.7374	0	0	7.92286	10.6254	8.41304	7.10657	30.4774	17.2665	16.9378	25.4477	13.6667	-10.3862
cgd2_540	0	0.528895	0	0	0	0	0	0	0	0.462238	0.0774435	0	0	0	0	0	0	0	0	0	0	0	207.83	64.3195	176.04	350.485	72.8014	60.6654	27.5507	57.3043	51.0912	60.4094	69.9071	62.7791	60.1822	-10.3546
cgd1_60	0	0.118365	0	0	0	0	0	0	0	0	0	0	0	0	0	0	0	0	0	0	0	0	0	34.6403	0	0	0	1.6064	0	0	11.8854	36.7792	7.98629	37.2141	10.6549	-10.2983
cgd8_5060	0	0.264105	0.260488	0	2.99598	0	0	0	0	1.6619	0.348044	1.6337	0	2.06157	3.99262	1.39139	0	0	0	0	0	0	1278.16	1292.8	1294.64	2625.2	152.878	444.821	400.158	325.797	1834.58	1856.91	1687.99	1806.93	1808.29	-10.2506
cgd6_1930	0	0.110959	0	0	0	0	0	0	0	0	0	0	0	0	0	0	0	0	0	0	0	0	0	17.2342	0	0	4.62108	12.7005	17.3392	5.69455	11.8264	10.979	35.7602	3.95344	5.30102	-10.2249
cgd4_230	0.658268	0.313381	0	0	0	0	0	0	0	0	0	0	0	0	0	0	0	0	0	0	0	0	229.97	47.3751	204.456	211.62	6.38308	28.0358	53.0692	52.2786	48.8046	75.5253	42.7654	53.473	40.0182	-10.2191
cgd7_1930	0	0.619453	0.0581875	0	0	0	0	0	0.124085	0.0464042	0	0.0364934	0.493231	0	0	0	0	0	0	0	0	0	76.7012	138.609	120.375	55.5817	128.171	92.0311	82.9396	78.7055	134.528	134.753	140.594	160.177	123.077	-10.1379
cgd8_4810	0	0.130425	0	0	0	0	0	0	0	0	0	0	0	0.04848	0	0	0	0	0	0	0	0	0	0	29.3783	121.28	10.4847	5.97954	2.26416	2.23099	2.34436	5.77494	3.15056	3.13479	2.0392	-10.1203
cgd5_2490	0	0.220302	0	0	0	0	0	0	0	0	0.145159	0	0	0	0	0	0	0	0	0	0	0	0	0	0	0	26.1287	55.7187	28.7107	33.9319	72.3862	41.3851	38.9265	45.8878	39.9146	-10.1158
cgd6_3280	0	0.127211	0	0	0	0	0	0	0.200672	0.0500303	0	0	0.132943	0.0709279	0.180292	0	0	0	0	0	0	0	49.5024	30.3397	54.3543	0	18.0959	19.0985	14.9039	17.9505	109.663	130.383	129.092	88.0425	112.2	-10.0699
cgd2_3200	0	0.474521	0	0	0	0	0.14542	0	0	0	0	0	0	0	0	0	0	1.4254	0	0	0	0	149.164	109.415	137.929	21.0043	156.095	156.821	129.772	124.812	232.729	243.186	204.821	193.664	170.061	-10.037
cgd6_4760	0.258209	3.84142	0	0	0	0	0	0	1.93912	1.20862	0.80997	0.285146	0	0.342692	0.435546	0.708323	0	0	0	0	0	0	632.034	442.126	678.005	0	500.877	558.969	556.434	627.021	1163.09	1277.15	1204.24	1062.4	1026.86	-10.0335
cgd3_560	0.20589	0.551349	0	0	0	0	0.0750966	0	0	0	0	0	0	0	0	0	0	0.735762	0	0	0	0	0	188.11	86.1971	0	47.9266	66.2502	73.3992	106.9	184.432	167.617	198.052	203.637	133.843	-9.9416
cgd4_3850	0	0.903228	0.0593905	0	0	0	0	1.4718	0.126651	0	0	0	0	0	0.284471	0.475849	0	0.723369	0	78.2343	225.09	70.8899	240.026	104.526	34.6779	273.404	482.785	358.157	235.256	219.42	360.627	310.077	263.084	243.033	230.157	-9.93115
cgd8_2410	0	0.351772	0	0	0	0	0	0	0.0822092	0	0	0	0	0.348684	0	0	0	0	0	0	0	0	60.3991	0	65.5306	182.458	59.5222	47.568	34.6025	36.1023	52.7957	50.8742	45.2074	53.6691	28.2964	-9.92188
cgd7_590	0	0	0	0	0	0	0.19849	0	0	0	0	0	0	0	0	0	0	0	0	0	0	0	0	91.0635	0	0	0	7.58875	0	0	0	29.0058	11.017	41.6756	0	-9.90998
cgd6_5330	0.0610228	0.254196	0	0	0	0	0	0	0.0381894	0	0	0	0	0	0	0	0	0	0	0	0	0	0	91.512	0	0	5.55448	10.6568	11.346	20.4974	27.5906	46.3573	23.8533	62.3243	21.1807	-9.90891
cgd4_4350	0	0.0779795	0	0	0	0	0.0955753	0	0	0	0	0	0	0	0	0.154058	0	0	0	0	0	0	0	24.4987	13.2324	0	15.785	15.4926	16.2435	4.00151	33.9361	57.7163	42.4873	26.0302	45.3998	-9.89611
cgd5_3230	0	0	0	0.992812	1.05743	1.55259	1.23506	0	1.23518	0.527909	0	0	0.876742	0.748416	0.792669	0.441979	0	0	0	0	0	0	138.849	44.1774	353.401	0	724.941	518.333	332.655	361.962	1036.06	1202.54	1119.5	1084.02	870.148	-9.76728
cgd8_3930	0	0.142293	0	0	0	0	0	0	0	0	0	0	0	0	0	0.468526	0	0	0	0	0	0	0	126.943	23.3983	0	15.9498	28.3846	18.5338	25.5621	61.1174	61.189	39.5521	64.865	31.0907	-9.74954
cgd1_330	0	0.362483	0	0.524294	0.253825	0	0.937925	0.515659	0.127069	0.0633599	0.530766	0.298966	0	0.0898252	0.570818	0.795698	0	0.485985	0	0	0	0	0	200.058	183.822	0	331.227	269.826	230.72	227.345	587.462	693.675	605.775	526.362	654.488	-9.7474
cgd2_530	0	1.47482	0	0	0	0	0	0	0.193874	0.290013	0.242944	0.456146	0	1.02788	0	0	0	0	0	0	0	0	331.949	135.968	54.6726	0	281.67	253.055	202.033	104.171	337.188	489.873	251.824	295.501	228.548	-9.73506
cgd1_2830	0	0.747706	0	0	0	0	0.392948	0	0	0	0	0	0	0	0	0	0	0	0	0	0	0	0	0	271.706	0	109.13	48.4832	16.704	38.3875	97.4069	120.703	86.7648	65.2322	54.7509	-9.72116
cgd4_1300	0	0.178949	0	0	0	0	0	0	0	0	0.31443	0.0737959	0	0	0	0	0	3.58331	0	0	0	0	0	0	0	0	10.8764	9.81204	0	0	709.48	714.342	524.081	604.909	640.551	-9.67936
cgd6_1630	0	1.75196	0.691185	0	0.662466	1.4185	2.36436	0	2.57942	0.275608	1.84702	1.73396	0	0.586094	3.97279	2.53821	0	0	0	186.482	0	0	1451.41	632.92	507.138	0	2024.98	1526.69	895.872	1043.9	1578.04	1772.08	1401.4	1769.15	1021.01	-9.67909
cgd1_3080	0	0.212914	0	0	0	0	0	0.123908	0.223911	0	0	0	0	0.118713	0	0	0	0	0	0	0	0	0	0	135.442	46.6716	50.6787	38.4438	33.2958	32.7931	37.7215	60.2023	38.3257	43.2852	4.84458	-9.66712
cgd1_3180	0	0.224508	0	0	0	0	0	0	0	0	0	0	0	0	0	0	0	0	0	0	0	0	0	0	0	0	17.081	10.5386	3.8992	11.5236	10.1922	53.0058	21.0405	32.6465	10.4224	-9.64998
cgd7_1820	0	0.728942	0	0	0	0	0.670773	0	0	0	0	0	0	0	0	0	0	0	0	0	0	0	0	0	259.463	0	116.474	92.1631	28.5296	56.1673	117.299	91.9235	75.7717	124.472	89.1248	-9.63541
cgd2_2120	0	0.959075	0	0	0	0	0	0	3.53014	6.03506	1.89584	0	8.51947	0	0.453089	0	0	0	0	0	0	0	515.526	916.605	758.847	1404.39	567.04	690.449	552.922	444.367	1813.25	2290.94	2277.66	2045.95	1630.34	-9.62091
cgd8_1640	0	0	0	0	0	0	0	0	0	0	1.07711	0	0	0	0	0	0	0	0	0	0	0	0	31.38	8.79938	0	52.6791	81.1326	59.6971	16.792	103.453	109.416	108.1	168.275	61.1991	-9.62082
cgd8_5220	0	0.714069	0	0	0	0	0	0	0	0.160476	0	0	0	0	0	0	0	0	0	0	0	0	0	0	0	0	54.8791	54.7628	53.1714	57.6074	140.138	104.575	68.7732	74.0052	41.2612	-9.61832
cgd6_5360	0	0.209679	0	0	0	0	0	0	0	0	0	0	0	0	0.660383	0.0920548	0	0	0	0	0	0	69.8657	0	23.0142	0	34.4448	32.7352	72.828	50.2232	59.0224	132.566	113.188	68.7109	44.3703	-9.59139
cgd5_4610	0	0.139725	0	0	0	0	0	0	0	0	0	0	0	0.467431	0.132018	0	0	1.64945	0	0	0	0	261.729	60.3531	256.936	475.332	48.8675	88.1985	102.017	71.7525	32.7301	110.031	132.667	48.5474	35.8449	-9.57867
cgd8_1980	0	0.372162	0	0	0	0	0	0	0	0	0	0	0	0	0	0	0	0	0	0	0	0	0	66.5233	0	0	7.47534	8.96036	9.69799	19.105	32.7216	34.8171	19.2824	44.7672	24.3246	-9.5728
cgd8_4110	0.937212	0.223088	0	0.396009	0	0	0.0683652	0.389487	0	0	0	0	0	0	0	0	0	0.670654	0	0	0	0	28.2599	103.407	316.316	51.3231	184.432	145.014	127.825	85.8687	142.124	164.122	241.408	148.305	191.814	-9.57219
cgd8_570	0	0.563974	0.154514	0	0	0	0.191998	0.145872	0.428353	0.246448	0	0.116288	0.26195	0.209634	0.207227	0	0	0.378817	0	41.8844	0	0	81.3213	80.733	62.5924	43.722	198.318	135.123	96.2564	75.562	260.288	287.708	263.788	263.17	161.804	-9.54689
cgd1_3680	0	0.268801	0	0	0	0	0	0	0	0	0	0	0	0	0	0	0	0	0	0	0	0	0	0	0	0	48.5702	29.9168	14.0175	20.7047	6.58379	16.4618	15.5723	25.9706	11.9224	-9.54558
cgd7_4680	0	1.06947	0.703216	0	0	0	0.327819	0	0.0937258	0.98142	0	0	0	0.298148	0.0842072	0	0	0	0	0	0	0	113.014	121.812	287.549	0	132.427	150.452	143.981	160.125	288.875	298.227	355.36	243.818	158.809	-9.51258
cgd8_100	0	0.156484	0	0	0	0	0	0.424984	0	0.0410288	0.274959	0.096798	0	0.0290832	0.221781	0	0	0.315698	0	0	20.248	0	144.992	99.8493	35.865	270.911	72.7676	62.8144	48.8855	46.8371	75.2053	62.1002	45.1073	54.8846	32.2235	-9.50718
cgd2_3600	0	0.0221192	0	0	0	0	0	0	0	0	0	0	0	0	0	0.145664	0	0	0	0	0	0	0	0	0	42.0935	4.6386	3.91015	0	3.40471	12.945	9.03454	11.4627	22.7944	3.27702	-9.48511
cgd6_1130	0	0.60604	0	0	0	0	0	0.320629	0	0.346687	0.29042	0.408964	0	0.122874	0	0	0	0.662606	0	0	0	0	307.284	102.727	183.308	0	125.632	115.291	71.7446	90.4801	192.836	192.041	183.997	198.942	101.648	-9.4844
cgd6_4390	0	0.465818	0	0	0	0.740843	0.142752	0	0	0	0	0.648327	0	0	0	0	0	0	0	0	0	0	147.166	126.097	174.517	0	61.5877	87.5977	97.0591	71.7202	154.429	116.777	115.339	119.883	68.7262	-9.47308
cgd7_2980	0.389198	0.154404	0.0761447	0.365448	0	0	0	0	0	0.12145	0	0	0	0.344359	0.36472	0	0	0	0	0	0	0	76.6324	150.668	201.693	0	42.2695	94.4648	92.5201	110.956	77.1039	87.4405	64.4337	161.398	57.6428	-9.47129
cgd2_1377	0	0	0	0.301832	0	0	0	0.197907	0	0	0	0	0.236929	0.18961	0	0	0	0	0	0	0	0	44.2648	153.644	96.8209	0	29.5055	48.7448	0	0	94.4444	13.5512	29.1885	60.8706	42.2025	-9.45325
cgd4_970	0	0.0769401	0.0758863	0	0	0	0	0	0.242742	0	0	0	0	0	0	0	0	1.39314	0	0	0	0	99.1398	48.6096	128.558	0	52.3615	76.8159	80.1343	73.0409	110.143	180.791	90.6538	123.597	107.326	-9.43728
cgd3_2150	0	1.03261	0	0	0	0	0	0	0	0	0	0	0	0	0	0	0	0	0	0	0	0	0	42.0435	0	0	167.983	66.1934	61.5533	37.8789	83.8385	82.8257	27.2557	71.5224	34.1223	-9.43537
cgd4_2210	0.425214	0	0	0	0	0	0	0	0	0	0	0	0	0	0	0.190441	0	0	0	0	0	0	0	29.8033	0	0	33.758	45.9663	39.5302	29.6785	27.8972	65.3324	52.8006	50.8207	22.5691	-9.41946
cgd2_3360	0	0.162764	0	0	0	0	0	0	0	0	0	0	0	0	0	0	0	0	0	0	0	0	0	0	22.2378	0	0	12.2819	5.0852	11.6925	20.0471	6.74182	13.4824	4.74573	8.31641	-9.41078
cgd8_790	0	0.788783	0	0	0	0	0.0743786	0	0.127619	0	0.799598	0	0	0	0	0	0	0.728825	0	0	0	71.3996	30.598	93.3947	80.6319	0	290.251	226.971	139.073	137.018	108.587	121.832	120.031	83.6099	68.333	-9.36763
cgd2_1940	0	0	0	0	0	1.37309	0	0	0	0	0	0	0	0	0	0	0	0	0	0	0	0	0	0	0	0	139.08	73.6681	83.1127	128.665	111.826	102.568	42.2992	112.439	62.2981	-9.36643
cgd6_4530	0.139248	0.290027	0.286054	0	0	0	0	0	0	0	0.163802	0	0	0	0	0	0	0	0	0	0	0	41.3193	51.5531	14.0273	115.816	22.5189	25.7165	25.8926	34.0181	40.2972	23.2388	69.1385	30.4987	39.4237	-9.32754
cgd6_5340	0.200098	0.119075	0	0	0	0	0	0	0	0.0936614	0	0	0	0	0	0	0	0	0	0	0	0	0	0	0	0	0	0.854291	3.10142	0	54.4766	66.6176	61.6466	33.3468	30.3791	-9.32705
cgd8_1520	0	0	0	0	0	0	0	0	0	0	0	0	0	0	0	0	0	0.327466	0	0	0	0	0	34.583	0	0	10.8107	10.6347	7.0444	4.1652	20.5152	21.9037	22.8338	43.5735	19.5893	-9.3052
cgd5_4140	0	1.04857	0	0	0	0	0	0	0	0.824777	0	0.162156	0.821864	0.292321	0	0	0	0	0	0	0	0	61.863	151.662	163.023	0	73.4802	115.907	102.522	161.531	244.66	211.406	233.681	217.527	94.7412	-9.26646
cgd8_710	0.118864	0.0530506	0	0	0	0	0	0	0	0	0.0233038	0	0	0	0	0	0	0	0	0	0	0	0	0	24.5249	42.2546	0	1.85157	0.920607	2.72186	4.87324	8.34663	7.81206	11.0247	8.77218	-9.26079
cgd7_1300	0	0.240629	0	0.10355	0	0	0.0536161	0	0	0	0	0	0	0	0	0.0864346	0	0.265042	0	0	34.111	0	0	13.9826	105.66	0	19.1938	14.7396	13.6668	15.7134	43.9656	55.3216	45.1638	33.7033	36.4824	-9.2528
cgd8_2150	0	0.827423	0	0	0	0	0.169144	0	0	0.216943	0.363466	0	0	0	0.130298	0.18163	0	3.2572	0	0	0	0	0	118.936	213.077	21.5182	122.301	193.935	179.795	134.551	486.934	419.182	379.184	333.254	288.257	-9.2163
cgd4_680	0	0.391798	0.24152	0.579575	0	0	0.300151	0.285015	0	0.154089	0	0	0.30709	0.054613	0	0.193511	0	1.17961	0	0	0	0	124.907	45.7814	574.724	217.414	60.3209	90.3278	109.684	77.9129	118.017	171.287	206.518	157.043	110.508	-9.21156
cgd8_1240	0	0.0824191	0	0	0	0	0.0288561	0.0137042	0.0247646	0	0.0620651	0	0	0	0	0.06203	0	0	0	0	0	0	0	17.2122	0	0	10.0723	8.53977	7.96785	5.43662	14.9652	28.3803	26.4696	19.3775	14.0267	-9.20324
cgd1_3230	0	0.149884	0	0	0	0	0	0	0	0.0589474	0.0493803	0	0	0	0	0	0	0.452423	0	0	0	0	0	35.5459	127.362	0	0	16.1792	9.75653	13.4596	21.8361	36.6194	46.655	49.0587	38.1043	-9.19944
cgd8_90	0.290809	0.0346113	0	0	0	0.280235	0	0	0	0	0.136835	0	0	0	0	0	0	0	0	0	0	0	125.354	10.867	0	0	63.1417	31.743	27.0346	24.8642	33.8734	13.9839	27.7843	39.0374	14.1889	-9.19807
cgd1_1730	5.16432	7.47538	2.62151	4.71812	0	1.34501	3.05504	0.966753	4.8916	5.48794	2.18917	2.67171	3.90611	3.42701	3.29611	1.75034	0	8.93498	0	105.569	0	289.844	2071.6	2076.9	3521.32	670.046	4330.7	2849.31	2216.04	1850.39	2985.83	2677.45	3018.07	2978.13	1954.3	-9.16655
cgd4_3510	0	0.181195	0	0	0	0	0	0	0	0	0	0	0	0	0	0	0	0	0	0	0	0	0	0	0	0	0	7.34221	0	0	36.6128	23.7135	11.5571	11.6132	5.9538	-9.14367
cgd6_3600	0	0.146158	0	0	0	0	0	0	0	0	0	0	0	0	0	0.577504	0	0	0	0	0	0	0	0	0	256.962	1.10721	9.67053	7.62316	7.50595	35.7749	21.2204	19.231	19.0401	6.41424	-9.1361
cgd7_5280	0.325811	0.710912	0.127487	0.535375	0	0	0	0	0.0679665	0.20334	0.0851689	0	0	0.576549	0.30532	0	0	0	0	0	0	0	0	197.802	64.1671	205.786	208.188	93.2263	94.2718	59.7064	111.602	154.164	129.587	148.598	91.4431	-9.13364
cgd4_550	0	0.287549	0	0	0	0	0	0	0	0	0	0	0	0	0	0	0	0	0	0	0	0	0	0	0	0	0	7.04956	4.99561	9.84114	29.4848	48.6617	19.7468	18.9974	12.7799	-9.1243
cgd3_280	0	0.180475	0.0445007	0	0	0	0.248818	0	0	0	0	0	0	0	0	0.0594248	0	0	0	0	0	0	0	12.7611	23.2725	96.552	19.146	14.6282	11.7452	10.4174	17.9317	21.2824	11.4707	20.6392	17.5417	-9.10543
cgd7_2140	0	0.415698	0	0	0	0	0	0.24192	0.0728615	0	0	0	0	0	0.458233	0	0	0	0	0	0	0	0	0	0	0	72.7823	43.9151	28.8766	42.6724	79.6057	95.8996	52.1767	101.866	73.0674	-9.03974
cgd1_1150	0	0.337	0	0	0	0	0	0	0	0	0	0	0	1.12739	0	0	0	0	0	0	0	0	0	0	0	0	0	7.6146	0	0	139.033	69.7356	242.318	94.1672	172.395	-9.03452
cgd2_1440	0	0.566377	0.55862	0	0	0.655108	0	0.494415	0.297816	0.222749	0	1.05105	0	0.31579	0.53514	0	0	0	0	0	0	0	0	81.1421	217.62	0	174.487	0	140.309	87.2563	304.522	223.569	409.985	416.41	265.89	-9.03135
cgd7_1710	0.510698	2.25761	0.042821	0	0	0	0.0532139	0	0.319606	0.273196	0.114428	0	0	0.0484137	0	0	0	0	0	0	0	52.4802	149.479	39.862	43.8648	0	346.845	233.285	144.708	120.309	151.488	142.176	124.643	145.81	92.5385	-9.0302
cgd7_550	1.0087	7.8892	0	0	0.972763	0	1.47193	1.29752	0.63127	0.269801	0.791045	0	0.806546	0.191249	0.243068	0.564712	0	8.19478	0	0	0	0	1109.69	681.661	1830.02	943.908	571.683	727.316	714.988	836.355	789.1	1054.97	1022.61	1066.09	581.887	-9.01998
cgd4_2080	0	0.291065	0	0	1.1006	0	0.356894	0	0	0	0	0	0	0	0	0	0	0	0	0	0	0	236.283	0	0	0	76.8146	85.056	75.8514	49.8077	88.9453	46.7057	97.7155	32.8912	57.7739	-9.00395
cgd6_3680	0.194978	0.696173	0.0572198	0	0	0	0.28446	0.202573	0	0	0	0	0	0	0	0	2.34756	0.69727	0	0	0	0	0	194.011	691.833	159.81	54.7414	102.021	172.254	125.051	140.919	159.274	141.245	154.992	74.8399	-9.00303
cgd5_3530	0	0.818181	0	0	0	0	0	0	0	0	0	0	0	0	0	0	0	0	0	0	0	0	0	0	0	0	29.7423	27.4002	21.3551	21.0179	47.573	46.8754	60.3882	70.7931	69.3343	-8.99578
cgd7_1810	0.329195	0.244874	0	0	0	0	0	0	0	0.0770445	0	0	0	0	0	0	0	0	0	0	0	0	49.9628	0	0	0	37.477	45.9548	20.4063	17.5932	23.4058	38.9185	21.1446	27.6112	29.0725	-8.98479
cgd3_2240	0	2.18181	0	0	0	7.57087	0	0	0.573626	0	1.43762	0	0	0	0	0	0	0	71.2547	0	0	0	186.949	500.295	0	201.697	354.072	457.328	486.454	421.411	529.17	555.514	735.471	664.388	449.261	-8.98079
cgd5_4040	0	0.119016	0	0	0	0.32121	0.194496	0	0	0.187229	0	0	0	0.265435	0	0	0	0	0	0	0	0	61.2688	37.1796	26.9095	0	22.8957	41.8049	35.1217	36.6439	33.2096	86.0557	74.8311	41.052	21.0801	-8.97855
cgd5_410	0.846226	0.201431	0	0	0	0	0	0	0	0	0	0	0	0	0	0	0	0	0	0	0	0	0	0	0	355.133	12.9655	20.6353	15.7487	20.6821	5.5981	31.8118	3.48808	13.6102	18.4317	-8.9756
cgd6_2680	0	0.467268	0	0	0	0.0415748	0	0	0	0	0.142102	0	0	0	0	0	0	0.434129	0	0	0	0	0	0	0	0	24.9007	26.2627	18.7173	22.1329	104.851	76.9658	98.8928	76.6035	61.7392	-8.96203
cgd8_330	0.527134	2.19583	0.309394	0	0	0	0	0	1.31957	0.49348	6.20082	0	0	1.39921	1.18556	0	0	3.56791	0	0	0	0	995.551	670.26	1045.09	846.951	298.706	326.293	213.213	274.2	513.336	757.776	606.387	842.82	693.603	-8.9591
cgd3_820	2.9045	5.18528	0	0	0	0	2.47603	0	0.6059	4.0786	1.13888	0	0	0	0	0	0	0	0	0	0	0	0	537.835	779.11	935.904	319.008	410.712	286.063	473.899	735.413	701.959	1029.76	990.678	393.811	-8.93846
cgd3_3150	0	0.340982	0.336312	0	0	0	0	0	0	0	0.674032	0	0	0.190119	0	0	0	3.9985	0	0	0	0	465.323	278.594	51.1774	0	394.611	145.196	177.909	148.872	176.295	186.085	208.338	185.128	145.719	-8.93635
cgd1_3720	0	1.39019	0	0	0	0	0.20052	0.571086	0	0	0	0	0	0.364762	0	0	0	0	0	0	0	0	0	101.129	186.354	0	121.202	111.854	132.098	92.3481	63.69	100.715	59.8168	99.4767	99.2888	-8.93508
cgd6_3270	0	1.23305	0	0	1.13031	0	0.412389	0	0	0.352685	0	0	0	0.250001	0.317739	0	0	1.3313	0	0	0	0	323.02	197.65	70.9357	0	198.059	154.757	134.405	138.126	249.907	166.148	168.187	303.14	219.009	-8.93462
cgd2_3180	0	0.405434	0	0	0	0	0	0	0	0	0	0	0	0	0	0	0	1.20662	0	0	0	0	0	0	0	0	57.752	43.6984	47.5482	57.2393	72.3975	133.583	138.425	84.0087	105.173	-8.9246
cgd2_2780	0	0.0930406	0	0	0	0	1.02672	0	0	0.292733	0	0	0	0	0	0	0	0	0	0	0	0	0	27.8791	119.87	0	27.9769	50.6133	43.641	42.9863	75.9556	73.2096	63.5112	63.5099	46.5691	-8.89647
cgd4_3290	3.64325	9.65766	0.323993	0.855232	0	0	0.805387	0.458807	0.829101	0.206706	0.432895	0.162559	1.44183	0.366309	0.806974	0.08653	0	0	0	0	0	0	1087.67	1135.59	1444.96	536.523	235.663	409.638	465.48	465.331	727.12	584.328	772.373	514.342	579.903	-8.88408
cgd3_140	0	0.0882922	0	0	0	0	0	0	0	0	0	0	0	0	0	0	0	0	0	0	0	0	0	0	0	0	3.8012	4.83947	0	1.13254	9.72803	4.51553	8.17093	3.25201	3.27035	-8.85867
cgd7_5450	0	0.945431	0	0	0	0	0	0	0.220947	0	0	0	0	0.351424	0	0.138356	0	0	0	0	0	0	0	0	0	0	0	0	0	0	71.8988	222.818	158.364	117.913	140.522	-8.82937
cgd7_3880	0.358509	0.373351	0.157816	0	0	0	0.130755	0	0	0	0.0702872	0.0659848	0	0.059476	0	0	0	3.20852	0	0	0	0	54.1797	66.2483	33.5733	23.3812	304.358	217.461	183.355	142.335	157.137	167.451	230.201	199.371	106.182	-8.81741
cgd8_1280	1.98756	0.709659	0.933253	0	0	2.1889	0	0	0	0	0	0	0	0	0.223506	0	0	2.73483	0	0	0	0	407.482	16.0725	715.649	0	171.887	246.364	271.791	303.907	188.451	417.696	346.608	314.668	289.68	-8.79812
cgd2_4120	5.32699	5.20788	1.5633	2.14368	0	6.02377	4.44646	3.42611	1.905	0.712413	2.08876	2.24103	4.02275	2.27247	1.49759	2.98226	17.7365	23.6111	0	506.488	0	0	2193.6	898.685	967.93	2151.96	4667.84	3406.08	1974.55	2489.93	3250	2991.63	3672.89	4238.47	2849.47	-8.78215
cgd6_3590	0	0.813569	0	0	0	0.752821	0.0997457	0	0	0.127986	0.214428	0.301954	0	0	0	0.214307	0	0	0	0	0	0	0	98.5984	26.496	0	93.644	94.2087	105.984	50.1134	126.233	136.04	113.546	125.518	77.7325	-8.77987
cgd2_1780	0	1.87566	0.154164	0	0	0	1.3414	0.27289	1.39721	1.47534	1.23589	0	0	1.30724	0.590736	0.720529	0	0	0	0	0	0	0	142.272	203.99	0	562.005	426.329	358.352	365.049	516.384	492.168	419.74	469.048	283.07	-8.75728
cgd4_520	1.05726	0.988675	0	0	0	0	0	0	0	0	0	0	0	0	0	0	0	0	0	0	0	0	0	54.0248	29.0358	0	57.8718	49.1886	88.9967	133.802	83.3213	108.587	97.238	81.4134	44.9568	-8.74395
cgd2_3540	0.132636	0.171014	0.103798	0.0934063	0.0331618	0	0.257924	0.045934	0	0.0413892	0	0.0162747	0	0.0293387	0.0372882	0	0	0	0	0	0	0	20.4522	29.755	41.1935	0	16.8621	19.13	28.0769	13.4983	37.1005	41.0654	63.7153	53.0852	25.4574	-8.74319
cgd6_1360	0	9.42216	0	0	0.913538	1.25749	1.33388	1.47628	0.762217	0	0	0	0	0	1.02721	0	0	2.11986	0	0	0	0	728.014	434.78	675.416	594.165	76.5218	142.356	0	0	616.371	1168.08	1210.06	943.965	710.41	-8.7214
cgd3_240	0	0.16958	0	0	0	0	0	0.789514	0	0	0	0	0	0	0	0	0	0	0	0	0	0	0	0	0	0	51.5872	53.7929	44.2391	34.8413	28.9806	46.4345	58.6365	63.2946	0	-8.71942
cgd3_2020	0.519436	0.154554	0	0	0	0.357535	0	0	0	0	0.814702	0	0.699914	0	0	0	0	1.86026	0	0	0	0	77.3419	128.368	206.207	0	147.106	109.963	83.184	60.8094	211.405	180.273	194.88	182.338	168.407	-8.71623
cgd5_4080	0	0.0757287	0	0	0	0	0	0	0	0	0	0	0	0	0	0	0	0.906615	0	0	0	0	0	0	0	0	18.1273	15.2731	11.8373	27.2094	64.5723	68.4815	98.8892	47.5205	35.4067	-8.70553
cgd8_1110	0	1.34943	0	0	0	0	0	0	0	0	0.444579	0	0	0	0.79688	0	0	0	0	0	0	0	0	52.7854	101.429	0	13.4021	69.2547	70.4056	60.6479	91.036	236.577	138.605	118.087	64.5848	-8.69886
cgd6_5070	0	0.209219	0	0	0	0	0	0	0	0	0	0.258837	0	0	0	0	0	0.836021	0	0	0	0	0	6.98109	68.9006	63.3126	80.944	40.5751	29.0671	35.7948	40.2838	13.5664	34.4331	64.0084	32.6971	-8.69538
cgd7_910	0	1.19408	0.588863	0.504675	0	0	0.732008	0	0.0896968	0.536703	1.01159	0.738633	1.15875	0.855994	0.0805873	0	0	0	0	0	0	0	0	270.706	227.418	0	115.235	151.601	124.45	131.346	339.164	409.966	402.851	381.07	378.377	-8.69495
cgd8_1960	0	0	0	0	0	0	0	0	0	0	0	0	0	0	0	0.188	0	0	0	0	0	0	0	0	0	0	0	0	0	0	7.66607	37.8308	6.8682	9.43882	11.4313	-8.68812
cgd1_40	0	0.728107	0.102591	0	1.57325	0	0	1.21066	0.109388	0	0	0.514734	0	0	0	0	0	0	0	0	0	0	201.33	0	99.4781	0	167.56	161.922	108.436	112.142	182.815	163.765	171.394	177.192	85.2556	-8.67063
cgd6_120	7.36299	18.5865	3.90338	6.27249	0	0.326971	2.5125	3.37249	6.83756	8.56055	5.30853	8.30598	4.13591	5.75291	5.47542	3.07162	2.8526	3.38805	0	0	0	0	2857.88	1336.71	3021.82	2040.12	2509.32	2108.23	1811.53	1661.31	4050.12	3943.29	4132.85	4015.76	3422.57	-8.66888
cgd6_5460	0.537221	0.799231	0	0	0	0	0.195974	0	0	0	0	0	0	0	0	0	0	0	0	0	0	0	0	167.577	49.0328	0	6.50183	19.6951	8.32912	24.6148	81.3029	54.9576	89.2807	55.1838	28.689	-8.65934
cgd4_740	4.54838	13.1467	10.1064	2.51673	9.50369	5.14332	9.96354	8.32596	2.0332	1.82485	1.78346	2.87022	8.08183	4.09623	8.58554	3.81954	0	4.51193	0	222.392	0	203.529	1317.59	1815.27	1768.74	2194.92	3044.48	2216.37	1372.33	1539.48	4823.42	4656.11	4297.92	5007.05	3556.81	-8.64132
cgd1_950	0	4.52295	0	0	0	0	0	0.411279	0.0743213	1.33411	0	0	0	0	0	0	0	0.847013	0	0	0	0	247.068	107.519	695.742	352.554	69.3746	127.492	136.233	152.347	166.815	185.017	234.354	122.044	112.258	-8.63998
cgd1_230	0	0.430739	0	0	0	0	0.17602	0	0.754978	0.451743	0.189213	0	0	0.480327	0	0	0	0	0	0	0	0	0	87.3696	70.7866	0	45.8047	34.0157	33.6629	40.5325	124.905	120.501	165.002	64.2147	123.137	-8.59998
cgd8_3510	0	0.886744	0	0	0	0	0	0	0	0	0	0	0	0	0	0	0	0	0	0	0	0	0	0	68.0944	0	15.7278	39.0608	46.3007	11.391	28.2762	77.7229	13.5232	13.5901	5.59295	-8.57455
cgd5_3920	0.850362	14.8438	0.665477	0	0	0	2.06938	0	0.709567	0	3.55664	0.417366	0.17628	0.188098	0.478128	0.444328	0	3.95756	0	0	0	0	1394.77	1123.44	1214.13	1117.74	384.777	386.219	484.039	641.135	533.234	792.658	730.394	819.536	562.441	-8.57092
cgd5_4200	0	1.20248	0	0	0	0	0	0	0	0	0	0	0	0	0	0	0	0	0	0	0	0	0	37.7916	0	0	0	43.6422	0	41.2459	54.7124	26.4237	128.567	64.0674	33.5964	-8.5648
cgd3_3960	0.397019	0.275637	0	0	0	0.364365	0.193048	0	0	0	0.155675	0	0	0	0	0	0	0.475229	0	0	0	0	0	24.8552	66.793	201.811	26.6581	20.8215	10.253	14.1443	45.6796	81.2075	83.0617	48.2665	29.426	-8.53729
cgd3_3610	0	0.436664	0	0	0	0	0	0	0	0	0	0	0	0.162311	0.0687634	0	0	0.87185	0	0	0	0	0	44.4639	0	0	29.0384	29.3674	26.5427	14.9419	41.9535	89.6973	107.129	81.5477	71.6994	-8.52703
cgd6_1160	0	0.657256	0	0.888921	0	0	0.115087	0.163928	0.197487	0	0.55681	0.348484	0	0	0.0443576	0.123665	0	2.26256	0	4.28266	35.6988	0	95.9795	205.306	47.4239	65.3665	268.064	166.377	158.931	151.78	138.086	148.042	116.352	125.189	109.077	-8.50293
cgd2_1640	0	0.0839605	0	0	0.211653	0	0	0	0	0	0	0	0	0	0	0	0	0.506358	0	0	0	0	0	13.2152	14.2051	0	45.8542	25.8968	15.3039	15.0798	42.9403	24.8114	27.3905	36.2879	12.134	-8.49423
cgd5_1550	0	0	0	6.03986	0	0	0	0	0	0	0	0	0	0	0	0	0	5.5749	0	0	0	0	1604.61	264.065	310.713	325.227	167.542	137.575	133.805	78.8417	265.096	257.062	238.76	129.626	42.1153	-8.49405
cgd8_290	0	0.179759	0	0	0	0	0	0	0	0	0.355337	0	0	0	0	0	0	0	0	0	0	0	0	0	0	0	7.17124	19.4844	42.1563	18.4555	23.1703	11.4721	12.4554	24.7247	20.7715	-8.47533
cgd1_3220	0.166395	0.396076	0	0	0	0	0	0	0	0	0.0652448	0.122502	0	0	0.140337	0	0	0	0	0	0	0	25.2411	12.8661	88.7422	0	7.8032	12.5083	23.2079	5.08154	23.4912	32.7852	21.3995	14.6166	21.7423	-8.42703
cgd2_3890	0	0.410998	0	0	0	0	0	0	0	0	0	0	0	0	0	0	0	0	0	0	0	0	0	0	0	0	0	5.71287	0	0	13.2722	46.9305	39.7626	0	26.7897	-8.41476
cgd1_180	1.72015	1.27954	0.189303	0	0	0	0	0	0	0	0	0	0	0	0	0	0	0.767921	0	0	0	0	192.957	235.939	127.121	0	43.6406	54.8062	76.6565	75.5224	94.7119	91.044	123.773	82.9977	72.391	-8.41047
cgd7_5510	0	0.459635	0	0	0	0	0.375881	0	0	0	0	0	0	0	0.434285	0	0	0	0	0	0	0	0	0	0	0	6.68959	14.0231	15.9838	15.7372	51.1386	91.9804	80.0302	98.9697	33.0766	-8.40897
cgd2_3170	0	0.393011	0	0	0	0	0.060216	0	0.0516638	0	0	0	0	0	0	0	0	0	0	0	0	0	0	30.712	0	0	11.7001	15.7582	5.11738	7.5633	3.78203	19.5327	14.1613	41.0506	11.7849	-8.40079
cgd8_2110	0	0.492942	0	0	1.03553	0	0.201576	0	0	0	0	0	0	0	0	0	6.51259	3.85879	0	0	0	0	225.828	322.496	198.369	0	472.536	390.13	257.172	253.185	427.87	385.281	365.332	346.737	212.299	-8.39871
cgd1_1120	0.0966064	1.09229	0.0567017	0	0	0	0.352354	0	0	0.361755	0.227282	0.142246	0.360477	0	0.65182	0	0	0	0	0	0	0	0	159.706	19.1588	316.888	31.4191	50.2554	38.93	44.2567	65.1499	92.3715	112.006	92.1763	42.6909	-8.3986
cgd6_4140	0	0.19118	0.0942809	0	0	0	0	0	0	0	0.125971	0	0	0	0.135477	0	0	0	0	0	0	0	0	29.9188	23.8814	0	11.2789	10.7768	12.4465	4.90551	17.8882	3.17661	23.1179	20.5898	16.2868	-8.39825
cgd7_3680	0.140532	0.0836287	0	0	0	0	0	0.438018	0.175896	0	0	0	0.30589	0	0	0.220291	0	0	0	0	0	0	0	26.0695	14.1512	0	38.0263	41.9562	19.5986	10.7287	45.1703	65.7655	75.4293	59.4733	36.4244	-8.39188
cgd7_600	0	0	0	0	0	0	0	0	0	0	0	0	0	0	0	0.453484	0	0	0	0	0	0	136.099	0	0	0	0	0	0	0	0	0	0	7.57816	0	-8.39002
cgd6_710	2.01211	0.598689	0.811923	0	0	0	0.27524	0.609724	0.708313	0	0.986208	0.277752	1.17312	0.250354	0.636378	0.98565	3.01825	0	0	0	0	0	0	0	24.5249	0	0	0.932335	0	7.68242	534.643	1086.88	900.733	571.003	764.727	-8.38273
cgd1_3380	0	0.655356	0	0	0	0	0	0	0	0	0	0	0	0	0	0	0	1.55022	0	0	91.1262	0	0	0	0	0	86.7671	84.8849	41.0088	33.6522	57.5747	90.9557	66.9884	115.911	22.5739	-8.37477
cgd3_2050	0	0.451571	0	0	0	0	0.415325	0	0	0	0	0	0	0	0	0	0	0	0	0	0	0	0	33.2064	107.081	0	17.1022	17.503	5.88532	0	22.7866	28.2052	7.57986	6.25978	25.4838	-8.37118
cgd1_3460	0	0.552672	0	0	0	0	0	0	0	0	0	0.273497	0	0	0	0	0	0	0	0	0	0	53.1635	0	0	0	0	20.8252	34.5731	0	27.8938	23.703	52.3617	7.32651	37.5089	-8.36557
cgd4_4480	0.282853	0	0	0	0	0	0.206371	0	0	0	0	0	0	0	0	0	0	0	0	0	0	0	0	25.4312	27.3363	0	0	13.7083	21.9282	12.9604	16.4577	0	17.5893	11.6676	3.91112	-8.35221
cgd2_1600	0.321285	0.0382383	0	0	0	0	0.140599	0	0	0	0	0	0	0	0	0	1.55337	0.923216	0	0	0	0	0	71.6545	25.974	214.808	48.5619	65.7975	43.8083	52.979	91.507	61.5742	89.4943	88.6073	61.2075	-8.34791
cgd6_5350	0.213327	0.465476	0.333892	0.450696	0.213346	0.587345	0.829851	0.344768	0	0.133138	0.0557651	0	0.530673	0.377501	0.319857	0	0	0	0	0	0	0	0	133.033	142.856	0	85.4114	115.919	114.596	130.29	167.513	183.214	190.285	112.42	118.397	-8.3477
cgd7_1310	0.623688	2.04131	0	0	0	0	0	0	0.130106	0.0973115	0.163036	0.153056	0	0	0	0.407359	0	0	0	0	0	0	62.3163	7.94118	14.2268	56.5871	79.5953	84.2792	70.8926	85.7186	135.098	115.23	149.823	146.124	98.4884	-8.33967
cgd1_3550	0.298623	0.319872	0	0	0	0	0	0	0	0	0	0	0	0	0.0671621	0	0	0	0	0	0	0	0	0	0	0	3.01919	1.55616	1.85076	0	30.8114	39.8429	45.0442	53.7568	29.7561	-8.31086
cgd3_2170	2.42262	0	0.853152	0	0	0	0.707333	0	0.303226	0	0	1.96192	0	0	1.7708	0	0	0	0	0	0	0	0	402.033	0	0	208.069	163.304	112.786	118.457	285.58	271.165	317.609	283.948	239.685	-8.30943
cgd3_3400	0	6.49522	0	0	1.53502	0	0.498893	1.88998	0	0	0	0	0	0.452686	0.383562	0	0	0	0	0	0	0	306.529	71.6137	0	0	122.195	184.466	85.0133	167.1	517.27	441.004	690.009	355.652	424.668	-8.30654
cgd8_4660	0.584294	0.608484	0	0	0	0	0	0	0	0	0	0.860332	0	0.0969335	0	0	0	0	0	0	0	0	0	0	0	0	17.318	7.28935	0	4.46218	52.2856	149.873	150.16	124.002	135.511	-8.30205
cgd1_1040	0	0.514606	0	0	0	0	0	0	0	0	0	0	0	0	0	0	0	1.3747	0	0	0	0	0	52.6711	95.3048	157.376	19.0189	22.4796	32.7626	44.0174	25.2704	41.4204	24.5294	24.3664	23.3832	-8.30057
cgd1_1130	0	0.30941	0	0	0	0	0	0	0	0	0	0	0	0	0	0	0	1.82035	0	0	0	0	0	80.6797	141.276	0	35.2409	35.9457	16.1399	23.8362	56.9262	85.3846	46.6016	70.7465	40.3591	-8.29814
cgd4_2120	0	1.72081	0.271558	0	0	0	0	0.640924	0.217163	0	0	0	0	0	0	0	0	0	0	0	0	0	68.8758	0	22.6879	0	107.53	81.4535	71.7215	35.3289	89.0537	129.401	102.093	106.04	31.9786	-8.29606
cgd8_560	0	2.59783	0	0	0.654876	0	0.318917	0	0	0.408676	0.684696	0	0	0	0.736364	0.684308	0	0	211.259	0	0	0	1097.57	67.2694	0	0	118.224	62.3288	40.7156	40.0569	55.759	42.7122	34.8567	28.418	6.3507	-8.29525
cgd4_4100	0	0.679774	0	0	0	0	0	0	0	0.712923	0	0	0	0	0	0.298439	0	0	0	0	0	0	0	92.6811	0	0	44.6609	36.2037	17.7191	17.4508	53.8666	55.1198	88.6637	51.8273	35.8623	-8.273
cgd6_4750	0	0.603647	0	0	0	0	0	0	0	0	0	0	0	0	0	0	0	1.15226	0	0	23.5544	0	0	0	0	101.969	53.7793	48.1847	46.3213	30.9744	45.2712	47.0725	41.4669	33.7555	32.5998	-8.25024
cgd7_2330	0.89307	2.65726	0	0	0	0	0.434688	1.85571	1.11781	1.11474	3.0349	0.876655	0	2.37054	1.84119	0.699965	0	2.07436	0	0	0	0	0	431.933	316.68	464.632	791.387	441.005	258.827	400.386	523.709	493.655	493.305	486.144	332.589	-8.24461
cgd3_3590	0	0.0524545	0	0	0.264461	0	0.064297	0	0	0	0	0	0.274091	0.233973	0.198246	0	0	0	0	0	0	0	0	16.3429	13.9145	0	8.76417	9.01201	5.46433	13.4598	64.318	58.8248	45.1767	58.6845	12.6417	-8.22165
cgd6_4380	0.459682	0.27355	0	0	0	0	0.0838369	0	0	0	0	0	0	0	0	0	0	0	0	0	0	0	0	0	63.4107	0	0	8.59226	14.2515	3.51005	24.6947	40.0945	33.8096	32.6874	9.29607	-8.2216
cgd3_870	0	0.203236	0	0	0	0	0	0	0	0	0	0	0	0.226633	0	0	0	0	0	0	0	0	0	0	0	0	29.5849	24.1326	31.8269	0	0	0	35.5253	0	0	-8.22019
cgd7_780	0	0.622189	0	0	0	0	0.339001	0	0	0.978794	0	0	0	0.0770908	0	0	0	0	0	0	0	0	0	0	45.5602	0	59.4127	59.7354	39.6188	49.676	71.9573	78.7761	39.8131	72.2002	51.051	-8.21944
cgd3_1710	1.59123	4.85296	0	0	0	0	0	0	0	0	0.779921	0	0	0.131991	0	0	0	1.40383	0	0	0	0	47.0062	121.07	633.002	410.586	63.0868	99.8037	203.646	164.09	101.849	87.6146	254.771	130.288	137.353	-8.21256
cgd3_1100	0	0.368106	0	0	0	0	0	0	0	0.115817	0.0970198	0	0	0	0	0	0	0	0	0	0	0	0	22.4713	24.1547	0	6.02534	8.93509	3.83584	3.77882	23.1303	36.6152	10.1051	10.3097	12.0787	-8.20085
cgd8_4060	0	2.87372	0	0.361788	0	0	0.149904	0	0	0	0.161152	0.378218	0	0.068182	0	0.16106	0	2.93745	0	0	0	0	215.736	148.494	40.4072	0	210.365	151.08	111.479	97.2798	200.172	283.038	205.023	157.191	137.714	-8.19153
cgd4_1170	0.258209	2.30485	0	0	0.774695	0	0.470952	0.894223	0	0.725173	0.202493	0.855439	1.20435	0.514038	0	0.101189	0	0	0	0	0	0	0	277.763	225.421	0	200.221	139.242	124.097	126.193	228.805	279.331	251.936	243.985	189.382	-8.18722
cgd1_1270	0	0.255874	0	0	0	0	0	0	0	0.268352	0.112399	0	0	0	0	0	3.43288	1.01895	0	0	0	0	0	0	0	0	0	31.2067	40.0017	35.0256	231.197	362.062	250.467	216.936	228.391	-8.18158
cgd6_1110	0	0.968304	0	0	0	0	0	0.780252	0.0783321	0.351527	0	0	0.467047	0.332239	0	0	0	2.67591	0	0	0	87.3535	86.238	159.014	249.015	0	48.7281	67.6806	58.2133	68.8172	150.557	149.155	167.02	118.357	124.42	-8.16691
cgd5_3270	0	1.11911	0	0	0	0	0	0	0	1.17368	0.491597	0	0	0.623973	0	0	0	0	0	0	0	0	0	205.454	53.0243	0	43.635	20.7061	38.9359	19.163	95.6185	146.65	144.564	89.2437	64.6021	-8.16137
cgd8_1250	0	2.18601	0.0840029	0	0.2147	0.295537	0	0.264348	0.0298562	0.0893226	0	0.245859	0	0.0316581	0	0.0373916	0	0	0	0	0	0	174.586	45.1149	38.9501	0	73.1344	58.056	53.2154	43.7012	104.185	95.4962	91.7706	95.7966	64.8728	-8.15871
cgd5_4160	0.740403	0	0	0	0	0	0	0	0	0	0	0	0	0	0	0	0	0	0	0	0	0	0	0	0	0	0	0.700961	0	0	27.8069	41.3169	44.8582	59.5361	24.9775	-8.15413
cgd4_3710	0	0.424405	0	0	0	0	0	0	0	0.190757	0	0	0	0	0	0	1.23342	0	0	0	0	0	0	16.25	64.0126	0	40.4961	32.8114	31.5694	32.6653	47.8507	69.2162	64.4825	49.0298	48.9388	-8.15408
cgd8_3010	0	0.513598	0	0	0	0	0	0.119558	0.0270063	0.121195	0	0	0	0.171817	0.0727907	0.0676449	0	0.621747	0	0	0	0	90.7899	24.6495	17.664	0	52.308	31.8738	32.0893	17.1292	40.7659	39.6286	49.1958	35.7931	28.0252	-8.14917
cgd8_750	0	0.47625	0	0	0	0	0	0	0	0	0	0	0	0	0.128567	0.179217	0	0	0	0	0	0	0	10.7939	0	0	11.5767	10.7592	8.85697	5.23668	16.3903	47.0888	27.5212	48.4175	23.092	-8.14589
cgd5_4560	0.908129	4.0145	3.5788	3.28903	0	0.446484	0.851839	0.539143	0.162379	0.85015	1.11913	0.764089	0.242042	0.344359	0.875329	0.711768	3.11223	2.77186	73.02	493.37	114.011	0	267.454	826.116	270.424	104.38	751.999	537.083	422.374	376.458	532.308	544.985	528.549	501.049	194.491	-8.13762
cgd5_560	0	0.105257	0	0	0	0	0	0	0	0	0	0	0	0	0.248629	0	0	0	0	0	0	0	0	49.1829	0	0	0	2.28079	0	0	19.6318	10.4439	3.25574	3.72354	5.04263	-8.12894
cgd7_4210	0	6.32607	0	0	5.0741	0	4.9535	0	0	1.80942	0	0	0	0	0	0	0	6.20097	0	0	0	0	0	0	0	0	816.901	639.101	875.312	770.311	935.031	853.324	837.339	0	694.992	-8.12466
cgd2_3880	0.114673	0	0	0	0	0	0	0	0	0	0	0	0	0	0.19343	0	0	0	0	0	0	0	0	0	0	0	0	1.93226	3.55521	10.5075	7.78827	17.2558	14.4812	19.2116	6.37623	-8.12275
cgd5_2820	0	3.38476	0	0	0	0	0	0	0	0.560496	0	0	0	0.595961	0	0	0	4.1711	0	0	0	0	403.136	49.4161	371.825	292.859	70.3174	97.3361	65.0709	128.111	186.252	184.933	198.077	152.079	86.9838	-8.11827
cgd1_3730	0.401581	0.047795	0	0	0	0	0.234334	0	0.0502637	0	0	0	0	0	0	0	0	0	0	0	0	0	0	0	0	0	0	0.693722	2.4893	0	25.6381	31.7662	41.3868	34.2484	56.0358	-8.11556
cgd1_1360	0	0.425542	0	0	0	0	0	0	0.447522	0	0	0	0	0	0	0.840709	0	0	0	0	0	0	0	0	0	0	19.7721	12.9417	11.1083	21.8645	39.2158	95.5166	166.213	46.973	35.243	-8.11537
cgd7_4160	0	0.367182	0	0	0	0	0.385782	0	0.110328	0	0.553007	0	0	0	0	0.0690867	2.12491	0	0	0	0	0	213.321	97.8956	17.5671	0	78.5739	48.5568	62.8398	64.6071	50.9936	72.672	55.2492	105.194	76.348	-8.11271
cgd7_2970	0	1.41932	0	0.839821	0	0	0	0	0	0	0.311736	0.585307	0	0	0	0	0	2.73483	0	0	0	0	0	124.872	0	647.533	83.7058	76.0823	61.7706	12.1563	96.2934	73.2479	143.945	128.76	86.3241	-8.10768
cgd6_2220	2.57131	7.2427	0.201225	1.44864	0.514306	0.589956	1.25086	0	1.5019	4.81429	4.83952	1.13582	0.213213	0.227507	0.0963837	0	12.2771	7.28521	0	0	0	0	1033.16	1303.95	2230.02	404.17	424.79	681.424	818.839	775.082	886.547	912.114	971.82	835.674	735.594	-8.10466
cgd7_4400	2.35059	1.54605	0	0	0	0	0	0	0.696814	1.04235	0.679139	0.637568	0.307754	0.574677	0.208682	0	2.96996	0.881795	0	0	0	0	329.618	292.129	96.6195	233.056	70.2761	146.057	168.777	128.48	306.191	336.529	363.885	286.936	321.094	-8.09868
cgd6_3720	0	0.254779	0	0	0.160566	0	0.468707	1.33444	1.07175	0	0.335754	0	0	0	0	0	0	0	0	0	269.259	0	0	36.9743	0	0	93.1532	78.4222	13.2849	6.54121	73.6514	104.634	97.7544	84.8173	76.7987	-8.09336
cgd5_770	0	0.176168	0	0	0	0	0	0	0	0	0	0	0	0	0	0	0	0	0	0	0	0	0	0	0	0	0	0	0	0	8.39784	10.3948	11.2858	7.67151	7.52841	-8.08819
cgd8_2910	0	0.402982	0	0	0.119513	0	0.232404	0.220725	0.124646	0	0	0	0.346821	0	0	0	0	0.861272	0	0	0	0	24.7995	69.7517	98.028	78.8179	31.8573	21.7526	9.87346	4.86509	56.8487	43.5242	62.7807	48.5715	38.5001	-8.08009
cgd7_5010	0.521514	1.10031	0.333921	0	0	0	0.51865	0.0985139	0.415386	0.221917	0.26026	0.349042	0	0.0314612	0.266571	0.445908	0	0	0	0	0	9.59903	264.295	116.786	40.7268	26.6809	87.4252	63.2731	52.8842	50.6675	87.6574	82.9925	88.8287	129.664	61.4917	-8.07594
cgd5_4470	0	1.57659	0	0	0	0	0	0	0	0	0	0	0.318897	0	0	0	0	0.612228	0	0	0	0	0	31.5835	49.8261	0	12.7661	36.5576	52.9788	33.9299	124.889	73.907	100.963	50.8597	69.2586	-8.07241
cgd2_1380	0	0.36322	0	0	0	0	0	0	0.763962	0	0.319107	0	0	0	0.800771	0.318926	0	0	0	0	0	0	0	0	0	0	0	4.51151	0	0	102.96	213.496	144.418	97.135	88.4257	-8.06935
cgd8_5030	2.37337	9.66922	0.535775	0.642847	0.273874	0	0.133226	0.758712	0.342763	0.341822	1.00221	0	0	0	0.718556	0.572365	4.35283	0	0	0	0	0	413.583	424.377	936.236	141.188	170.855	297.422	390.776	474.117	425.049	508.452	512.852	412.717	332.436	-8.05108
cgd3_1130	0	0.161801	0	0	0	0	0	0	0	0	0	0	0	0	0	0	0	0	0	0	0	0	0	0	0	0	0	0	0	0	0	19.3372	20.9946	0	0	-8.04401
cgd1_3320	0	0.881119	0	0	0	0	1.08063	0	0	0	0	0.311453	0.394638	0	0	0.165786	0	0	0	0	0	0	358.155	0	0	0	9.80976	28.9595	19.6899	6.46333	25.1052	71.7652	78.6679	85.0047	22.5061	-8.0436
cgd6_3460	0.570394	2.54575	0.251088	0.40169	0.748706	0	0.46804	1.08645	0.758551	0.0667472	0.0559142	0.734882	0.487751	0.520451	0.120267	0	1.72219	1.02344	0	0	0	0	0	0	14.0666	0	0	0.833653	0	0	309.897	803.838	604.437	325.206	773.938	-8.01882
cgd3_2160	1.85598	1.26224	0.933718	0.933598	0	1.27749	0.774206	2.02009	0.16593	0.992847	0.623781	0.585599	0.989341	0.35189	0.149078	2.07809	0	0	0	365.187	0	851.646	69.8233	44.1176	94.8451	0	267.109	173.758	197.538	129.657	319.013	292.385	355.69	326.483	157.072	-8.0076
cgd2_590	0	0.455459	0	0	0	0	0	0	0.159661	0.477668	0	0	0	0.169298	0.358615	0	0	0.908747	0	0	0	0	0	0	24.8511	0	55.7915	42.025	23.7312	23.3781	54.0735	122.344	94.1477	98.5598	74.5963	-8.00456
cgd8_3130	0.987484	1.56703	0.0643988	0	0	0	0.0800415	0	0.0686655	0.308146	0.0860448	0.403889	0	0	0	0	0	0	0	0	0	0	0	80.1615	43.1903	327.126	5.38682	34.591	37.4166	53.6184	67.3949	75.227	55.0766	45.9488	34.3538	-7.99562
cgd1_290	0.114183	2.44614	0	0	0	0	0.999579	0.47452	0.0714579	0.641356	0.268632	0	0.426061	0.227312	0.128402	0.0894933	0	0.81487	0	0	0	0	0	11.1494	179.326	0	242.097	136.134	81.4194	62.775	172.57	167.132	250.004	143.369	158.895	-7.98611
cgd1_3490	0	7.84583	0	0	0.380351	0	0	0	2.22144	0	0.39767	2.23997	0	0.336502	0.570239	0	0	0	0	0	0	0	0	280.531	81.2162	1455.27	0	91.2727	63.0987	93.0885	252.693	303.888	310.79	266.333	133.802	-7.9781
cgd6_2670	0	0.069283	0	0	0	0	0	0	0	0	0	0	0.941264	0	0	0	0	0	0	0	0	0	0	0	0	0	0	1.44304	0	0	47.3238	72.1055	53.8548	9.69452	55.4556	-7.97348
cgd8_4930	0	0.106672	0	0	0	0	0.130755	0	0	0	0	0	0	0	0.151182	0	0	0	0	0	0	0	0	16.603	0	0	8.28667	3.07978	0	0	14.2134	14.1026	11.4835	18.9302	5.10688	-7.96659
cgd7_3700	0	0.798962	0	0	0	0	0	0	0	0	0	0	0	0.593961	0	0	0	0	0	0	0	0	0	136.515	0	0	18.3932	27.685	27.8295	13.689	11.6515	0	31.63	47.2075	10.5497	-7.94931
cgd8_2170	2.02836	3.62115	1.78578	2.14266	7.60702	9.42402	1.48227	1.05369	3.49084	0.474716	3.18136	2.6133	0	2.01901	9.97918	0.397445	11.6513	17.2043	0	0	0	0	123.278	721.9	818.596	0	332.974	358.014	268.169	418.898	3143.46	3265.4	2732.44	3468.85	2975.98	-7.9429
cgd7_880	0.385031	0.34369	0	0	0	0	0	0	0	0	0	0.283466	0	0.0638761	0	0	2.31824	2.7543	0	0	0	0	28.982	17.7629	320.429	0	158.352	130.442	104.433	91.1336	110.184	128.618	123.424	116.068	92.9618	-7.93671
cgd6_240	0	0.43436	0	0.110149	0.156423	0	0	0	0.0652564	0.0488079	0.204432	0.383837	0	0.13839	0	0.12259	0	1.12542	0	0	0	0	32.0609	88.5713	0	0	41.469	57.4941	64.6205	62.0875	54.1206	61.8835	52.3122	73.8482	56.4859	-7.93542
cgd1_660	0	0.518378	0.306767	0	0.392028	0	0.635649	0	0.654183	0	0.409879	1.79568	0	0.924889	0.39183	0	4.15784	1.23358	0	0	0	0	0	123.03	0	0	16.4942	20.9148	5.40409	0	416.742	574.042	561.881	347.401	530.678	-7.91128
cgd6_3250	0	0	0	0	0	0	0	0	0	1.03396	0	0	0	0	0	0	0	0	0	0	0	0	0	0	0	68.3555	61.6084	14.9765	17.1448	33.758	13.4003	9.69996	0	15.9275	0	-7.91001
cgd6_1100	1.6996	1.20104	0	0	0	1.24297	0.154981	0	0.199433	0	0	0.312817	0	0	0.119453	0.249769	0	0	0	0	0	0	0	38.9787	0	0	49.8774	40.7868	39.5164	45.4207	212.855	155.502	179.374	230.398	163.813	-7.88507
cgd3_3090	0.177171	0.263579	0.155982	0.623846	0	0	0	0	0	0	0	0	0	0	0	0	0	0	0	0	0	0	53.5824	49.2603	0	0	19.4421	15.8625	13.7289	8.11613	11.2677	24.4075	45.1278	15.0667	15.1517	-7.87712
cgd6_1580	0.829459	1.9744	0	0	0	0.570928	0.259336	0.656584	0.667406	0	0	0	0	0.707688	0.533	1.48596	0	0.845161	0	0	0	0	140.54	110.93	255.022	191.904	56.9092	76.5388	58.7806	65.1467	169.88	230.795	178.58	222.059	122.248	-7.86593
cgd7_3670	1.76596	11.77	3.39973	3.48221	3.28497	1.99348	1.18501	1.12531	2.21035	1.91773	1.3295	1.24812	2.76759	2.34376	1.39011	1.32875	0	0	0	0	0	0	473.468	374.425	781.852	450.902	1014.36	724.628	542.912	616.934	989.105	900.159	988.488	848.092	662.194	-7.86508
cgd8_2550	0	0.444615	0.09745	0	0	0	0.0302713	0	0	0	0	0.152794	0	0.0275445	0	0	0	0.299087	0	0	0	30.4215	0	23.5764	0	0	21.9683	18.8118	7.71635	16.476	22.1447	30.022	16.3969	23.4481	19.9966	-7.86127
cgd4_1790	0.787589	1.56228	0	0	0	0	0	0.363674	0.821484	0.245769	0.411761	0	0.326535	0	0.442833	0	0	0	0	0	0	0	0	0	379.927	0	83.16	74.4277	32.5983	88.2606	76.0195	84.2505	80.479	138.377	48.3031	-7.85611
cgd8_2640	0	0.553056	0	0	0	0	0	0	0	0	0	0	0	0	0	0	0	0	0	0	0	0	0	0	0	0	13.3679	17.5616	9.62061	9.47009	17.4512	21.601	11.7263	11.6676	7.82224	-7.84732
cgd8_550	0	0.478878	0.0134948	0	0.0517365	0	0.0502993	0.0637002	0.0143889	0.107621	0.0540923	0.101562	0.128689	0.0457721	0	0.0901028	1.11706	0.996469	41.7491	18.6193	15.4426	0	7.23009	26.5437	33.2011	0	99.0538	71.8577	35.6128	30.1848	58.1589	86.616	79.6664	62.6412	36.0652	-7.81059
cgd2_640	3.47305	6.5103	1.22307	0.611458	0.521003	0	0.887009	0	0.543378	0.812829	1.90654	2.04553	0	1.15235	0.683471	0.680522	0	0	0	0	0	0	166.953	279.343	905.049	0	279.252	308.266	430.918	429.728	332.851	276.538	427.084	393.743	226.571	-7.80831
cgd2_1090	0	0.603781	0	0	0	0	0	0	0.141104	0	0.265226	0.248991	0	0	0	0	0	0	0	0	0	0	0	41.2126	22.1499	0	16.5758	21.7703	6.99009	17.2163	28.2106	41.3742	23.7538	18.8143	27.8314	-7.8048
cgd2_650	0	0.384677	0	0	0	0	0	0	0	0	0.0633671	0	0	0	0	0	0	0	0	0	0	0	0	0	0	0	0	0	2.50439	0	2.58116	51.0877	15.2146	6.90287	15.9684	-7.79931
cgd3_1690	0	7.90432	0.105352	0	0	0	0.785896	0.248649	0.336997	1.68036	1.68916	0	1.89768	1.31023	1.81663	0.422052	0	1.27006	0	0	0	0	978.989	200.214	778.463	279.951	170.699	291.93	295.104	290.648	138.999	239.081	142.3	144.53	142.41	-7.79853
cgd3_3210	0	0.175325	0	0	0.294647	0	0.0716389	0	0.676062	1.93068	0.616126	1.08452	0.61075	0.651696	0.33131	0.0769722	0	0.702338	0	0	0	0	173.703	72.4081	172.811	0	125.237	109.861	73.0625	59.987	127.939	211.036	135.491	132.922	117.753	-7.79249
cgd3_3560	0	0.110766	0	0	0	0	0.135776	0.128923	0	0	0	0	0	0	0	0	0	1.33206	0	0	0	0	0	0	36.9896	0	9.22697	11.0758	8.65444	11.3692	23.6138	102.193	54.9461	53.3814	44.8271	-7.78741
cgd1_1140	0.903405	0.940805	0	0	2.03284	0	2.14296	1.09502	0.141343	0.634296	0.885583	1.16393	1.12366	0	0.507952	0	0	3.17689	0	0	0	0	0	74.8362	68.8913	0	377.14	232.34	147.184	151.835	486.08	458.077	339.051	411.832	327.511	-7.78621
cgd8_1510	0.40717	0.262493	0	0.119476	0	0	0.0742336	0	0.148643	0	0.106437	0.124902	0	0.112582	0	0.106377	0	0	0	0	0	0	0	12.9928	0	86.6259	13.6594	15.7343	14.7171	10.3599	31.1062	48.8564	29.6731	17.6911	21.08	-7.77498
cgd3_250	0.288279	0.128663	0	0	0	0	0	0.648934	0.0451029	0	0.169555	0	0	0	0	0	0	2.58599	0	0	0	0	0	83.3363	213.324	0	37.6719	50.9086	31.2698	30.8118	93.4319	58.9876	77.6836	66.5721	53.5457	-7.77084
cgd6_1510	0.563912	1.48612	0	0	0.241697	0	0	0	0.201662	0	0	0.0593086	0	0	0	0	1.94373	2.88735	0	0	0	0	48.9562	296.04	161.104	288.741	44.3692	53.7773	79.8984	81.1855	73.4916	112.732	91.0937	122.838	60.6288	-7.76307
cgd5_4240	0.349948	0.749696	0	0	0	0	0.153147	0	0	0	0	0	0	0	0	0	0	0.502409	0	0	0	0	0	26.1011	56.3917	96.7741	7.03339	8.94852	13.0143	12.8238	35.9108	32.7863	39.6081	24.0987	6.05116	-7.76084
cgd8_610	0	0.301548	0	0	0.0950202	0.435987	0.0923969	0	0.356764	0.592974	0.397387	0	0	0.336263	0.106844	0.446808	0	0.455086	0	0	0	0	0	95.3306	51.236	0	50.2685	36.3623	35.3322	27.0791	67.3601	105.075	82.3372	90.1256	95.0793	-7.75039
cgd3_2060	0	0.688323	0	0	0	0	0	0	0	0.108283	0	0	0	0.153513	0	0	0	2.47593	0	0	0	0	0	63.3203	90.752	0	129.607	71.1325	35.8607	45.9276	29.3619	66.3868	63.1155	51.7257	46.6341	-7.74434
cgd5_3220	0	2.73864	0.225095	0	0	0	0	0	0	0.359024	0.150377	0.282345	0	0.254494	0.431267	0	4.56701	1.35463	0	0	0	0	0	301.076	72.0762	0	281.527	160.124	113.029	58.5877	231.601	244.453	322.191	195.774	116.192	-7.74296
cgd6_1710	0.0964318	0.401696	0.169798	0	0	0	0.351717	0.267168	0.241397	0.451376	0	0.141989	0	0.383949	0.271101	0.226742	0	0	0	0	0	0	115.838	106.406	0	0	19.0838	36.7388	26.9028	58.9022	88.4611	49.0436	48.9825	36.7349	16.1478	-7.73248
cgd2_1610	0	0.458939	0	0	0	0	0	0	0.0689491	0.412559	0	0	0	0.146221	0.123893	0.0863513	0	0	0	0	0	0	0	0	0	0	8.8879	9.72295	3.41557	13.46	41.4498	38.3314	51.0544	60.0974	34.0568	-7.73239
cgd7_1800	0.198136	0.0235815	0	0	0	0	0	0	0.0247996	0	0	0	0	0.0262963	0	0	0	0	0	0	0	0	0	7.56116	0	0	0	1.0519	0	1.20995	3.68592	8.01202	17.4148	8.67239	6.95404	-7.72631
cgd6_950	2.48304	7.07701	1.07386	0.5522	0	0	0.286034	0.452588	0	0.122343	0.512432	0	0.406369	0.433612	0.808282	0	0	1.86125	0	0	0	0	230.697	232.923	584.536	361.4	68.3549	115.223	105.357	139.715	311.196	256.799	310.868	240.737	254.749	-7.72576
cgd8_4890	0	1.95477	1.1568	0	0	0	0.480408	0	0	0	0	1.93468	1.63428	0	0	0	0	4.37575	0	0	0	0	0	0	588.914	0	181.14	139.296	143.246	100.568	246.702	230.564	196.461	342.969	121.026	-7.71599
cgd1_940	0	1.29397	0	0	0	0	1.58801	0	0	0	0	0.800424	0	0	1.2226	0	0	0	0	0	0	0	0	0	124.532	0	88.579	74.3908	22.5193	55.405	41.7177	211.546	199.794	59.0726	89.6157	-7.70584
cgd7_2940	0	1.26174	0	0.447949	0	0.291883	0.232009	0	0.597111	0.198491	0.249414	0.0780488	0.395579	0.2814	0	0.830908	5.10057	3.02955	122.183	490.425	0	0	152.412	116.91	125.461	0	295.659	210.833	78.8757	48.5682	217.844	177.501	201.507	199.88	113.033	-7.69952
cgd8_4920	0	0	0	0	0	0	0	0	0.47659	0	0	0.420494	0	0	0	0	0	0	0	0	0	0	0	0	0	0	17.8643	17.7424	23.6255	17.4508	16.9748	27.3147	21.8237	28.0699	5.12317	-7.69849
cgd4_2310	4.07844	1.13261	0	0	0	0	0	0	0	0	0	0	0	0	0	0	0	0	142.992	0	0	0	0	155.529	48.9426	0	47.9883	61.9853	33.7641	8.31029	120.492	79.2633	115.158	168.874	28.0097	-7.6829
cgd5_1820	0	5.97361	0.420842	0.841577	2.15124	1.97413	0	1.48989	0	0.894986	0.187433	0	0	0.158603	0.537537	0.749306	0	11.7467	0	0	0	0	0	255.417	236.103	0	374.461	280.387	267.041	204.511	827.799	730.622	660.661	828.751	590.49	-7.68068
cgd8_3200	0	1.95156	0	0	0	0	0	0	0.342061	0.255841	0	0	0	0.181353	0	0	0	0	0	0	0	0	0	45.7315	0	0	12.2622	67.0865	25.4531	16.7058	78.2984	67.5924	105.329	83.9245	21.0994	-7.66513
cgd7_900	0	0.269486	0.531591	0	0	0	0	0	0	0	0	0	0	0	0	0	0	0	0	0	0	0	0	20.4833	0	0	16.6415	12.8899	10.5297	3.45788	31.0985	8.78614	28.6177	14.1902	6.36332	-7.66039
cgd4_3840	0	0.117838	0	0	0	0	0	0	0	0	0.0194112	0	0	0	0.0974213	0	0	0.357502	0	0	0	0	52.8102	4.76545	5.12243	0	3.83334	5.27313	1.5336	6.80147	1.63505	12.1331	5.49334	7.64131	5.84134	-7.65707
cgd8_5020	0	4.77942	0	0	0	0	0.61758	0	0.793624	1.58289	0	2.48964	0	0	0	1.65655	0	0	0	0	189.13	0	0	131.154	0	971.591	185.236	103.095	65.7007	51.7132	132.661	165.31	123.644	36.0438	91.5662	-7.64087
cgd4_2100	0	1.96895	0	0	0	0	0.185683	0	0	0	0	0	0	0	0	0	0	0	0	0	0	0	0	69.2041	0	0	43.1137	38.0979	15.783	27.2094	50.7801	34.2892	42.5465	66.5392	17.7033	-7.63775
cgd8_5250	0	0.939215	0.51464	0	0	0	0	0	0.548737	0.656676	0.275049	0.387319	0	0	0	0	0	0	0	0	0	0	0	0	133.031	0	88.7925	60.4178	43.5174	26.7882	67.3204	49.2429	42.7284	56.6392	52.2945	-7.62849
cgd2_3560	0	0.0757287	0.149383	0	0	0	0.185683	0	0	0	0	0	0	0.0844468	0	0	0	0	0	0	0	0	0	0	0	0	0	0	0	0	19.9045	39.2362	21.2733	5.0297	7.0954	-7.62825
cgd4_1460	0	2.03496	0	0	2.19851	0	0	0	0	0.457328	0	0	0	0	0	0	0	0	0	0	0	0	0	292.258	0	0	0	35.5346	15.1944	14.9452	163.634	124.738	134.759	83.8865	11.2926	-7.62782
cgd6_4540	0.366388	1.52622	0	0	0	0	0	0.380659	0.458587	0	0	1.07896	0	0	0.515017	0	0	1.2956	0	0	0	0	152.843	89.8529	191.113	0	17.2579	62.5169	39.7803	22.388	89.809	108.324	62.7342	128.495	82.3731	-7.62424
cgd4_3450	0.18413	0.40542	0.0324217	0	0	0.0760435	0.026854	0	0.126756	0.0344748	0.0866388	0.0271118	0	0	0	0.0144316	0	0	0	0	0	0	40.6437	14.1994	26.3599	0	7.62408	9.31336	9.12612	11.8053	10.9526	14.0285	18.0334	13.8533	12.6201	-7.62088
cgd3_4080	0	1.63742	1.11031	0	0	0	0.125489	0	0.107625	0	0.134864	0	0	0	0	0.134788	0	0	0	0	0	0	0	0	260.437	0	62.9478	51.7681	58.6773	26.2697	51.8918	29.847	51.3487	0	9.35018	-7.61671
cgd6_1310	0	0.158648	0.625901	0	0	0	0.0972519	0	0.0834212	0.124788	0	0	0	0.176912	0	0.417904	0	0	0	0	0	0	0	47.9221	0	0	25.827	28.9123	8.26661	40.717	19.4691	40.2491	44.3585	21.2752	33.2569	-7.60717
cgd2_860	0.493488	4.69868	0	1.04259	0.555222	0	3.06184	0.854516	1.23534	1.38594	1.54801	0	0	3.76597	1.52609	0.386783	0	0	0	0	0	0	68.323	166.255	629.269	0	277.032	195.61	176.145	180.977	423.768	536.161	425.547	307.006	387.1	-7.60265
cgd4_130	0	0.330166	0.244233	0	0	0	0	0	0	0.12985	0	0	0	0	0	0	0	0	0	0	0	0	0	0	0	0	6.97202	2.24446	4.29859	2.11784	20.0732	24.8193	26.9763	29.7645	11.9769	-7.60225
cgd7_2000	1.04319	0.232795	0	0	0.195615	0	0	0	0	0.0610367	0.511305	0	0	0	0.0733185	0	0	0	0	0	0	0	0	0	52.6808	0	28.8194	33.3936	24.2461	3.98194	40.5819	72.4117	41.6165	43.8014	46.3431	-7.59972
cgd2_1280	0	2.3328	0	0	0	0	0.0595705	0	0.459991	0.458729	0.256185	0	0	0	0.183678	0	0	1.17068	0	0	0	0	0	60.7975	130.542	157.635	73.0357	58.0001	48.0938	24.9407	78.1734	64.3595	77.0924	75.7744	51.2177	-7.59656
cgd8_950	0	0.430489	0	0	0.697631	0	0.150775	0	0.323374	0.0967459	0.243132	0	0	0	0.116213	0.0809982	2.48683	0	0	24.4935	0	0	0	18.9924	122.49	19.5025	71.1939	51.1004	38.4437	47.3445	109.665	88.0068	78.5123	120.781	48.0352	-7.58441
cgd5_2330	0	0.262215	0	0	0	0	0	0	0	0.137501	0	0	0	0.682271	0	0	0	10.4371	0	0	127.83	0	128.456	256.264	169.816	39.0109	70.4606	99.3626	104.763	116.656	165.118	268.21	265.896	109.079	165.945	-7.58363
cgd4_220	0	0.381555	0	0	0	0	0	0	1.60505	0	0	0	0	0	0	0	0	0	0	0	0	0	0	16.9093	0	0	0	10.1938	19.969	58.8861	15.7256	94.1127	3.89843	122.9	16.9718	-7.58227
cgd8_2840	0.9159	1.39288	0.477843	0	0	0	0	1.26877	0.191063	1.33377	1.35672	0.973988	0.379732	0.337659	0.514978	0.39881	0	0	0	0	0	0	0	128.998	251.025	338.584	41.9438	64.6685	63.0942	62.1622	112.494	165.654	199.38	203.824	93.6931	-7.58097
cgd1_3590	0.258209	1.0756	0	0	0	0	0.941904	0.178845	0.0807966	0.241724	0.708724	0.285146	0	0.171346	0.145182	0.101189	0	0	0	0	0	0	228.866	23.3785	25.1298	0	22.2813	27.9623	52.0406	31.5482	98.0026	79.0366	54.6992	63.9299	48.8407	-7.57767
cgd1_3210	0.317473	0.976106	0	0	0	0	0.0385901	0	0	0.0495341	0	0	0	0.421346	0.089252	0	1.28083	0	0	0	0	0	98.0539	49.8822	10.7665	118.719	28.7712	23.4541	22.9538	19.3881	46.0197	46.476	33.9979	51.9813	21.5351	-7.57642
cgd8_2590	0	0.714987	0	0	0	0	0.877602	0	0	0	0	0	0	0	0	0	0	0	0	0	0	0	0	0	0	0	29.015	32.6754	0	24.4954	40.6485	0	57.9248	84.7404	17.3115	-7.57504
cgd7_1940	0	2.50528	0	0	0	0	0.0731202	0	0.188191	0.0938374	0.31443	0	0.374024	0.0665166	0	0	0	0	0	0	0	0	30.1104	36.9089	213.099	0	23.7615	30.8342	18.6435	45.9206	34.2923	64.0583	67.232	65.9734	19.8671	-7.57416
cgd6_4520	0	0.200413	0.131779	0	0	0	0	0	0.351275	0.105093	0.440183	0	0	0.223486	0	0	0	1.60271	0	0	0	0	66.9778	8.53519	0	0	41.9028	36.7913	17.4016	13.715	24.4738	122.383	85.3643	56.5936	73.8833	-7.56941
cgd2_3530	0	0.0623438	0	0	0	0	0	0	0	0	0	0	0	0	0	0	0	2.24576	0	0	0	0	0	0	0	0	45.0453	44.8266	48.7159	44.796	34.7345	65.078	48.436	51.2957	29.4687	-7.56364
cgd8_120	0	0	0	0	0	0	0.43235	0	0	0	0	0	0	0	0	0	0	3.97114	0	0	203.738	0	0	0	0	0	100.371	70.0594	92.0568	72.4059	0	47.9429	23.9943	90.1059	78.0932	-7.54886
cgd6_4850	0	0.116668	0	0	0	0	1.50165	0.407379	0.42943	0.183536	0	0	0	0.390299	0	0	0	0.701064	0	0	0	69.4893	117.937	36.1415	19.4244	0	67.6432	60.5352	57.7348	53.889	48.4349	46.8451	33.0819	16.5813	30.4328	-7.54559
cgd5_3380	0	1.31089	0.323235	0	0	0	0.736484	0.317871	1.32116	0.601483	1.29565	0.878466	0.570818	0.426361	0.412864	0.0719396	0	0.656975	0	0	0	0	0	159.561	22.0491	176.121	153.192	105.533	82.5072	78.4887	177.421	215.362	122.376	149.148	117.292	-7.53119
cgd7_710	0	0.0788903	0.23343	0	0	0	0	0	0	0	0	0	0	0.146621	0.0496929	0	0	0.318298	26.1462	0	0	0	0	0	17.8981	0	13.4163	11.0226	8.21511	14.8422	15.1538	16.0524	10.1345	3.85781	7.5799	-7.52974
cgd1_1100	0	0.32599	0.0876887	0	0	0.685565	0	0	0.0623323	0.139863	0.0390543	0.0733275	0	0	0	0	0	0.358442	0	0	45.8518	0	30.8193	0	10.152	0	15.1693	15.7585	0	1.52063	9.40059	62.3303	60.7524	25.9769	30.9626	-7.5269
cgd4_2820	0.894468	0.851655	0.524995	0	0	0	0.130543	0	0	0	0	0	0.445016	0	0.301756	0	0	1.2659	0	0	0	0	0	125.691	168.968	140.015	16.8929	24.2841	22.1972	38.2587	24.9871	54.2416	92.4707	35.4867	19.0426	-7.51493
cgd5_20	0.87909	1.52581	0	0	0.384635	0	0	0	0	0	0.172349	0	0	0	0	0	0	1.05128	0	0	0	0	0	130.231	117.822	0	45.1406	45.5211	61.3004	64.8764	44.9857	65.4775	46.1004	22.0012	47.8181	-7.51084
cgd3_3300	0	3.64053	0	0	0	0	1.78906	0	0	0	0	0	0	0	1.03192	0	0	0	0	0	0	0	0	0	0	0	197.688	204.98	76.1926	56.1777	113.641	103.581	153.118	151.76	54.7749	-7.50942
cgd2_2760	0	0.488994	0.0482297	0	0	0	0.359626	0.569151	0.154275	0.307703	0.0644408	0.0604963	0	0.0545288	0.138607	0	0	1.17782	0	0	0	0	0	76.4426	155.226	0	20.4969	40.377	43.2966	12.5472	31.4216	59.6583	62.259	45.6618	37.5037	-7.49886
cgd6_1570	0	1.31766	0.499851	0	0	0	0	0	0	0.478355	0.267145	0.877775	0.847405	0	0.191536	0.266994	0	1.20662	0	0	0	0	0	30.1353	129.571	0	69.0424	80.6385	84.5301	67.6464	116.141	90.7191	103.251	110.127	126.464	-7.48642
cgd7_3460	0	0.122949	0	0	0	0	0	0	0	0	0	0	0	0	0	0	0	1.45674	0	0	0	0	0	0	0	0	48.0373	31.1756	12.821	18.939	30.7345	53.2603	49.3192	16.4388	5.5105	-7.47938
cgd2_1660	0	0	0	0	1.16656	0	0	0	0	0	0	0	0	0	0	0	0	0	0	0	0	0	0	0	0	0	0	35.652	48.3323	11.89	59.351	17.0217	22.6808	0	0	-7.467
cgd6_4310	0	0.183867	0	0	0	0	0.0409671	0	0.0175785	0	0	0.0413587	0	0	0.0631731	0	0	0	0	0	0	0	0	0	0	0	1.4471	8.67282	8.70182	6.00318	5.55512	5.73008	13.6867	6.19008	1.66001	-7.45886
cgd3_1290	1.54819	49.3555	4.2838	2.18056	0	0.608936	7.10259	6.28076	5.25968	3.72688	1.9079	1.79111	8.94044	6.45773	1.36791	1.38677	5.24968	1.55646	0	0	0	0	361.468	819.101	2058.19	820.031	1077.94	1024.85	775.541	824.521	1816.86	2343.16	2238.4	2339.99	1597.07	-7.45769
cgd3_3710	0.518729	1.04954	0.30446	0	0	0	0.227043	0.431147	0	0.0971222	0.162719	0	0	0	0	0	2.49639	0	0	0	0	0	62.2026	57.1854	0	282.418	30.5148	43.5417	25.7289	57.0345	52.7425	72.7388	39.465	119.361	34.8012	-7.45761
cgd8_4040	0	0.187621	0	0	0	0	0.920829	0	0.789246	0.885465	0.989005	0	0	0.627661	0.354546	0	0	0	0	0	0	0	0	103.235	0	0	34.1215	45.1958	78.3332	48.1911	82.6776	187.421	95.0854	59.2041	55.4116	-7.45686
cgd6_4400	0	0.646735	0	0	0.291131	0	0.396355	0	0.194326	0.36336	0	0	0	0	0	0	0	2.22671	0	0	0	0	0	86.8899	31.1331	0	101.074	77.5292	45.7127	49.7833	60.2398	77.579	59.9979	53.1193	37.8397	-7.4516
cgd2_3480	0	0.253073	0.299528	0	0	0	0	0	0.106458	0	0.667012	0.250473	0	0	0	0	0	1.21867	0	0	0	0	0	15.7981	33.9631	257.471	0	7.17384	2.63626	0	44.5442	43.113	29.138	21.6723	4.85925	-7.44615
cgd7_720	0.642337	3.34465	0	0	0	0	0.82021	0	0	0	0	0	0.199735	0	0.902908	0	0	0	0	0	0	0	0	60.2443	35.875	0	68.7852	62.5247	84.6693	58.869	161.383	125.885	78.1188	169.665	64.4206	-7.44184
cgd8_3170	0	0.452213	0	0	0	0	2.77968	0	0	0	0	0	0	0	0	0	0	9.99635	0	0	0	0	0	201.459	0	0	192.154	173.09	94.7652	139.654	146.841	208.577	557.586	238.196	208.556	-7.43431
cgd3_660	0	0.597421	0.29462	0	0	0	0.228818	0	0.117802	0.176218	0	0.23097	0	0.0416374	0	0.0491782	6.06841	1.80336	0	0	0	0	153.369	70.4993	114.236	122.467	113.482	104.753	36.9439	21.0762	189.96	188.657	174.018	173.013	106.858	-7.4341
cgd6_4010	0	0.491415	0	0	0	0	0.301607	0	0	0	0	0	0	0	0	0	0	0	0	0	0	0	0	0	0	0	0	0	0	0	59.9091	44.7909	0	14.7645	9.80048	-7.43122
cgd2_4150	10.0709	25.1179	2.08622	0	1.22194	0	1.2967	1.0258	1.76102	0.831875	2.20673	2.39876	0.736833	0.393116	0.832721	0.58039	7.09054	5.26117	0	0	0	0	1153.79	693.227	1709.71	875.298	390.843	501.312	620.04	624.333	640.863	727.047	757.265	772.637	783.659	-7.43052
cgd8_4140	0	1.82795	0	0	0	0	0.748263	0	0	1.91709	0	0	0	0	0	0	0	0	236.649	0	0	0	0	76.1078	0	0	40.8142	38.8233	31.8534	62.6559	86.7419	47.524	49.1651	24.7188	35.1144	-7.42677
cgd6_2860	1.04254	1.04991	0.141209	0	0	0	0	0.333277	0.301129	0.150151	0.188672	0.118082	0.199495	0	0	0	0	0	0	0	0	0	0	14.9381	110.969	0	11.3421	12.771	14.9133	14.6944	76.7026	92.9008	105.91	37.6939	76.2905	-7.41766
cgd6_2310	0.490614	1.5571	0.479931	0	0.858648	0	0.477318	1.24599	0	0.459291	0	0	0	0	0.735612	0	0	5.79781	0	0	0	0	0	231.776	312.196	0	92.9894	120.058	126.807	109.913	193.975	169.94	245.301	215.246	133.56	-7.41581
cgd3_2210	0.943761	3.1591	0	0.581548	0.707882	0	0.172126	0	0.147657	0.110438	0.6476	0.434257	0	0	0.530643	0	0	3.36592	0	0	0	0	0	21.4986	207.981	95.5563	103.304	140.315	106.068	111.701	224.502	179.081	211.066	182.08	153.039	-7.41109
cgd3_300	0	0.974214	0	0.411749	0	2.89759	1.27962	0.161987	0.439086	0.87576	0.366812	0	0	0.853576	0.657488	0	0	0.834216	0	0	0	0	0	42.6453	154.085	0	239.618	202.989	137.766	160.724	130.021	168.381	149.668	87.9466	86.6243	-7.40451
cgd4_510	0.270762	0.644506	0	0	0	0	0.175514	0	0.0376553	0	0.117965	0.155041	0	0	0	0.0471591	0	0.43421	0	0	0	0	0	3.82983	43.3797	0	46.0429	28.9099	21.4367	14.6967	16.3375	28.865	26.5024	36.6896	34.4349	-7.40379
cgd8_500	2.13043	34.991	2.00068	1.50032	3.51552	6.1589	3.42387	7.08292	4.53312	1.59553	3.67559	1.25476	0	1.13099	1.91659	2.00373	0	0	0	0	0	0	701.475	1745.85	2120.35	1464.67	202.351	495.95	384.119	716.747	985.839	898.934	884.245	954.011	715.963	-7.4002
cgd6_3640	0.883864	1.34416	0.806977	0.345803	0	0	0	0	0	0	0.616126	0	0.36645	0.130339	0.220873	0	0	3.51169	0	0	0	0	0	72.4081	38.9161	214.294	85.4456	89.7969	88.2839	107.977	129.538	161.978	125.078	86.7506	111.716	-7.39997
cgd1_1110	0.756324	1.05018	0.221957	0.532628	0	0	0	0.349237	0.394437	0	0.395415	0	0	0.167297	0.141751	0	0	0.898188	0	0	0	0	74.6157	22.6392	0	0	115.155	71.433	39.0843	38.5029	109.796	102.062	100.37	64.7611	43.1041	-7.39765
cgd7_1340	0.304197	13.8785	0.803449	1.17824	0.266196	0.244281	8.6524	3.61697	1.4278	2.23075	1.43134	0.410584	3.2476	2.35507	2.02397	0.913951	2.45518	3.28384	0	0	0	0	485.912	660.231	1240.91	227.668	214.891	376.903	433.587	421.083	822.266	812.543	863.081	604.024	587.778	-7.39604
cgd3_950	0.633	0.517947	0	0	0	0	0	0	0.0990363	0	0	0	0	0	0	0	0	0	0	0	0	0	0	6.42485	79.1066	0	15.6219	6.83913	4.90471	7.24909	19.2885	11.3175	13.4321	25.0215	9.0051	-7.39145
cgd6_850	0	0.773965	0	0	0	0	0	0	0	0.405853	0	0	0	0	0	0	0	0.774072	0	0	0	0	0	0	90.8888	0	42.0223	26.6453	10.08	33.1028	23.4789	25.3041	13.7365	31.5755	12.2176	-7.38782
cgd6_750	0	0	0	0	0	0	0	0	0	0	0.407219	0	0	0.459443	0	0	0	0	0	0	0	0	0	0	0	0	24.5963	9.09745	0	0	15.6329	20.1861	33.8516	33.1266	0	-7.38158
cgd1_170	0	1.50452	0	0.593491	0	0	0	1.0215	0	0	0	0	0	0.279622	0.236924	0	0	0	0	0	0	0	0	36.0962	273.93	0	9.77546	41.5131	19.612	38.6267	25.0174	54.1914	16.7272	28.8154	27.9787	-7.38067
cgd4_2320	0	0.477855	0.196379	0	0	0	0.195228	0.231744	0.460658	0.0626446	0.0524774	0	0	0	0	0	0	0	0	0	0	0	0	62.6876	0	0	32.8836	20.7011	12.4426	14.304	41.8221	8.00281	28.1021	16.8625	25.4985	-7.37719
cgd3_3430	0	0.639588	0.108142	0	0	0.253642	0.11197	0	0.403574	0.11499	0.240818	0.316509	0	0.305665	0.138129	0.0962728	0	0.221586	0	0	0	0	0	0	0	0	0	0	0	0	57.5737	126.713	103.93	68.0881	106.976	-7.37706
cgd6_3220	0	6.49001	0.548668	0	0	0	6.3704	3.66903	5.46018	2.33365	1.71054	0.45881	2.90677	1.86099	2.10242	1.22112	0	8.66965	0	0	0	0	833.939	405.351	215.41	0	889.996	667.607	425.786	447.697	570.725	667.004	639.821	676.204	374.272	-7.36378
cgd4_120	0.196414	1.16883	0	0	0	0	0.143278	0	0	0	0	0	0	0.130339	0	0	0	0	0	0	0	0	59.0706	0	38.5309	0	29.0746	25.458	27.3985	11.9974	24.8437	7.61177	12.5202	16.61	0.192951	-7.35452
cgd2_620	6.23927	7.4258	0	0	0	0	9.16105	5.40191	9.76168	0	0	16.0771	10.6706	4.14034	3.50812	0	32.0634	0	0	0	0	0	668.729	733.433	1223.97	0	1622.85	1217.86	636.596	671.214	1550.05	1885.61	2743.13	1998.45	1167.54	-7.35232
cgd5_210	0	0.0301419	0.0594582	0	0.113976	0.244049	0	0	0.126795	0	0.238331	0.0745807	0	0.100836	0	0	0	0.364527	18.8077	0	0	0	0	10.932	30.8588	0	7.72314	6.89896	9.41685	4.63989	40.2152	25.8379	15.4946	24.1396	13.7277	-7.35186
cgd6_260	0	0	0	0	0	0	0	1.1573	0	0	0	0	0	0	0	0	0	0	0	0	0	0	0	27.1532	0	0	21.4816	7.90418	4.71075	0	13.9285	11.5318	43.7587	31.1439	16.7037	-7.34999
cgd5_3600	0.125461	0.821261	0	0	0	0	0	0	0	0	0	0	0	0	0	0	0	1.78807	0	0	0	0	0	67.8467	171.299	0	12.2086	10.0974	7.78004	15.3287	42.9225	24.1715	31.3879	20.7861	17.5061	-7.34985
cgd8_2600	0	1.18453	0	0	0	0	0	0	1.24571	0	0	0	0	0	0	0	0	0	0	0	0	0	0	0	0	0	39.9396	36.7604	61.9164	0	50.854	34.2921	42.6714	73.0748	34.1351	-7.34688
cgd1_1240	1.86438	4.21596	0.437708	0	0	0	1.1788	0	0.700061	0.232713	0	0.183011	0	0.412397	0	0.681917	0	0.885837	0	0	0	0	0	22.3453	484.227	0	95.8048	111.696	107.904	125.283	172.312	104.912	113.646	205.292	110.244	-7.34192
cgd4_700	0	1.35869	0	0	0	0	0	0.465122	0	0	0	0	0.668196	0	0	0	9.6606	11.4713	0	0	0	0	114.382	435.749	624.264	322.981	231.683	260.434	266.532	242.046	266.108	325.157	158.58	257.304	100.356	-7.3363
cgd5_4120	0	0	0	0	0	0	0	0	0	0	0	0	1.21227	0	0	0	0	0	0	0	0	0	0	0	0	0	28.3835	9.8178	10.0906	19.8643	0	56.1956	12.2025	24.2828	22.163	-7.32045
cgd2_2860	0	0.605829	0	0	0	0	0.991225	0	1.06187	0	0	1.49901	1.4773	1.12596	0.572416	0	0	2.35206	0	0	0	0	0	218.968	73.59	0	98.0488	62.8912	115.954	72.6254	101.042	191.182	151.824	176.615	193.948	-7.31509
cgd5_4370	0.411304	3.54903	0.321878	0	0.617009	0	1.84996	2.4215	1.75892	1.28348	1.18269	0.353276	0.852633	2.77487	0.770871	0.483554	1.65633	6.89042	0	0	0	0	293.055	239.185	505.585	266.489	254.146	196.082	169.954	165.374	468.724	382.51	474.93	401.216	266.93	-7.31394
cgd2_3900	0.308818	0.23628	0	0	0	0	0.0321742	0	0.0276093	0	0.0691945	0	0	0	0	0.0691553	0	0	0	0	0	0	0	41.9757	9.0241	0	0	3.79677	4.10076	4.04118	14.3451	20.0509	5.80644	5.77738	2.5055	-7.31049
cgd5_2480	0	0.456901	0	0	0	0	0	0.0709063	0	0	0	0	0	0.0679335	0.1439	0	0	0.368348	0	0	0	0	0	0	0	0	25.1832	27.0143	9.51629	15.6296	22.2409	12.2966	20.1033	24.4307	8.93532	-7.3039
cgd8_2400	0	2.04621	0	0	0	0	0	0	0	0	0	1.62738	0	0	0	0	0	1.72298	0	0	0	0	0	125.121	358.207	0	11.1831	33.4352	60.9853	82.5655	28.62	15.0822	38.4621	28.6075	14.7972	-7.28898
cgd8_4860	0	0.252349	0	0	0	0	0	0.293715	0	0.992453	0	0	0	0.1407	0.596077	0	0	0	0	0	0	0	0	19.2603	0	0	5.216	4.32294	0	3.23788	33.2069	65.4793	110.256	35.6993	56.5463	-7.27676
cgd5_4380	0	0.245708	1.21171	0	1.54849	4.26302	1.80964	0	0	0	0.3238	0	0	0	2.78587	1.29447	0	2.83513	0	0	0	0	0	0	0	0	34.5157	59.4287	0	0	190.66	951.435	570.485	266.93	311.362	-7.27375
cgd7_70	0	0.251815	0.579521	0	0	1.26215	0	0	0	0	0	0	0	0	0.158618	0	0	0	0	0	0	0	0	0	0	0	0	0	0	0	55.2856	61.4985	75.1086	78.017	59.1807	-7.27353
cgd3_2000	0.91106	0.792386	0.699267	0	0	0	0.613392	0	0.0877172	0	0	0	0.130751	0.32554	0.197022	0.219712	0	0.503063	0	0	0	0	85.7044	54.4782	28.2315	0	38.7324	36.3456	36.9223	42.8021	64.7744	49.2551	107.193	57.2356	51.8695	-7.27113
cgd5_4480	0.264185	0.157212	0	0	0	0	0.0700553	0	0	0	0	0	0	0	0	0.0376475	0	0	0	0	0	0	0	0	0	27.4151	1.05614	3.57249	5.95207	4.39957	5.55512	14.7053	5.31134	5.96771	3.22605	-7.27065
cgd6_1810	1.38777	1.81686	0.325813	0	0	0	0.810503	0	0.8685	0.519669	1.08832	0.20434	0	0	0	1.95786	0	1.93907	0	0	0	0	302.442	46.3413	92.7208	242.006	62.1283	138.26	112.022	67.8676	96.9449	114.383	83.673	125.46	99.7768	-7.26311
cgd6_1940	0	0.173814	0.274294	0	0	0	0	0	0	0	0	0	0	0	0	0	0	0.419978	0	0	0	0	0	0	11.8475	0	17.7322	11.9179	10.8612	5.35139	17.0177	13.9039	5.08221	22.2297	9.88526	-7.26187
cgd4_1120	0	0.228275	0	0	0	0	0.0932869	0	0	0	0	0.282413	0	0	0	0	0	0.910888	0	0	0	0	0	0	0	0	0	31.001	23.7882	31.2456	43.6855	29.083	25.8635	24.0501	10.4787	-7.25935
cgd7_1430	0	7.06764	0.798742	0	0	0	0.902564	0.599826	0.154848	0.231634	1.06722	0	0.461632	0	0	0	5.93992	3.52718	0	0	0	0	293.317	134.829	96.1411	266.02	227.711	184.789	164.941	170.047	336.42	354.34	321.362	286.068	154.457	-7.25348
cgd6_2190	0	0.253154	0	1.19834	0.744527	0	0	0.491086	0	0	0.55602	0.626382	0	0	0	0.222282	0	0	160.123	0	0	0	0	25.4935	0	0	51.098	42.0448	61.5624	25.9897	21.7374	85.9187	46.205	45.6263	23.4853	-7.25255
cgd5_2660	0	0.127882	0	0	0	0	0.188067	0	0.0268975	0.0402355	0.0337053	0	0	0.114084	0	0	0	0	0	0	0	0	0	0	0	0	2.19449	0	0	0	8.42425	29.3381	15.095	15.0195	6.2934	-7.25086
cgd8_1700	0	0.141658	0.139717	0	0	0	0.0868313	0	0	0.334272	0	0.0876265	0.518143	0	0	0	0	0	0	0	0	0	106.106	0	0	0	0	2.0105	0	0	3.7188	22.8789	4.99767	23.8786	23.3366	-7.24116
cgd8_5240	0	3.39826	0	0	0	0	1.04205	2.14246	1.34017	0.222749	0.55979	0	0	0	0.401355	0.372982	0	0	0	0	0	0	0	81.1421	0	420.176	139.374	118.53	88.616	109.07	97.1658	25.675	83.9047	144.854	43.6766	-7.23868
cgd2_930	0.271841	1.06767	0	0	0	0	0.198261	0.640173	0.136099	0.101794	0	0.24016	0	0.0721568	0.152847	0.127837	0	0	0	0	0	0	0	51.414	11.0532	0	48.6464	24.5696	21.9011	11.621	44.0837	68.1436	55.676	45.4716	44.4049	-7.2313
cgd2_3320	0	0.241962	0	0	0.254148	0	0	0	0.12723	0.0634404	0	0.049891	0.210721	0.224848	0.533441	0.637367	0	0.973193	0	0	0	0	0	25.3052	68.3407	0	51.1422	41.3117	37.8022	39.3186	27.7318	41.999	43.9154	55.0743	38.4915	-7.23076
cgd5_2230	0.483207	5.46344	0	0	0	0.665196	0.587634	0.111562	0.100801	0.753929	0.37894	0.711489	0.90152	0.641306	0.362254	0	3.84988	1.14243	0	0	0	0	0	123.655	156.698	164.719	243.577	237.765	139.877	137.776	270.813	223.193	215.711	261.539	115.543	-7.23036
cgd3_1310	0	2.66282	0	0	0	0	0.567915	0	0	0.910653	0.457713	0.859391	0	0.645516	0	0	0	0	0	0	0	0	0	67.5906	109.161	0	116.494	88.2315	42.2508	41.6102	58.15	151.739	31.8636	110.463	41.6831	-7.21962
cgd8_770	0	0.054583	0	0	0	0	0.802725	0.254122	0	0	0	0	0	0	0	0	0	0.330265	0	0	0	0	0	17.4361	9.37098	0	9.35045	8.29788	8.52598	11.2027	26.7729	33.286	32.139	29.9981	16.0494	-7.21597
cgd6_3420	0	2.6726	0	0	0.526348	0.241508	0.921298	0.145814	0	0.328468	0.71541	0	0.130923	0.279401	0.31565	0.220002	0	1.00744	0	54.6999	0	0	85.6003	78.6307	84.8009	0	125.559	85.6901	67.4174	53.573	73.2534	62.31	115.072	106.045	58.7421	-7.21272
cgd5_840	2.16073	2.14303	0	0	0	0	1.22668	0.498865	0	0	0	3.18152	1.94099	0	0.674946	0	0	1.68541	0	0	0	0	0	117	254.14	0	122.013	126.444	141.574	58.695	197.106	241.656	262.649	199.112	160.947	-7.20382
cgd4_4450	0	0.0601012	0	0	0	0	0	0	0	0.189096	0	0	0	0.201061	0	0	2.43101	0.722018	0	0	0	0	60.6503	18.5861	0	0	59.2599	48.3433	15.654	3.08456	50.9528	86.7495	90.9607	37.1899	29.4329	-7.20142
cgd7_2350	3.72528	2.88192	0	0	1.3971	1.28208	1.08829	0.516051	1.16568	0	0	0	0	0	0.837837	0.291978	0	0	0	0	0	0	0	195.913	380.825	0	41.2068	114.489	23.1504	68.3462	183.141	363.828	142.534	170.077	146.86	-7.19942
cgd1_240	0.496705	0.591163	0.291533	0.466394	0	0	0.241624	1.0321	0.103616	0	0	0	0	0	0	0	0	1.17365	0	0	0	112.945	0	0	126.286	0	83.5886	57.4892	30.8121	35.4068	26.9896	34.1487	33.187	53.1003	13.5512	-7.19276
cgd5_2550	0	56.4498	1.34702	3.23243	2.2952	0	1.11685	1.41297	3.98962	2.3872	3.99952	2.06508	4.28179	0.50765	3.87119	0.399725	0	0	0	0	0	0	268.667	909.495	975.333	383.016	652.332	590.63	490.75	615.671	1289.2	1809.46	1518.04	1206.1	1311.94	-7.18685
cgd4_1110	0.189305	0.45061	0	0	0	0	0.138061	0.229458	0.118471	0.132914	0	0	0	0	0	0.148372	0	0.340746	0	0	0	0	0	0	0	0	0	0.833667	0	0	35.1001	68.5058	60.2406	24.7433	50.2309	-7.18162
cgd7_3890	0	0.0976183	0.577688	0	0	0	0.239394	0	0.10266	0	0	0.241539	0.714119	1.08856	0	0.514284	0	1.16305	0	0	0	0	0	28.8367	31.3069	0	23.4283	52.4741	40.7033	40.0914	94.8839	98.7095	80.577	113.447	44.7921	-7.18054
cgd4_2350	0	4.68899	0	0	0	0	0	0.696718	0.419675	0.156946	0	0.246852	0	0.333753	0.188527	0	0	0	0	0	0	0	0	236.177	214.35	0	43.217	71.1562	36.4	40.974	30.375	76.4454	46.8557	73.9462	50.073	-7.17698
cgd4_3240	0.296202	1.58639	0	0	0	0	0.108059	0	0.37074	0.415938	0.116144	0	0.828938	0	0	0.928623	0	1.05223	0	0	0	0	216.442	0	85.556	0	7.11394	31.2216	18.3716	22.6208	74.041	134.934	61.228	35.9744	88.7161	-7.17099
cgd4_2250	0	3.10329	0	0	0	0	0	0	0	0	0.151466	1.42195	0.840809	0	0.542987	0.605522	0	0	0	0	0	0	0	33.7437	45.2493	0	173.342	101.232	95.8727	23.6049	115.318	94.9946	77.6415	100.245	43.3658	-7.16679
cgd4_4320	0	0.265748	0	0	0	0	0.04653	0.530246	0	0	0.15009	0	0	0	0	0	1.54231	0.458324	0	0	0	0	0	83.8712	51.5895	0	19.5582	22.3283	13.8389	25.3253	48.6474	61.2752	37.3582	19.2669	22.1069	-7.16312
cgd6_1060	0	0.301648	0	0	0	0	0	0	0	0	0.39752	0	0	0	0	0	0	2.8989	0	0	0	0	0	18.4678	80.1992	0	18.52	24.6478	25.1417	27.8666	51.1668	82.5108	41.3001	46.7702	69.9545	-7.16167
cgd1_3580	0	2.59264	0	0	0	0	0.353718	3.68822	0	0	0	0	0	0	0	0	0	0	0	0	0	0	0	70.7486	0	0	19.3573	65.0818	60.2238	74.0467	112.455	153.606	144.303	116.918	76.3863	-7.15518
cgd5_4390	0	0.166163	0.0409719	0	0.157078	0	0.356407	0	0.0873728	0	0.109487	0	0	0	0	0.0547125	0	0	0	0	0	0	0	0	0	0	2.15338	1.21336	0	0	19.8436	38.7827	26.3989	23.9491	18.0083	-7.14939
cgd6_3670	0	0.71258	0	0	0	0	0.437131	0	0.187346	0	0.704292	0.220394	0	0	0	0	0	0	0	0	0	0	0	49.4161	0	0	0	37.6639	27.8875	27.4524	12.926	52.3631	47.7144	34.0073	8.72846	-7.12497
cgd7_5330	2.61583	1.50643	0.297159	0	0	0	0.43085	0	0	0	0	0	0	0	0	0	2.03506	0	0	0	0	0	383.231	62.5622	100.79	0	31.5521	44.7135	36.6155	36.0773	45.8339	42.1625	57.7303	35.9677	26.525	-7.11873
cgd6_2910	1.56716	0.186518	0	0	0	0	0.228853	0	0	0	0	0	0	0	0	0	0	0	0	0	0	0	0	0	0	0	0	4.76381	9.73396	0	8.63709	21.3819	80.0786	35.2309	99.4842	-7.11365
cgd5_2050	0	0.301027	0	0	0	0	0.105418	0	0.633151	0.270606	0	0	0	0.0479547	0.20316	0.283198	3.49064	4.66728	0	0	0	0	0	135.906	174.441	0	81.2835	70.0847	53.7506	55.1701	129.761	136.422	198.031	122.371	149.254	-7.11165
cgd6_1500	0.823242	33.1907	1.93276	2.31901	0.771856	0.708311	1.50203	4.27654	5.02323	2.89006	2.2596	3.33346	0	1.0926	3.00872	1.12916	4.89381	27.5741	0	0	0	0	407.254	1511.41	2135.77	581.956	454.46	777.935	727.974	830.098	925.609	1088.51	1286.47	1187	653.83	-7.10408
cgd6_4050	0	0.330596	0	0	0	0	0	0.33669	0.0434589	0.130019	0.272292	0.30675	0	0.138246	0.351408	0	1.67772	0	0	0	0	0	0	26.0345	13.9924	0	27.8192	31.5095	21.5209	33.9296	76.6564	69.515	45.1056	64.7181	55.1228	-7.10356
cgd5_60	0	4.77701	2.3558	4.11141	0	0	0	0	0.685057	0.341588	0.286149	1.07453	1.81537	0	1.43613	0	0	0	0	0	0	0	380.165	140.723	187.841	0	130.827	114.737	22.6738	44.6277	271.196	293.067	226.44	217.501	156.462	-7.09921
cgd3_1890	0.987609	0.723337	0.0445894	0.214002	0	0.261456	0.221649	0	0.237718	0.213359	0.119154	0	0	0.0504132	0.555297	0.0595433	0	1.08981	0	0	0	0	23.1461	41.7156	30.4976	0	33.4055	35.4463	28.254	30.1597	71.0824	153.304	75.2235	57.8348	38.5363	-7.09895
cgd4_1780	0.599125	0.213918	0	0	0	0	0	0	0	0	0	0	0	0	0	0	0	0	0	0	0	0	0	0	0	0	0	12.7096	7.43017	0	26.195	13.8961	18.473	10.0078	16.5411	-7.09877
cgd7_2310	0	0.244572	0	0	0	0	0	0	0	0	0	0	0	0	0.346625	0.0805302	0	0	0	0	0	0	0	0	0	0	5.06478	9.60948	6.37024	9.41417	15.3682	16.0442	13.0646	8.66614	3.27892	-7.09748
cgd7_4380	0	4.39317	0	0	0	0	2.57805	2.00086	0	0	1.00686	0	0	1.27798	0	0	0	0	0	0	0	0	255.622	52.3958	168.963	0	174.014	82.8532	69.7822	98.1245	116.23	110.711	144.718	106.032	72.3631	-7.09336
cgd8_1940	0.132834	0.671904	0	0	0	0	0.145327	0.276016	0	0.124353	0.104171	0.0977943	0	0.132222	0	0.0520559	0	0	0	0	30.2754	0	0	0	0	0	30.0649	24.7616	24.6991	28.3943	25.6546	18.5129	20.1282	14.3053	5.75437	-7.08412
cgd8_980	0	7.1822	0	0	0	0	0	0	0	0	1.89298	1.7771	0	0	0	0	0	0	0	0	0	0	0	0	409.288	0	72.6175	74.6087	0	185.198	79.5816	57.5093	229.971	205.139	75.6725	-7.08297
cgd6_1140	2.10914	13.7166	0.663175	0.37133	1.46899	0.622178	3.24162	0.626082	2.21562	0.98724	1.94938	1.44186	0.749527	0.699805	1.14354	1.47597	3.6372	3.24201	0	0	0	0	427.804	490.124	593.781	375.056	209.195	284.911	312.829	276.038	436.162	465.891	439.239	460.978	383.657	-7.07951
cgd7_1090	0	1.22031	0.429856	0	1.20852	0	0.961839	0.405813	0	0	0.229736	0	0	0.971997	0.494145	0	0	0	0	0	0	0	0	78.7917	104.54	0	63.1711	51.5157	36.3391	31.321	65.3543	39.5918	131.294	111.011	37.6724	-7.06823
cgd5_420	0	0.113361	0.0670848	0	0	0	0	0	0	0.0356665	0	0	0	0	0.149952	0.0895828	0	0.274647	0	0	0	0	0	0	0	0	0	0	0	0	11.2961	19.4895	23.3856	19.5832	18.6688	-7.0661
cgd7_300	0.909567	2.28107	0.247862	0	0	0	0.0947585	0.0449998	0.42692	0.425748	0.942573	0.191325	0.0606064	0.301791	0.0730596	0	0	0.234349	0	0	0	0	0	0	0	0	0	0.863167	2.0128	0	48.1722	288.792	177.916	84.137	184.379	-7.06105
cgd1_1510	1.95805	1.81255	1.66003	1.37892	0.815926	0	0.95272	2.71243	0	0	0.170616	0	0	0.288745	0.611635	0.852595	0	0	0	0	0	0	0	0	80.2328	0	0	1.7393	0	0	197.617	457.047	402.73	214.839	302.173	-7.05226
cgd3_620	0.507574	0.453075	0	0	0	0	0	0	0.635302	0.237584	0.796098	0	0	0.505235	0	0	0	0	0	0	0	0	0	42.4836	172.162	0	22.7826	7.50617	7.87758	7.75619	40.3767	27.7857	0	40.2186	23.2146	-7.04937
cgd3_2590	0	0.0620999	0.122499	0	0	0	0	0	0	0	0	0	0	0	0.11735	0	0	2.23709	0	0	0	0	0	16.7	20.6026	0	62.333	33.2571	16.175	15.9359	26.24	51.0166	37.8888	17.5001	19.5833	-7.04758
cgd6_4040	0.318566	0.920787	0.347244	0	0	0	0.03319	0	0.0284808	0	0.321204	0.134019	0	0.0905992	0.332648	0.356691	0	0.655488	0	0	0	0	0	17.3058	55.5305	0	37.5128	25.0812	22.5613	23.623	51.7789	46.2087	72.4492	50.9008	39.0398	-7.04703
cgd3_1050	0.277803	0.0944665	0.0931727	0	0	0	0.0289424	0.0549759	0.173855	0.334372	0	0	0	0	0	0	0	0	0	0	0	0	0	7.572	0	0	13.4886	6.29628	4.91836	4.84699	16.8487	16.0474	23.7835	22.581	14.7123	-7.03615
cgd4_2200	0.0443	0.711782	0.0260012	0	0	0	0.0323079	0	0.194068	0.0414717	0.173704	0.2283	0.303052	0.117589	0.249083	0.104164	0	0.319086	0	0	0	0	0	7.92848	81.5444	0	11.1216	20.3842	23.3341	14.8792	24.511	48.1855	27.1872	25.0027	31.33	-7.03593
cgd2_2020	0	4.58219	0	0	0	0	0	0.853332	0	0.288338	0	0	0	0	0	0	0	0	0	0	0	0	0	0	39.3239	0	93.5239	66.4658	38.2597	47.0767	103.425	99.8189	78.4502	83.4606	58.8829	-7.03448
cgd4_2600	1.19228	6.68966	0.799762	1.19949	0.894288	1.28961	3.10716	2.94934	2.45165	0.797258	1.73644	2.00634	1.58889	0.339082	3.44765	1.20147	16.267	14.4794	0	0	0	0	976.558	626.573	1163.25	178.593	168.566	270.958	290.572	275.789	713.482	806.863	795.607	843.095	598.821	-7.03041
cgd6_4330	0	1.2244	0	0	0	1.15873	0	0	0	0.175106	0.293373	0.275415	0	0.372371	0	0	0	0	0	0	0	0	0	0	34.8959	0	35.167	25.8038	23.2106	28.5743	50.6249	48.5313	83.0034	52.5763	49.3779	-7.02946
cgd5_1510	3.47482	2.47239	0	0	0	0	0.275491	0	0.472744	0	0.651635	0	0	0.150383	0.382259	0	0	0	0	0	0	0	0	0	0	0	11.0499	1.46408	9.36463	4.61367	154.145	248.349	221.583	164.714	156.684	-7.02908
cgd1_930	21.1627	8.91059	1.05463	0.562395	0.748746	3.71036	2.33122	0.829699	2.99866	1.68212	1.25254	2.05778	0.993291	0.927398	1.90834	0.782396	0	4.22684	0	0	0	0	623.786	342.742	428.34	514.943	555.187	474.59	476.955	433.112	544.534	557.399	830.727	577.359	544.68	-7.0248
cgd8_970	0	0.888114	0.151026	0.144966	0	0.0531336	0.0750569	0.0534671	0.0322064	0.192708	0.121074	0.0378875	0.20803	0.136601	0	0.100838	0	0	0	0	0	0	32.312	34.6078	31.9311	0	9.16128	14.9782	14.3484	11.7842	37.5147	33.5073	18.0823	18.1605	12.0471	-7.0166
cgd4_3440	0	0.291167	0	0	0	0	0	0.387309	0	0	0	0	0	0.0927676	0	0	1.68862	0	0	0	0	0	0	39.2968	42.2405	77.6295	7.02459	8.4441	15.1634	17.076	15.7302	16.2486	25.8939	23.9494	12.0871	-7.01647
cgd1_1390	0	0.147242	0	0	0	0	0	0	0	0	0.0970198	0	0	0	0	0.290895	0	2.64539	0	0	0	0	0	0	0	0	30.1268	31.4998	26.8508	41.567	65.4978	64.8206	34.8292	50.4766	41.745	-7.01092
cgd3_3810	0	0	0	0	0	0	1.45455	0	0	0	0	1.46545	0	0.330224	0	1.56012	0	0	0	0	0	0	0	0	0	0	59.7117	17.2688	15.4791	30.4493	89.4373	91.1322	110.334	85.0848	86.8688	-7.0105
cgd7_2960	4.07481	2.12175	0	0	0	1.40237	0.495562	1.29358	1.06254	0.158944	0	0.874981	0	0.225335	0.477317	0.532289	0	0	0	0	0	0	0	74.6745	96.8978	0	171.59	140.55	115.858	82.992	188.791	173.922	179.638	196.414	125.001	-7.00813
cgd7_3900	0.402308	0	0	0	0	0	0	0	0	0	0.630995	0	0	0	0	0.157659	0	2.83859	0	0	0	0	0	34.989	0	0	28.1454	37.9297	12.482	12.2924	41.7798	97.177	88.5741	64.1312	69.8472	-7.00065
cgd2_580	0	0.31757	0.0711866	0.0170826	0	0	0.141512	0.0336025	0.182167	0.158959	0.114137	0.0535752	0.0452564	0.0804841	0.0409166	0	0.589174	0.525559	0	0	0	0	60.5234	32.6542	10.0428	0	17.3006	19.4091	15.0291	11.109	16.1075	38.6579	27.9809	16.0742	21.6172	-6.99928
cgd6_1280	0	0.25026	0	0	0	0	0	0	0	0	0.0549665	0	0	0	0	0	0	0.505474	0	0	0	0	0	0	0	0	5.39379	9.11298	7.60035	6.42018	12.7674	12.8147	13.8826	18.4275	11.3435	-6.99644
cgd2_450	2.48617	0.634063	13.7583	16.758	3.46317	13.4456	12.4499	5.16601	10.2245	19.2845	15.8761	6.53697	17.2285	12.7271	7.9879	10.8564	16.6034	27.0238	536.806	1173.32	0	1091.16	6162.3	3491.39	2076.27	3205.33	2092.71	1866.67	1577.87	1889.52	81.7773	72.2343	79.0759	64.4452	41.2102	-6.9894
cgd8_1930	0	0.20766	0.046549	0	0	0	0.0809652	0.0219727	0.049633	0.0742452	0.0373171	0	0.147966	0.0105257	0.0713478	0.074592	0	0.114683	0	0	0	0	0	3.07043	16.5015	0	12.9928	10.3121	10.3182	6.77964	4.73005	11.0513	12.8886	14.1211	9.01834	-6.98021
cgd5_790	0	0.0614984	0	0	0	0	0	0	0	0	0	0	0	0	0	0	0	0	0	0	0	0	0	0	0	0	0	0	0	0	3.22591	4.03301	0	0	0	-6.96552
cgd8_5210	0	0.442878	0	0	0	0	0	0	0	0	0.077818	0	0.370267	0	0	0	0	0	0	0	0	0	0	18.6344	29.645	0	4.39695	8.59397	4.61204	4.54493	9.03101	3.95698	8.67825	12.9095	0	-6.96331
cgd2_4110	0	1.34404	0	0	0	0	0.0531412	0.756951	0.0455957	0.204617	0.28568	0.911856	0.453099	0.725214	0	0	0	0.522795	0	0	0	0	0	40.7542	58.6032	0	68.5691	52.048	15.8058	22.2489	71.7443	77.973	78.4026	88.1639	50.1001	-6.96201
cgd2_610	0.435123	2.84829	0	0.306427	2.28459	2.09651	1.58787	0	0	0.814685	1.02369	1.28138	0	0	0.489308	0	0	0	0	0	0	0	0	58.6732	238.703	0	195.161	114.433	108.016	186.144	103.586	168.593	132.874	121.645	121.874	-6.96129
cgd7_4220	0	5.83883	0	0	0.79994	0	1.556	0.221607	0.800923	0.898565	1.08727	0.314068	0.530603	0.495404	1.1993	0.752302	5.13078	18.2848	61.4351	82.1969	47.4862	75.225	463.287	135.581	189.251	260.853	433.287	404.315	271.11	289.901	389.196	327.841	387.69	413.74	210.181	-6.95512
cgd4_3700	2.62906	0.995601	0.280562	1.51484	0	0	0.87227	1.1588	0	0.223746	0.374865	0	0	0	0.806306	0	0	0	0	0	0	0	0	24.599	43.3471	0	49.8473	28.8179	7.41782	7.30397	77.6904	263.062	231.128	180.203	122.673	-6.95273
cgd6_1720	0	0.382168	0.502579	0	3.21132	0.884081	0.624942	0.593086	1.20572	0.200402	0.167877	0.157601	0.931908	0.28411	1.68509	0.167782	0	1.50788	0	0	0	0	180.983	36.9743	158.976	164.344	56.8342	91.1472	92.9944	58.8709	0	203.516	170.91	151.16	95.9364	-6.95221
cgd3_990	0	0.64262	0	0	0	0	0	0.997281	0	0	0	0.530015	0	0	0	0.564254	0	0	0	0	0	0	0	0	0	0	26.3045	31.9248	44.7338	33.0183	56.8493	35.1234	18.9354	36.2421	35.4377	-6.94682
cgd6_760	2.78366	0.927649	0.261413	0.509689	0.167034	0	0.487252	0.462734	0.592306	0.88602	1.00418	0.614812	0.830957	0.701944	1.25212	0.305447	0	1.2012	0	0	0	0	51.3307	236.993	180.954	249.418	50.5016	68.2264	56.9301	78.2002	104.922	140.07	133.102	101.131	52.9974	-6.93864
cgd1_2280	0	0.207216	0	0	0	0	0.254286	0	0	0	0	0	0	0	0	0.272919	0	19.2859	0	0	0	0	0	278.069	300.093	0	148.971	147.766	108.174	42.5854	329.641	224.286	279.339	306.588	145.025	-6.93308
cgd5_4490	0.0401219	0	0	0	0	0	0	0.0833694	0	0	0	0	0	0	0	0	0	0.144963	0	0	0	0	0	0	20.817	0	1.03853	0.359227	0	0	1.32891	3.10262	2.45789	0	1.75751	-6.92746
cgd6_4500	0	1.39235	0	0.149793	0	0.988247	0.232695	0	0	0	0	0.156596	0	0.24701	0.239191	0	0	0	0	0	0	0	0	9.96479	0	0	36.6585	43.3592	24.716	25.9797	58.516	70.4842	64.1886	36.8711	20.0452	-6.92466
cgd7_1350	0.432302	0.943274	0	0	0	0	0.420551	0	0	0	0	0	0.806546	0	0	0	6.90223	9.21913	0	0	0	0	0	181.11	51.4916	0	13.4626	41.3522	40.2181	44.0187	262.14	391.384	465.09	314.678	329.197	-6.91508
cgd6_5290	0	1.30104	0	0	0	0	0	0	0	0	1.14303	0	0	0	0	0	0	0	0	98.2135	0	0	0	0	12.5626	0	12.7959	10.4329	0	0	66.8316	29.7806	0	45.1292	0	-6.90037
cgd2_1430	0	0.148274	0	0	0	0	0	0	0.545764	0.933026	0.586197	1.00891	0	0.0826719	0.560385	0	0	0	0	0	0	0	0	0	72.6955	0	40.8309	36.0872	57.9411	53.2743	42.6047	14.4085	67.7367	25.9419	24.3145	-6.89955
cgd5_4110	0.355167	23.0376	2.29306	3.00144	1.59839	4.15592	0.259373	4.42801	0.666813	1.32997	2.22822	1.56887	1.76703	0.707059	3.79425	0.835111	8.30168	0	0	0	0	0	371.855	826.447	952.028	0	169.262	426.837	331.022	488.67	707.059	894.483	640.281	471.304	500.076	-6.89463
cgd7_1630	0	0.885443	0	0	0.234956	0	0.171363	0	0	0.219937	0	0	0.292213	0.311804	0	0	1.89002	0	0	0	0	0	309.513	0	0	0	42.762	15.9714	21.8442	4.78305	0	21.6763	16.8339	10.0498	6.20395	-6.89301
cgd6_1660	0.780056	3.2494	0	0	0.21941	0	0.213339	0	0	0	0.535267	0	0.0909594	0.12941	0.164474	0	3.54223	0.350956	0	0	0	0	60.3809	100.671	255.218	0	37.1617	42.0968	77.0427	53.5919	55.2525	107.8	100.082	103.825	46.3625	-6.89069
cgd8_1410	0	1.00341	0	0	0	0	0	0	0.0659525	0.0986571	0.0826451	0	0	0	0	0	0	0	0	0	0	0	0	0	0	0	5.18694	15.0816	3.26699	0	29.8677	40.956	22.2995	13.3127	8.89574	-6.87733
cgd8_840	1.4256	2.29056	0	0.301187	0	0	0.832106	0.789937	0.267652	0.133459	1.11798	0.524775	0	0.473011	0.24047	0	3.41484	6.08162	0	0	0	0	0	69.7536	82.6131	379.565	135.616	145.457	123.784	91.4505	235.804	265.755	144.208	156.287	144.374	-6.86852
cgd2_1990	0	0.788903	0	0	0	0	0.193551	0	0	1.24106	0	0	0	0	1.19263	0	0	3.71061	0	0	0	0	0	24.7059	0	131.383	132.253	76.3323	57.6154	40.5177	62.1376	62.2992	71.911	95.0303	31.6857	-6.86737
cgd7_1280	1.71862	106.568	3.63139	0.726185	1.54689	2.60249	14.3073	4.28535	20.4355	25.7424	23.7208	21.0036	15.3909	12.5451	8.31035	8.89028	40.2235	71.4312	174.176	699.116	134.629	0	1172.8	3794.45	7675.15	1314.75	2351.85	2417.91	2957.68	2953.02	3245.05	3697.39	3041.06	3444.93	3013.21	-6.86205
cgd5_2040	0	1.2082	0	0	0.761427	1.57217	0.74102	2.28516	0	0	0.597073	0	0	0	0.285391	0	0	1.77847	0	0	0	0	0	0	0	0	184.181	146.654	126.041	139.611	87.6223	73.795	116.005	46.7764	92.8866	-6.86153
cgd8_5040	0	0.427835	1.6879	0	0	0	0	0	0	0	0	0	0	0	0	0	0	0	0	0	0	0	0	0	0	0	26.1287	20.2681	44.8124	0	9.76554	41.3851	0	44.4861	44.9595	-6.85807
cgd7_1330	0	1.32911	0.198622	0	0	0	1.08602	1.12507	0.381206	0.12672	0.31846	0	0.294635	0.134738	0.532764	0.15914	0	0	0	0	0	0	41.0328	25.4002	136.244	0	16.9929	18.2807	8.38982	6.20032	56.1942	84.1094	89.2023	81.1984	58.2085	-6.85443
cgd2_3990	3.45241	10.1963	0	0	0	0	0.559721	0.442825	0.320088	1.07733	0.300827	0.470688	0	0.678813	0.43137	1.00219	0	2.73267	0	0	0	0	37.8053	184.677	98.8855	308.966	235.903	199.251	174.447	136.699	236.059	206.309	209.817	231.659	105.246	-6.85322
cgd7_5260	0	0.485405	0	0	0.382387	0	0.223136	0.494352	0.382857	0.954515	0.15992	0	0	0.202982	0	0	0	0	0	0	0	0	0	0	0	0	19.5659	20.6047	9.48224	15.5703	40.7083	67.6186	94.133	58.7357	31.982	-6.85176
cgd3_1330	0.110631	1.5142	0.259732	0	0	0	0.242118	1.83904	0.13847	0.517837	0.433793	0	0	0.367069	0.68424	0	2.65991	0	0	0	0	0	0	183.218	162.036	0	27.4122	43.3004	68.595	50.6844	77.7536	95.1365	51.2988	103.234	88.8484	-6.84446
cgd2_2000	2.07572	4.73505	0	0	0.778462	0	0.252635	0	1.29903	0.323866	0	0.764088	0	0.91829	2.72324	0	0	7.1874	0	0	0	0	0	305.29	119.277	413.056	100.066	134.738	128.964	158.658	153.521	250.167	198.552	233.397	75.818	-6.83561
cgd5_3700	0	0.450503	0.197482	0	0.189276	0	1.22712	0.233045	0.105283	0.472472	0.659649	0	0.418492	0.39073	0.189181	0.131855	0	0.602682	0	0	0	0	0	78.1618	16.8035	0	29.3409	41.3855	36.5	41.1011	54.2728	83.0204	91.8847	64.4766	31.1585	-6.83529
cgd6_1640	0	0.189412	0	0	0	0	0	0.661383	0.896379	0.446959	0	0	0	0.211218	0.626379	0	0	0	0	0	0	0	0	0	0	0	52.6539	57.4748	29.6155	4.86181	43.3615	30.083	39.1937	51.9323	17.3868	-6.83354
cgd8_1760	1.10383	5.255	0	0.0932826	0	0	0.35421	0.458732	0.331586	0.496013	1.0734	0	0.686475	0.556698	0.0993035	0.311456	1.06991	0.954108	0	0	0	0	274.172	192.828	135.38	112.034	26.9895	57.414	62.9303	71.4532	61.2941	106.465	108.13	100.776	65.9508	-6.82551
cgd3_1910	0	1.04524	0	0	0	0	0.183061	0	0.235549	0	0.196778	0.461832	0	0.16651	0.141085	0	0	0.894033	0	0	0	0	0	0	14.053	0	62.9772	49.8286	35.0102	34.4896	41.1824	31.3033	29.3093	27.9216	29.9163	-6.8252
cgd2_3580	1.22052	8.71576	0	0.595058	0	0	0.410914	0	0.58756	0.351568	0.147254	0.414722	0	0.186907	0.686255	0.220757	0	0.671819	0	72.8976	0	0	283.067	52.047	167.838	257.043	68.5806	76.7178	81.4862	63.0812	69.5743	100.417	78.8871	87.2399	61.2881	-6.82373
cgd4_2780	0.162048	1.06075	1.23645	0	0	0	0	0	0	0.606807	0.508323	0.357906	0	0	0.455568	0.254017	7.74565	10.343	0	0	0	0	234.977	114.928	185.765	469.423	248.517	178.906	160.832	84.1582	128.18	158.419	204.739	131.819	130.742	-6.82348
cgd6_910	0	0	0	0	0	0	0.381469	0	0	0	0	0.384287	0	0	1.46744	0	0	0	0	0	0	0	0	0	0	0	20.7095	6.80874	0	0	83.6979	61.8683	17.8065	35.4348	11.8782	-6.81941
cgd3_3730	0	0.703889	0	0	0.443602	0	0	0	0	0	2.78281	0	0	0	0	0	0	3.97114	0	0	0	0	0	84.7706	0	0	0	27.0507	0	0	19.2942	297.282	266.453	78.7463	68.2831	-6.81782
cgd2_1630	1.03786	2.05872	0	0	0	0	0	0	0.433011	0	0	0.254696	0	0.229573	0	0	0	0	0	0	0	0	0	0	0	0	0	53.2049	53.735	31.7316	90.2678	26.4797	94.6814	43.1997	33.5697	-6.81512
cgd1_1720	0.150169	0.768526	0.51121	0.54992	1.239	1.09565	0.832284	0.707283	0.67665	0.787258	0.447508	1.12768	1.34482	1.01644	1.21586	1.22407	1.45797	4.76828	0	0	0	0	187.993	140.843	72.0163	12.1754	407.997	311.963	0	0	210.706	178.644	210.521	244.241	135.613	-6.81116
cgd6_4030	1.27368	2.30543	0	0	0	0	0.193527	0	0.13285	0.0993638	0.249711	0.156284	0.198026	0.070434	0.149197	0	1.28463	1.14543	0	0	0	0	65.5584	89.7095	75.5827	0	32.2678	55.4102	46.0447	40.5125	68.4868	94.1076	59.8918	85.9202	49.42	-6.79815
cgd4_4150	0	0.183288	0	0	0	0	0.449767	0.853332	0	0	0.966165	0	0	0.204389	0	0	0	0	0	0	0	0	0	0	0	0	60.5434	31.2472	47.8246	37.6613	0	0	0	73.2292	27.3605	-6.79094
cgd8_2210	0.39692	1.25974	0	0	0	0	0	0.641481	0	0.371579	0	0	0.411408	0.175596	0.297565	0	0	0	0	0	0	0	0	23.441	102.824	0	19.1735	13.0665	16.4101	28.2897	16.1262	45.704	43.8895	36.9347	25.1625	-6.78826
cgd3_910	2.38345	1.93413	0.127176	0	0	0	0	0.90047	0.271203	0	0	0	0	0.287572	0.24366	0.169826	0	0	0	0	0	0	243.905	66.9736	40.1715	0	19.5453	44.4421	26.8942	46.3469	32.2468	23.729	25.8482	42.7798	46.4923	-6.78807
cgd7_4730	1.61557	4.99929	0.379294	0.682641	1.81767	0	1.53248	2.46179	0.505529	0.302485	1.26696	1.07046	2.00944	0.321624	1.54424	1.39286	0	5.72906	180.414	0	0	0	92.3397	172.343	92.6269	0	307.769	221.209	225.484	197.419	304.784	260.163	275.381	285.876	266.275	-6.78712
cgd6_3060	0	0.586791	0	0	0	0	0.36027	0	0	0	0	0	5.82571	0	0	0	0	0	0	0	0	0	0	0	0	0	0	0	0	0	83.5276	188.124	156.815	213.135	62.9442	-6.78327
cgd1_3710	0.160875	4.49951	0.0944231	0	0.301666	0.664394	0.704063	0	0.302037	0.602416	0.756966	0	0.100048	1.22769	0.31659	0	0	0.576609	0	0	0	0	0	89.886	32.0469	61.7529	72.9408	61.3694	57.3403	61.4114	133.489	101.514	172.487	136.408	89.6035	-6.7806
cgd5_1270	1.2435	4.16243	0.54739	0	0.466352	0	1.81464	0.645966	1.75097	1.16411	1.21897	1.37322	0.676665	0.825177	0.0873968	0.609139	18.5885	7.72306	87.0881	349.558	134.629	106.636	542.5	221.846	147.86	122.851	385.472	285.448	269.959	280.156	304.562	316.234	264.91	348.423	254.578	-6.77036
cgd1_1160	0	0	0.472258	0	0	0	0.440404	0.417978	0.75532	0.188312	0.157749	0	0	0	0	0	0	0	0	0	0	0	0	0	0	0	0	1.62257	0	0	5.94308	88.6437	107.343	15.9732	30.9011	-6.76855
cgd2_3460	0	0.180321	0	0	0	0	0.276274	0.20988	0.237043	0.0709177	0	0.892342	0.282669	0	0	0	1.82884	1.63012	0	0	0	0	23.0834	42.3028	0	0	64.0004	32.6543	30.5216	25.4473	37.9679	74.6592	77.9581	83.159	80.0302	-6.7542
cgd8_480	0.226715	1.68644	0	0	0	0	0.206689	0.863668	0.283767	0.477542	0.177794	0.0834556	0	0.827457	0.286816	0	1.3714	6.52125	0	44.9803	0	82.3313	0	74.7237	80.5494	31.4071	160.601	117.591	110.649	93.4588	122.627	85.7068	152.848	93.8028	72.3421	-6.75085
cgd8_1540	0	0	0	0	0	0	0	1.11389	0	0.430148	0	0	0	0	0	0	0	1.61499	0	0	0	0	0	0	0	0	0	33.5479	49.9082	14.0412	60.7498	0.909932	59.008	71.1344	30.1359	-6.74236
cgd4_2240	0	1.96993	0.145722	0	0.0310371	0	0	0	0.12948	0.426111	0.259603	0	0	0.054918	0.0465321	0.0648639	0	0	0	0	0	0	0	7.88698	33.9119	115.12	37.6896	20.2794	14.1027	10.1076	16.2367	19.7827	21.5143	16.2655	3.41076	-6.74232
cgd8_1330	0.816938	1.94459	0	0	0	0	0.149051	0.990218	0.255629	0.955977	0	0.150361	0	0	0.229668	0	0	0	0	0	0	272.757	0	35.4651	0	0	61.576	12.9618	6.33676	12.4809	39.8182	22.5929	61.4449	16.2711	10.2065	-6.73331
cgd7_4890	0	1.21034	0	0	0	0	0	0	0	0.272006	0.227859	0	0	0.482028	0	0.341595	0	4.13023	0	0	0	0	64.8489	0	81.8394	0	26.5737	51.4765	54.0627	53.2543	50.6959	139.259	60.0375	57.5464	24.0533	-6.72033
cgd4_2090	2.80667	8.81179	0.170414	0.20447	0	0	1.48257	0	0.242273	0.453014	0.37949	0	0	0.899132	0.70742	0.075855	0	2.7691	0	0	0	0	145.654	267.281	198.946	0	87.1191	99.2974	126.002	124.144	170.007	199.511	182.337	155.553	130.304	-6.7156
cgd2_3140	0	0	0	0	0	0	0	0	0	0.201048	0	0.474326	0	0.0950084	0	0	0	0.513761	0	0	0	0	0	0	8.27273	0	0	0	0	0	17.4372	38.2083	19.992	26.9539	16.4563	-6.71398
cgd8_370	0.0881608	0.891874	0.465702	0	0.495947	0	0.578658	0.5801	0.441384	0.701524	0.0345686	0.454337	0.575686	0.292515	0.198279	0.241844	0	0.317513	0	0	0	0	123.043	8.38839	18.0335	49.7129	35.8538	34.8675	36.8763	37.6865	65.2277	58.4994	57.4819	51.8787	52.1137	-6.71231
cgd4_820	0.22694	2.83602	0	0	0	0	0.441412	0.366768	0.33139	0	0	0	0	0.100397	0.170134	0.17787	0	0.542611	44.3703	0	0	0	0	0	75.934	0	33.2321	43.8066	32.8227	41.5819	74.945	50.4084	48.4724	42.0687	24.2024	-6.70531
cgd6_720	0	0.24045	0	0	0	0	0.036836	0.0699665	0.158044	0	0.198045	0.185922	0	0.10055	0	0	0	1.09049	0	0	0	0	0	9.47979	9.78246	0	33.0443	26.456	15.6502	6.16894	24.6384	24.3777	19.8449	21.9202	13.0776	-6.70121
cgd3_3820	0	0.160088	0	0	0	0	0	0.465826	0	0	0	0	0	0	0	0	0	0.482948	0	0	0	0	0	12.6233	0	0	0	2.89794	2.08423	0	17.9033	10.7221	31.9841	19.1231	11.6097	-6.70088
cgd6_350	0.683048	0.609708	0	0	0	0	0	0	0	0.31972	0	0	0	0	0.960134	0.535355	0	0	173.255	0	0	0	0	0	0	0	0	14.4888	53.0449	0	0	23.4297	20.6526	20.2986	0	-6.69996
cgd4_4010	0	1.30362	0	0	0.0566596	0	0	0	0.0945487	0.141434	0	0	0	0.100255	0	0	0	0.54185	0	0	0	0	0	28.0789	45.3485	0	15.1327	4.28858	16.3881	6.9205	21.7845	26.9648	19.4529	25.8607	8.67959	-6.69414
cgd3_40	0	1.51431	0	1.95497	0	0	0.67506	0	0.28955	0.6497	0.544254	0.596095	0.143868	0.23027	0.390216	0	0	1.65062	0	0	0	0	0	121.626	0	0	136.219	69.1555	50.205	35.3289	112.178	98.9589	53.4313	77.4208	88.4794	-6.69101
cgd4_1670	0	3.7973	0	0.449378	0	0	0.232965	0	0.798687	1.79211	2.50209	0.234893	0	1.27034	0.53818	0	0	4.43429	0	0	0	0	0	260.669	56.0391	455.801	55.7771	77.9388	49.5455	126.798	91.2969	118.707	72.7114	96.5028	94.07	-6.68143
cgd8_150	0	0.835041	0	0	0	0	0.341231	0	0	0.32841	0	0	0	0.465587	0	0.366605	0	0.834216	0	0	0	0	0	42.6453	0	0	60.0036	34.3048	7.25084	25.0014	40.1652	13.4938	34.3141	29.3478	19.6106	-6.67552
cgd6_4430	0.353051	1.89086	0.518046	0	0	0	0	0	0	0	0	0	0	0	0	0	0	0	0	0	0	0	0	4.31421	0	0	8.34563	33.8262	43.8058	21.5725	42.7163	32.7191	42.9835	8.12954	28.0569	-6.6746
cgd4_3740	0	1.00008	0	0	0	0	1.40192	2.99319	0	0	0	0	0	0	0	0	0	3.37083	0	0	0	0	0	40.8893	0	545.234	29.9605	44.213	0	14.6738	34.3095	43.4139	55.3485	18.7596	18.8653	-6.67449
cgd8_460	0	3.6489	0	0	0	0	0.572048	0.246921	0	0	0.391399	0	0.266046	0.567765	0	0	5.16657	1.53516	0	0	32.4075	0	152.48	66.7528	0	0	129.402	119.162	95.0153	121.929	79.2998	138.155	82.16	113.132	61.1084	-6.66876
cgd4_4460	0.854905	0.127185	0.188165	0	0	0	0.155912	0	0.535018	0.300122	0	0.157348	0.132916	0.496396	0.240341	0	2.57046	6.87034	0	0	0	0	63.956	97.996	21.0673	464.61	76.851	75.2665	29.8156	29.3745	70.5085	74.831	70.3286	44.9151	93.3508	-6.66799
cgd2_2050	0.624661	4.08899	0.366636	0	0.780894	0.859926	5.92655	3.74973	1.4334	0.389853	2.93922	0.30659	1.42441	0.690869	5.38545	0.326395	4.94973	7.33901	0	0	0	0	294.331	180.037	309.1	0	430.156	358.773	297.19	292.667	336.742	548.274	290.716	415.044	230.076	-6.66424
cgd7_4530	0.172158	0.102449	0	0	0	0	0	0	0	0	0	0	0	0.038081	0	0.0224889	0.696553	0.207101	0	0	0	0	0	11.0218	17.7715	0	5.91074	5.58445	1.77782	6.13236	3.76301	23.3818	17.7626	7.57261	16.8251	-6.65005
cgd8_110	0	0.922832	0	0	0	0	0	3.58035	1.61749	3.38741	0	5.70845	1.92883	0	0	0	0	7.00647	0	0	0	0	750.545	132.081	164.821	0	133.52	133.906	64.327	0	219.687	272.25	187.431	52.7614	179.081	-6.64979
cgd1_2550	0	0.217137	0	0	0	0	0	4.04369	0.913409	0.341588	0	0	0	0	2.46193	0	0	0	0	0	0	0	0	0	0	0	0	17.3042	0	0	157.019	81.8089	238.274	199.243	61.822	-6.64771
cgd4_4270	0	1.23305	0.221121	0	0.706444	1.16691	0	0	1.29674	0	0.443167	0.6934	3.28011	0	0	0	0	0	0	0	0	0	0	0	0	0	0	1.53015	0	0	130.025	188.07	194.7	180.91	152.186	-6.63292
cgd6_1090	0.46361	0.183925	0	0.652978	0	0	0	0.535187	0.38685	0	0	0	0	0	0	0	14.7862	7.67922	0	0	0	0	135.019	137.92	278.89	326.139	107.135	184.517	28.7564	14.1626	246.399	189.989	269.491	255.549	139.279	-6.63243
cgd6_2300	0	0.385924	0.0317199	0	0.020268	0	0	0	0.0845536	0.0252965	0	0	0	0.0537941	0	0	0	0.585241	0	0	0	0	0	0	0	0	10.8544	11.8671	15.0681	4.95008	21.346	15.4119	10.7441	13.0975	7.84744	-6.63223
cgd6_1790	0	0.239666	0	0	0	0	0.0419622	0	0.144026	0.107723	0	0.169431	0	0.0763592	0.258797	0.135282	0	0.413685	0	0	0	0	0	10.8611	0	0	39.8202	17.828	3.56572	5.27057	18.6327	23.0636	14.9994	7.4745	6.94608	-6.63017
cgd1_1970	11.5379	19.3865	8.36544	3.10677	0	3.5037	8.42541	3.29065	5.09696	4.12991	5.85476	7.24523	0	1.57634	3.05288	0.797924	0	2.35206	0	0	0	0	697.693	689.504	841.027	1381.41	311.338	343.407	358.404	415.002	771.426	638.618	577.608	694.247	485.83	-6.62997
cgd5_1000	1.43062	3.49995	0.233244	0.279857	0	0	0.463779	0	0	0	0.0623286	0	0.247139	0	0	0	3.83583	3.98866	0	0	0	0	120.827	44.4323	369.633	0	34.7977	70.6481	105.923	75.2422	68.5773	103.475	134.015	112.656	70.0473	-6.6265
cgd3_490	0	9.28091	0.469426	1.78359	0	1.10101	6.32137	7.01686	3.33685	3.49407	2.19524	2.74782	3.48173	2.83059	3.07291	1.35819	15.9822	34.1606	0	0	58.4533	185.197	78.5789	612.26	1645.06	321.096	360.491	501.858	636.529	598.54	909.323	946.183	830.884	831.374	661.069	-6.62225
cgd4_240	1.1967	6.25098	0	0	0.698133	0	0.873084	0	0	0.248954	0.208549	0.0978918	0	0.0882356	0.448573	0	0	4.7329	0	0	0	0	0	207.898	145.998	0	25.7037	49.0211	65.9679	101.539	164.78	193.306	165.619	192.782	63.6901	-6.61724
cgd6_920	0	2.373	0.260056	0	0	0.711605	0.215518	3.17117	0.184857	0	0.347466	0	0.459246	0	0.0830415	0.231513	3.53563	3.14813	0	0	0	0	0	191.319	0	0	115.905	87.4008	87.0231	67.6743	153.763	174.807	181.238	153.598	151.363	-6.61636
cgd2_2030	0	1.46004	0	0	0	0	0	0	0	0	0	0	0	0.232589	0.985367	0	0	0	0	0	0	0	0	0	0	0	65.0876	41.4304	21.7773	21.4328	19.3378	35.9044	12.994	12.9289	17.2499	-6.61634
cgd1_2910	1.99052	5.03425	0.292077	0	1.49302	0	2.18183	0	0	0.46586	0	2.9309	1.23791	1.98135	0	0.78006	0	0	0	0	180.788	0	0	74.4769	479.544	0	225.797	96.2266	61.9164	45.674	134.472	64.5128	68.6823	144.966	124.973	-6.61483
cgd2_790	0	2.534	0.0257659	0	0.0987813	0.271947	0.448215	0.364871	0.302203	0.123289	0.0344264	0.517106	0.436813	0.291311	0.0740486	0.309662	1.06378	1.58107	0	0	0	0	0	0	0	0	0	0.774883	0	0	60.9929	266.979	194.926	77.1741	181.057	-6.60971
cgd7_580	0.729911	0.558462	0	0.330446	0	0	0	0	0	0.146424	0.0817728	0	0	0	0.263831	0	5.04868	2.62598	0	0	0	0	96.6612	58.4611	74.2944	43.7422	35.8332	40.0491	45.2344	35.0237	84.7112	126.03	93.0395	70.1928	94.0881	-6.60136
cgd4_2590	0.50613	0.702777	0.198044	0.237622	0.632717	0	0	0.584271	0.739076	2.21114	2.64611	0	0	1.56737	0.569157	0.264461	0	2.39085	0	0	0	0	0	119.504	63.9104	0	269.671	158.546	78.494	118.546	117.579	68.8434	75.426	102.801	41.0795	-6.6006
cgd3_1780	0.513733	1.284	0	0	0	0	0	0	0.192903	0	0	0	0	0.204546	0	0.241591	0	0.734364	0	0	0	0	0	56.6672	60.5101	0	15.1944	15.1427	9.55535	9.41417	15.8495	31.0162	28.7162	21.0218	27.0366	-6.59799
cgd1_1700	0.215047	3.5832	0.336584	0	0.860264	0.4934	0.731976	0.844045	0.717767	0.603954	1.23672	1.16102	0.579531	0.618384	0.523958	0.39328	0	3.08667	0	0	0	0	87.5797	40.1249	173.094	79.5278	114.536	99.1859	102.191	100.694	100.746	163.187	132.972	132.215	136.271	-6.59779
cgd6_1270	0.286704	6.19895	0	0	0	0	0.278852	0	0.0598086	0	0	0	0.297169	0.634183	0.59108	0.149808	0	0.683703	0	0	0	0	28.7859	123.323	113.785	130.696	55.4087	45.8974	26.6616	23.3497	64.0989	48.5174	63.9521	68.7209	43.3321	-6.5922
cgd4_3310	0.785528	0.571335	0.409826	0.61466	0.392798	0	1.01865	0	0.109245	0.735377	0.273789	0.321287	0.59708	0.173757	0	0.342043	0	1.2502	0	0	0	0	61.2031	16.1905	34.807	335.832	51.8802	22.3164	10.8213	7.99658	42.7359	49.5624	14.8571	25.888	17.4053	-6.59088
cgd5_470	0	0.87453	0	0	0	0	0	0	1.14963	0	0.576239	1.89338	0	0	0	0	0	0	0	0	0	0	0	0	0	0	26.5924	48.2236	34.2457	33.7016	59.2998	99.6335	13.3712	66.6546	27.0262	-6.5896
cgd5_4050	0	0.769773	0	0	0	0	1.88853	0	0	1.69535	0.811541	0	1.12624	0	0	0.608311	0	0	0	0	0	0	0	0	46.8949	0	42.9692	35.9756	16.0615	31.6273	107.077	90.2556	151.568	69.856	33.2815	-6.58494
cgd7_2060	0	0.576491	0	0	0	0	0	0	0.404178	0	0	0	0.200823	0	0	0	7.5757	0	0	0	0	0	0	157.981	56.6054	0	29.778	60.06	70.2058	78.9754	70.752	136.845	36.3022	51.0711	43.9418	-6.58229
cgd8_2650	0.0617396	0.330663	0.289897	0.086958	0.173658	0.0212481	0.315146	0.256578	0.038638	0.0433484	0.108939	0.0227268	0.00959897	0.133153	0.104142	0.169365	0.750572	0.223207	0	0	0	0	48.7601	14.9424	25.5715	17.7106	22.1749	19.1935	16.256	8.95334	18.5783	26.6153	26.4408	22.8672	15.5856	-6.57986
cgd4_2060	0	3.58238	0	0	0	0	0.67667	0	0.579602	0	0.7263	0	0	0	0	0	0	0	0	0	0	0	227.62	0	57.7336	0	18.8903	20.5082	57.5994	28.3305	12.3255	45.6212	0	16.0011	17.7005	-6.57859
cgd1_1880	0	0	0	0	1.63604	2.14479	0	0	0	0	0.488726	0	0	0	0	0	0	0	0	0	0	0	0	0	0	0	0	2.37023	0	0	69.8864	86.6127	94.1531	115.971	15.7211	-6.57602
cgd7_3710	0	0.997971	0	0	0.251575	0	0	0.580781	0.104952	0.156995	0.591818	0	0	0.111286	0	0.131441	0	0	0	0	0	0	25.4296	0	0	0	35.4597	38.4924	18.1926	10.243	24.0374	49.6436	17.9662	25.0268	18.8196	-6.57375
cgd8_1720	2.17166	8.21004	0.262422	0.224904	0.910258	0	0.559029	0.30968	0.399726	0.777327	0.350628	1.08154	0.436944	1.10202	1.11331	1.05129	3.08829	4.12981	0	0	0	0	0	0	0	0	2.3918	1.07	1.97936	1.95043	191.998	826.135	605.522	195.074	522.508	-6.56973
cgd2_1620	0	2.30666	0.284384	0	3.27082	0.333504	2.82933	2.34918	0.606451	1.13397	0.189986	0.356714	0	0.160763	0.817291	1.89879	0	1.70024	0	0	0	0	336.213	82.4252	0	122.121	99.4544	81.0262	30.0764	59.2287	216.794	144.008	196.709	150.982	113.836	-6.56678
cgd3_100	0	0.260779	0	0	0	0	0	0.404702	0	0	0	0	0	0.193867	0.246396	0	0	1.0381	0	0	0	0	0	0	0	0	14.0491	16.9604	13.5898	8.92435	49.4377	14.5962	36.2394	29.9293	8.05806	-6.5656
cgd6_3950	0	0.512465	0	0	0	0	0	0.278352	0	0	0	0	0	0	0	0	0	0	0	0	0	0	0	0	0	0	6.3879	3.93642	3.55805	3.50615	7.4376	9.20625	14.325	19.0536	3.31731	-6.56526
cgd5_4030	0	0.25135	0	0	0.316809	0	0.30812	0	0.198249	0	0	0	0	0.0700715	0	0	0	0	0	0	0	0	0	0	0	0	5.19657	10.7583	6.54693	12.9002	3.32478	20.5772	22.2967	17.7392	2.98057	-6.56457
cgd7_5120	0	0.943201	0.132898	0.717555	1.18884	0.779262	0.495545	0.784153	0.921067	0.105985	0.177568	1.25024	0	0.901531	0.254623	1.77467	0	0	0	0	0	0	0	98.3193	44.4756	0	97.3227	94.6745	77.2177	62.2418	107.633	98.7353	103.656	89.1352	58.1834	-6.56375
cgd4_4370	0	0.553332	0	0	0	0	0	0.414023	0	0	0.104171	0	0.206524	0	0	0	0	0.953977	0	0	0	0	0	0	26.813	0	0	13.1825	8.23305	10.1408	31.1202	33.145	25.6798	22.7468	26.8348	-6.55271
cgd1_1370	0	0.812943	2.80633	0	1.79315	0	0	0	0	0.959159	0	0	0	0	0	0	0	0	0	0	0	0	0	89.9291	0	0	0	20.4667	31.8269	73.091	47.2276	58.3422	101.163	63.2764	72.7585	-6.53514
cgd2_1910	11.0474	5.81558	1.74572	1.0473	1.35448	0.438696	0.774903	4.19377	1.26308	2.38663	1.33285	2.81535	2.64245	1.12784	2.0307	1.08233	0	0	0	0	0	0	52.8931	186.017	187.506	0	143.423	141.591	144.894	165.461	439.184	534.647	617.975	414.938	561.712	-6.53129
cgd4_650	0.110379	0.640427	0.0485889	0.116598	0.0413956	0	0.623821	0.286695	0.103616	0.129165	0	0.142209	0	0.238052	0.294795	0	0.669977	1.19522	16.6553	0	25.7481	0	77.8796	21.1616	0	0	35.0024	26.411	23.0816	19.3778	25.1873	35.9157	32.8804	40.1119	25.8826	-6.53088
cgd4_2940	0.69101	17.2708	0	0	0	0.951263	0	0	3.02714	0	0	0	0	0	0	0	0	0	0	0	0	0	0	188.639	93.819	0	126.074	144.449	129.182	253.906	282.561	111.403	257.049	194.19	133.509	-6.52992
cgd7_400	1.52321	1.81288	1.78805	0.595939	0.634724	2.09689	1.72896	0.703349	1.80059	1.10908	1.45998	0.498403	0.736775	0.78617	0.0951605	0.39795	8.08292	5.99567	0	0	0	0	0	0	0	0	8.03381	36.3594	0	0	218.835	990.452	594.746	435.797	491.953	-6.52827
cgd1_3150	0	0	0	0	0	0.870704	0.263741	0	0	0	0	0	0	0	0	0.283274	0	0	0	0	0	0	0	0	0	0	0	0	0	0	16.3605	38.2964	31.7828	21.9489	14.6183	-6.52148
cgd7_4620	0.474047	1.17541	0.55647	0	0.237044	0	0.403402	1.31336	0.445004	0	0.247837	0	0	0.209716	0	0.681167	5.71997	7.36408	0	61.8806	0	0	0	86.6127	0	349.114	98.6817	105.816	85.7052	43.4301	148.787	201.353	135.107	179.586	136.635	-6.52074
cgd6_3630	0.250765	4.57628	0.294366	0	0	0.402745	0.304856	0.115792	0.156934	0.46951	0.327757	0	0.883721	0	0.0939975	0.327572	4.03222	4.19262	0	0	0	0	37.4031	203.24	169.182	0	62.1686	110.032	113.995	104.661	93.0388	161.359	132.341	124.655	108.819	-6.51686
cgd5_1410	0	1.62225	0.0500011	0	0	0	0.37284	0.177017	1.11959	0.398756	0.935307	1.19165	0.264899	0.621848	0.574793	0.600929	2.05436	2.44118	0	0	0	60.8431	180.708	59.5286	0	0	93.1238	87.6188	73.9332	96.2611	113.572	87.4213	64.7931	112.515	43.6793	-6.51601
cgd2_680	0.0912315	0.180968	0	0	0.0456197	0	0.199592	0.273823	0.24741	0.0854069	0.0715454	0.067166	0.0756492	0	0.0170987	0.0715049	1.47619	2.63336	0	24.5169	56.5144	22.4374	0	23.2815	24.9633	43.2242	49.5686	37.0775	21.669	20.4269	27.0264	39.3661	28.5423	41.1481	18.2223	-6.51429
cgd8_2940	0	0.73291	0	0	0.395907	0	0	0	1.32131	2.47066	1.37978	0	0.656516	0.583775	0.395707	0	0	2.491	0	0	0	0	0	123.514	33.3566	0	126.294	87.4697	49.1188	16.126	132.933	113.654	77.1401	64.9131	71.9181	-6.50819
cgd3_3050	0	7.29527	3.05257	0.784847	3.20438	0.639256	0.813282	1.02923	4.88223	2.43441	1.89364	2.18798	0.92412	2.34193	2.71539	1.31024	4.42698	5.25283	0	0	0	0	0	0	0	0	19.5497	21.9173	17.2865	22.7001	601.875	1114.31	653.183	712.078	721.005	-6.50787
cgd4_2070	0	0.235036	0	0	0	0	0.192102	0	0.0823918	0.123248	0	0	0	0.174729	0	0.103187	0	0	0	0	0	0	0	0	0	0	8.34223	9.24689	0	0	1.49606	15.1651	34.5057	2.00048	7.32217	-6.50428
cgd8_2760	0	0.852354	0	0	0	0	0	0	0.398391	0.297973	0	0.468666	0	0	0	0	0	0	0	0	0	0	0	0	0	0	7.59725	20.2033	9.87182	14.5854	0	66.1825	19.5969	12.9348	21.7012	-6.50188
cgd7_3600	0.434981	0.0517702	0	0	0	0	0.0634578	0	0	0	0	0	0	0.17319	0.146745	0	2.09747	0.623084	0	0	39.1804	0	0	0	0	0	51.6339	29.4062	29.6614	23.9115	13.598	23.9919	55.5229	21.9587	17.3268	-6.49649
cgd5_360	0	0.433444	0	0	0	1.90513	0	0.403597	0	0.136374	0.342722	0.428992	0	0.193338	0.245723	0.114176	0	0	0	109.803	0	0	89.4963	26.1324	0	0	14.0139	7.05511	0	0	24.0133	10.0544	33.5239	29.973	14.3647	-6.49642
cgd2_3160	0	0.293396	1.15751	0	0	0	1.44108	0	0	0	0	0	0	0	0	0.772851	0	0	0	0	0	0	0	0	0	0	0	13.0041	0	0	67.3244	71.3626	86.7632	37.622	36.3702	-6.49618
cgd1_770	0	1.09893	0.270971	0	0	0	0	0	0.361155	0.432196	0.271538	0	0	0.459543	0	0	0	0.823552	0	0	0	0	0	0	0	0	33.7204	35.7749	21.4698	24.6767	22.8625	58.1482	76.3549	20.9547	21.7464	-6.49043
cgd2_3630	0	2.34538	0	0.163268	0	0	1.52219	0	1.59599	0.325556	1.99993	0	0	0.153847	0.130355	0.0908546	2.78534	4.13538	0	0	0	0	0	105.748	22.5088	0	137.562	91.446	53.9081	53.1086	155.693	181.333	207.014	164.234	119.414	-6.48726
cgd2_3390	0	2.88158	0	0	0	0	0.294751	0	0	0	0.632903	0.891244	0	0	0	0	0	0	0	0	0	0	0	0	0	0	16.9441	22.6603	0	24.681	64.616	93.9318	87.4138	28.9921	57.83	-6.4829
cgd7_2470	0	2.5371	0.469191	1.68887	0	0	0	0.922809	0.833794	0.997806	4.17931	0.392349	0	0	0	0.83539	0	0	0	0	0	0	0	0	0	0	0	8.09542	0	0	162.89	345.575	175.186	215.574	178.393	-6.48245
cgd3_580	0.325182	1.69322	0	0.343505	0.121954	0	0.177894	0.168924	0	0.228316	0	0	0	0	0.0457095	0.191152	0	0.582693	0	0	0	0	0	60.2332	0	0	4.05772	27.0151	45.3541	34.7574	28.5062	33.9486	41.7291	37.9113	13.8951	-6.48189
cgd5_3890	0	0.651857	0	0	0	0	0	0	0	0	0	0	0	0	0	0	4.35283	1.29127	0	0	0	0	0	32.0825	0	0	38.5829	42.5857	16.9903	39.0449	75.4189	90.9925	88.539	61.8638	44.4062	-6.47926
cgd3_120	0	1.45621	0	0	0	0	0	1.5066	0.340317	0.763612	0.852904	0	0.507277	0	0.764388	0.213105	0	5.70278	0	0	99.5823	175.088	0	44.1793	0	0	23.6919	57.6595	42.2051	58.1721	122.116	77.0615	155.9	103.413	59.8326	-6.47747
cgd7_1290	1.36485	25.5843	0.457759	0.205965	0.731232	0	0.497805	0	0.244043	0.54759	0.382264	0.358865	0.303143	0	0	0.0764095	0	1.39454	0	0	0	0	0	0	0	0	0	1.66733	3.022	2.97742	547.342	696.926	565.146	497.56	386.135	-6.47493
cgd8_1530	0.169331	1.87426	1.86846	0.977837	1.16849	0.419591	2.64262	1.00865	0.360302	0.190224	0.106234	0.324127	0.652904	0.651729	0.190418	0.318522	2.46491	4.39689	0	0	0	0	147.908	71.199	125.53	124.893	136.735	89.9363	60.8548	74.4495	169.856	168.136	212.535	160.367	117.052	-6.47258
cgd5_3630	0	0.709659	0	0	0	0	1.45175	0	0.995085	0	0.935207	0.585307	0	0.527572	0	0	0	0	0	0	0	0	0	61.8177	0	0	33.3166	11.0368	37.0624	36.4688	96.2934	71.41	28.789	28.6449	28.6162	-6.46242
cgd7_340	0	0.725404	0	0	0	1.04881	0.611276	0	0.572153	1.14117	0.358483	0.39263	0.379045	0.404457	0	0.0597133	0	0.546447	0	0	0	0	0	28.4496	45.8712	0	64.5762	38.5082	28.3348	32.5725	63.0131	45.4586	66.4993	55.6341	45.8759	-6.44886
cgd7_700	0	0.221686	0	0	0	0	1.08829	0	0	0	0	0	0	0	0	0	0	0	0	0	0	0	0	0	0	0	0	0	34.7255	56.9551	0	0	0	15.8775	0	-6.44189
cgd2_4060	0	0.938686	0	0	0	0	0.164364	0	0	0.351593	0	0.774202	0	0	0	0.0588725	1.81352	0	0	0	0	0	68.6904	28.0668	0	0	33.8653	44.7489	2.32796	2.29384	21.6195	21.5973	63.8105	41.8174	7.45758	-6.43999
cgd8_740	0	1.61517	0	0	0.555222	0	0	0	0	0	1.35451	0.181657	0	0	0.138735	0	0	1.73069	0	0	0	0	0	0	89.1317	0	22.456	42.279	38.2925	67.8664	57.3986	59.4267	9.65418	44.0346	25.7599	-6.43707
cgd5_4600	3.01674	6.43287	0	0	0.377125	0	0	0	0.629314	4.23621	2.16863	2.03589	1.56343	1.16777	0.565402	3.15259	0	1.76226	0	0	0	0	0	236.388	34.876	0	53.1022	41.875	39.0159	15.366	406.651	308.159	381.711	455.171	240.874	-6.43371
cgd5_2420	0.125796	1.99626	1.03368	0.20671	0.0943555	0.2309	0.305807	0.290436	0.656052	0.902866	0.263072	0.185226	0.130388	0.639996	0.518693	0.131461	2.03271	0.302126	0	0	0	0	38.9797	104.185	85.4588	0	48.7014	46.4542	59.7634	29.4478	73.0807	84.8988	73.5545	95.9969	76.0018	-6.42719
cgd7_4690	0	0.755673	0.106475	0	0	0	0.220516	0.0418831	0.0378431	0.226435	0.142264	0	0	0.361144	0.135999	0.379155	0	0	0	0	0	0	0	0	0	0	15.2775	18.6107	16.8647	16.6185	32.4786	23.6947	11.2631	34.8366	25.5368	-6.42366
cgd2_1460	0	0.314727	0	0	0	0	0	0	0.441311	0.247556	0.207378	0.324473	0	0	0.148684	0.0690867	2.12491	5.68102	0	0	0	62.2234	26.6651	81.5528	52.7014	0	133.242	105.401	21.8573	32.3035	42.999	69.3046	72.7081	37.4898	35.1629	-6.42104
cgd6_110	0.622232	8.76333	0	0	0	0.713819	0.454115	0	0.259604	0.388338	0.975932	0.610796	0	0	1.28282	0.650253	0	0	0	0	0	0	0	143.461	38.6478	0	187.658	103.903	51.4839	76.0508	104.308	128.885	115.803	189.453	49.4918	-6.41835
cgd7_350	0	1.39153	0	0	0	0	0.113746	0	0.195121	0.291877	0	0	0.581694	0	0.78887	0	0	0	0	0	0	0	0	0	0	0	28.4191	24.3838	24.174	28.5737	23.661	29.463	44.8724	50.9629	17.0623	-6.41797
cgd5_4590	2.10735	0	1.94366	2.12009	0.677421	4.55877	8.13262	4.37886	3.39127	11.555	5.43004	3.5462	13.2928	6.79234	6.94005	1.65169	0	10.4843	393.683	282.986	841.291	332.709	1112.5	526.5	718.127	587.778	707.314	632.879	355.241	404.911	19.9031	46.349	34.3695	15.7878	11.643	-6.41755
cgd2_2490	0	0.726441	0	0	0.152605	0	0.296965	0	0	0.380932	1.43598	0	0	0	0	0	0	0	0	0	0	0	0	35.3449	0	0	24.0215	12.642	6.31255	6.2166	12.1271	37.5272	32.5143	40.5398	32.6147	-6.40696
cgd4_3530	0.310513	9.95767	1.43776	0.364455	0	0.118739	7.4224	6.35656	2.65578	2.5193	2.0563	1.37162	1.41612	2.17502	0.911749	1.40615	5.85888	3.23482	0	0	0	0	323.224	388.816	666.797	283.434	140.982	176.109	223.401	161.173	356.035	376.809	356.635	292.939	223.572	-6.40585
cgd8_620	0	0.139112	0	0	0	0	0	0	0	0	0.183326	0	0	0	0	0.366444	0	0	0	0	0	0	0	0	0	0	0	0	0	0	13.7069	16.9663	3.64766	9.16417	11.6187	-6.40421
cgd7_3210	6.89659	50.8016	1.09401	0.656324	0	0.128298	4.62471	2.96937	5.59918	6.28179	2.19261	3.29343	2.66613	3.21594	2.93448	1.02264	0	3.95305	0	0	0	0	1116.77	691.904	1155.61	871.691	246.178	396.048	462.587	552.403	458.304	534.371	573.532	392.269	407.073	-6.40298
cgd3_1920	0	14.9586	0.409826	0.491728	0	0	0	0	0.436978	0	1.09516	0	0	0.154451	2.48646	0	0	0	0	0	0	0	389.596	159.187	0	0	94.9815	112.157	115.572	78.2383	141.21	175.458	126.181	128.532	79.5658	-6.40261
cgd7_1770	2.15684	0.427835	0	5.06306	4.85332	0	0	0	2.24967	0	1.12762	0	0	0	2.42543	0	0	0	0	0	0	0	476.982	0	0	0	29.7505	38.2097	134.437	88.068	117.021	123.131	203.308	156.033	94.6673	-6.40173
cgd8_1340	0.0384587	0.480611	0.237014	0.176045	0.187502	0	0.0280448	0.11987	0.228649	0.0900084	0.4524	0.410551	0.298969	0.26797	0.172992	0.0150715	0	0.138969	0	0	0	0	0	7.42923	0	93.5593	18.9733	14.8875	14.8919	8.21917	27.8937	19.7351	20.1463	22.5596	18.3768	-6.40019
cgd5_3440	0	0	0	0	0	0	0	0	0	0	0	0	0	0	0	0	0	4.93437	0	0	0	0	0	0	0	0	46.3123	44.0072	0	0	81.9104	1.47551	94.5166	64.4414	60.9119	-6.40009
cgd3_1470	0	0.674957	0	0	0	0	0	0	0.118303	0.70787	0	0	0	0	0	0.592647	0	2.6718	0	0	0	0	0	65.8739	15.8527	0	35.5019	32.1287	35.1866	23.1026	35.4207	42.1735	45.6371	30.3727	18.6994	-6.39948
cgd4_2220	5.43238	4.20255	0	0	1.62985	0	1.19113	0	0	4.06844	0	0	0	2.16294	2.1381	0.425776	0	0	0	0	0	0	0	159.187	0	0	292.023	190.07	169.044	99.7399	157.365	229.594	134.266	173.183	77.9296	-6.3893
cgd6_4300	0.385337	1.32999	0.0904672	0	0	0	0	0	0.144692	0.288589	0.604377	0.0567382	0	0.204566	0.129997	0.543631	0	0	0	0	0	0	93.8613	42.8605	0	0	7.06337	17.228	16.7198	23.5351	24.6724	21.3775	25.4422	16.4301	8.78152	-6.38373
cgd8_4480	0.829966	0.185213	0	0	0	0	0	0	0	0	0	0	0	0	0	0	2.49639	0	0	0	0	0	0	38.1236	61.2661	0	10.2222	19.8147	12.8645	9.50575	28.9776	32.3017	15.6641	34.9813	13.1194	-6.38326
cgd1_3330	0	0	0	0	0	0	0	0	0	0	0	0.754305	0	0.679899	0.384053	0	0	0	0	0	0	0	0	0	0	0	35.0039	15.9833	0	0	28.3928	19.2541	14.1042	30.4478	0	-6.38165
cgd2_3130	0	0.573911	0	0	0	0	0.201038	0	0	0	0.21609	0	0	0	0	0.107984	0	0	0	0	0	0	0	0	0	0	0	1.15126	0	0	4.25893	31.6301	22.8374	11.3334	15.272	-6.38059
cgd6_4250	0.86864	1.68859	0	0	0	0	0	0	0.181205	0.271061	0.0454136	0	0	0.0768565	0.0325604	0	0	0	0	45.4696	0	0	0	0	0	0	5.86116	19.7919	12.5614	5.30491	26.1943	55.8616	47.8012	20.0326	10.052	-6.38016
cgd6_4510	0.0864324	2.46886	0.608763	0.973895	0	0.237971	0.630464	0.538794	0.216365	0.242743	0.0677819	0.763594	0.537523	0.229424	0.437381	0	2.08401	1.85728	0	0	0	0	179.323	0	34.4858	0	92.5395	88.0586	56.2591	60.7109	122.174	88.0583	89.2713	52.719	78.6023	-6.37964
cgd2_890	0	1.77208	0	0	0	0	0.93114	0.785737	0.177486	0	0.444816	0.313191	1.41099	0.752793	0.877035	0.333423	0	1.00831	0	0	0	0	0	0	0	188.854	51.3688	53.8904	35.1785	21.6581	78.5924	59.0121	71.3442	92.0053	39.1291	-6.37642
cgd2_2040	0	10.3499	0.585716	0	0	0	0.728093	0.592452	0.178435	0.266917	0.335395	0.314865	0.443291	0	0	0	3.41484	3.04081	0	107.644	0	0	0	25.6186	137.688	0	198.663	194.378	83.9961	139.353	151.909	173.759	141.635	162.862	70.841	-6.37587
cgd5_130	0.0564748	0.806576	0.149162	0	0	0.194362	0.267696	0	0.0706863	0.158608	0.0664328	0.0415776	0.158048	0.0936908	0.190523	0.088527	0	0	17.0366	45.5893	0	0	26.5539	0	0	31.832	14.5462	8.44644	8.7479	9.48352	6.48704	3.45591	2.50144	6.22226	2.50293	-6.37339
cgd6_4930	0.438187	1.30379	0.036741	0	0.328668	0.258523	0.319593	0.433575	0.0783505	0.175805	0.343634	0.138257	0	0.623095	0.0351967	0.245314	0	0	0	0	0	0	0	23.5634	25.203	0	18.9544	25.0567	25.2181	22.9382	60.5154	49.8877	51.5012	45.4367	23.5013	-6.37018
cgd4_480	0	1.18634	0.501468	0	0	0	0.32638	0.535415	0.127308	0.0380874	0.127623	0.20967	0.607247	0.350977	0.205881	0.478317	2.95881	2.93188	0	0	0	0	50.6318	67.7482	174.049	0	46.4026	45.1312	30.2531	32.2985	86.9442	88.6823	58.776	74.6395	71.292	-6.36994
cgd2_3090	7.46546	40.8083	1.87789	1.05148	4.63965	0	18.4387	8.71655	13.9494	10.8826	13.5491	6.83097	8.55597	7.85568	10.9736	5.60047	17.9577	26.6653	0	246.592	236.493	224.932	795.425	1043.59	1874.6	724.018	1092.85	951.398	819.941	856.673	1502.92	1373.76	1594.25	1506.03	1174.02	-6.36459
cgd4_580	0	2.13355	0.394562	0.263008	0.168075	0	1.74339	1.34512	0.327214	0.279699	0.644336	0.494914	0.603875	0.346963	0.713957	0.351257	1.80346	11.2527	0	0	0	0	0	223.193	45.0116	0	362.928	177.351	111.116	132.297	207.545	97.8706	131.558	157.783	132.604	-6.36438
cgd4_2690	0.120679	0.933585	0.141661	0.0637394	0.113146	0	0	0.0835862	0.20769	0.169461	0.496852	0.333171	0.187626	0.200204	0.135707	0.0236462	0	0	0	0	0	0	9.4459	17.3683	31.1158	0	41.9133	37.4326	17.7587	29.4766	12.9017	15.9697	17.3385	8.16563	10.6756	-6.36281
cgd2_2330	0	0.699239	0	0	0	0	0	1.08515	0	0	0	0	0	0	0	0	0	0	0	0	0	0	0	61.6969	0	0	0	23.7104	12.1721	11.9775	0	0	14.2241	14.1529	0	-6.35487
cgd7_40	0.269357	3.60653	0	0.379379	0	0.278103	0.294691	0	0.505708	0.18912	0.316852	0.446185	0.502539	0.849031	0.0757248	0.633344	1.62729	0.967105	0	0	30.3754	0	20.621	37.9155	122.268	0	23.7218	48.3614	50.0846	41.1267	81.6823	122.576	102.964	81.7807	79.461	-6.35008
cgd5_4020	0	1.3316	0	0	0	0	0	1.23991	0	0	0	0.988443	0	0	0	0	0	0	0	0	0	0	0	0	0	0	55.1798	50.2046	41.7443	54.756	11.7681	14.5665	10.178	35.5225	0	-6.34821
cgd6_3410	0	0.247956	0	0.251515	0	0	0.0868282	0.206144	0.223511	0.445796	0.233402	0.701168	0	0.118501	0.468561	0	0	0.427882	0	0	0	0	0	22.3363	39.538	0	14.9578	20.6595	20.2902	10.9059	23.1436	37.3073	23.1859	35.9941	13.7918	-6.34619
cgd2_1770	0.81403	4.92491	0	0	0	0	0.890858	0.657795	5.17928	5.58843	2.34071	0.199767	2.36248	3.06105	2.2885	0.744351	3.25244	0.965496	0	0	0	0	0	203.078	52.6189	507.69	209.231	210.477	122.002	87.0289	229.112	263.011	260.747	286.96	123.25	-6.34553
cgd3_1350	0.807296	1.28109	1.42149	1.21285	0.322946	0	0.628034	0.260941	1.95353	1.96496	1.47722	0.594343	1.60658	1.64286	1.66435	0.67492	1.30266	0	45.5919	0	0	0	83.0682	50.811	101.649	0	160.625	138.217	110.068	78.8829	135.993	116.738	128.766	149.953	144.566	-6.34535
cgd8_3990	0.887621	2.37695	0	0	0	0	0.324234	0	0	0.415476	1.39218	0	0	0	0.499078	0	0	0	0	0	0	0	0	136.298	0	0	0	21.1521	13.7986	40.7247	11.6912	57.8851	38.8902	109.121	22.7256	-6.34393
cgd8_4300	0	4.80991	0	0	0.275571	0	1.87823	0	0.229925	1.37576	0.576239	0	0	0	0.413148	0	8.57561	0	0	0	0	0	0	0	0	0	0	0	0	0	102.183	501.616	304.998	207.148	264.019	-6.33222
cgd8_660	0.391483	0.155311	0	0	0	0	0.404448	0	0.0816662	0	0.025584	0	0	0	0.0733723	0.0511391	0	0.235348	0	0	0	0	0	9.34569	0	0	15.9149	14.2847	13.1392	9.96075	11.4247	11.7495	5.7219	13.6723	1.91322	-6.32142
cgd3_600	1.03088	1.24964	0.156867	0	0	0	0.612575	0.50246	0.16726	0.679119	0.44913	0.112437	0.546126	0.278701	0.300547	0.299251	1.85168	1.92663	0	0	0	0	214.142	21.8021	101.734	0	26.7712	27.3015	30.7563	31.4759	58.5556	74.6109	57.5547	76.7418	44.2885	-6.31786
cgd2_630	1.01144	0.257953	0	0	0	0	0	1.00079	0	0.135266	0	0	0	0.383533	0	1.47223	3.46031	1.02707	0	0	0	0	126.958	77.5551	53	0	40.0754	35.5363	8.96158	13.2414	55.422	64.6204	73.4154	48.836	61.3745	-6.31754
cgd8_220	0	0	0	0	0	0	0	0	0	0	0	0	0	0	0	0.792881	0	0	0	0	0	0	0	0	0	0	14.6375	15.9663	0	10.3094	18.7303	0	0	0	0	-6.31558
cgd2_800	0	0.610276	0	0	0	0	0.136013	0.258296	0.875179	0	0.29245	0	0.463837	0.123733	0	0	0	1.33436	0	0	0	0	0	17.2342	55.5761	0	18.4845	27.7036	14.4493	31.32	39.6361	35.1474	9.79569	23.6816	33.1182	-6.30698
cgd2_3490	0.429103	0.766059	0.100742	0	0.321855	0	0.0312941	0	0.107417	0.281195	0.269208	0	0.0800578	0.199325	0.0482539	0.201792	4.15978	4.01873	0	0	0	0	0	16.262	158.105	0	14.9902	22.6351	23.9314	17.0327	77.2954	123.937	150.154	98.8097	119.263	-6.30481
cgd6_1960	0.205916	0.285922	0.12086	0	0	0	0	0.332791	0.214778	0	0	0	0	0.0910966	0	0	1.65845	0.4928	0	0	0	0	0	41.1668	13.8369	0	14.7632	25.5325	6.38148	12.5762	19.8747	50.6784	20.7743	36.3287	11.1334	-6.29908
cgd7_4650	0	2.45708	0	0	0	0	0	0	0	0	0	0	0	0	0	0.323616	0	11.3405	0	0	0	247.501	0	0	0	0	155.15	131.053	141.173	75.7654	47.4463	32.2062	103.137	106.567	0	-6.28504
cgd3_1460	0	0.377025	0.18593	0.594901	0	0	0	0	0.66083	0.0988524	0.0828087	0	0	0.280286	0.653089	0.0827618	7.62094	12.0709	0	0	47.0449	0	284.28	43.3666	130.976	0	117.207	117.674	36.0081	35.4756	195.703	210.336	214.561	130.953	107.921	-6.28425
cgd7_2710	0	0.769028	0	0	0.516964	0.237202	0.942641	0.477381	1.56358	1.29045	2.43227	2.02967	0.857259	1.3721	1.93764	1.35049	0	2.46846	0	201.586	0	61.4957	0	41.9593	137.52	0	164.812	112.959	80.1103	57.8836	109.549	88.1917	110.426	106.023	68.767	-6.28242
cgd6_4970	0	0.108309	0	0	0.136517	0.313194	0	0	0.227807	0.25558	0	0	0	0.120778	0	0	2.19304	1.30288	0	0	40.8892	0	0	33.6892	0	0	58.7157	26.7406	11.2832	16.6755	25.9218	60.7366	7.76701	34.7382	24.854	-6.28062
cgd4_3780	0	4.22334	0	0	0	0	0.43235	0	0.370123	0	0.463801	0	0	0	0.332534	2.31769	0	0	0	0	61.1214	0	0	74.6986	0	0	63.0135	52.7781	55.2341	0	49.2434	95.8858	9.6751	53.5244	82.2237	-6.28001
cgd6_4020	0	0.0540717	0	0	0	0	0	0	0	0	0.0356285	0	0	0.0904449	0	0	0	0	0	0	0	0	0	0	0	0	2.31631	0	0	0	2.96397	0	1.99163	5.94497	0	-6.27954
cgd6_5180	0	0.0451443	0	0	0.170704	0	0	0	0	0	0	0	0	0	0	0	0	1.63242	0	0	0	0	0	0	0	0	0	0.565899	2.35115	0	35.6614	18.3774	19.5322	23.5852	35.5071	-6.27929
cgd1_220	0	0.0805314	0	0	0	0	0.197466	0	0	0	0	0	0	0	0.608718	0	0	5.77854	0	0	0	0	0	24.1769	0	0	13.0949	29.2513	29.374	28.936	62.3803	98.3146	79.3174	61.2839	62.4289	-6.27819
cgd4_2710	0	9.13029	2.77085	0	1.77048	0	7.78509	0	7.38606	6.62921	12.9577	5.21336	9.54171	4.69911	13.2719	1.85005	0	7.3859	0	889.795	144.576	508.951	0	375.883	0	894.189	606.496	468.183	443.153	362.159	423.005	407.802	615.769	316.059	156.732	-6.27538
cgd6_1190	0.247891	0.442548	0.727478	0	0.557802	1.36501	1.26662	0	0.310271	0.928257	1.3608	0	0.924979	0	0	0	0	1.73848	0	0	0	0	0	126.13	181.219	0	0	66.6953	46.165	30.3031	57.63	142.404	0	0	70.8694	-6.27408
cgd3_80	0	0.685351	0	0	0	0	0	0	0.2883	0	0	0	0	0	0	0	0	0.821801	0	0	0	0	0	0	0	0	0	4.01523	0	0	0	60.6386	29.0792	23.9682	12.8999	-6.26714
cgd5_4250	0	0.342906	1.16494	0	0.14407	0.176279	0.466976	0.620847	0.320549	0.299689	0.25105	0.0942731	0	0.807252	0.143997	0.0501816	1.54782	1.83984	0	0	0	0	78.1898	12.0401	0	0	119.546	53.5182	61.5075	44.9677	46.546	66.044	30.5343	49.6057	38.6653	-6.26607
cgd4_1650	5.83016	140.512	0	0	4.373	9.0292	8.52926	8.07633	7.29728	2.04673	16.0024	18.2421	0	5.80328	4.50737	10.2814	0	4.81152	0	0	0	0	1352.28	874.579	872.047	874.431	1219.27	1299.1	1453.71	1428.4	2150.81	1713.83	1798.08	1695.92	1097.75	-6.26585
cgd3_3450	0.619582	2.39658	0	0	0	1.70587	0	0.643715	2.52036	2.3201	1.70061	0.684219	0	0.411151	0	1.21403	0	0	0	0	0	0	0	0	0	0	0	2.52214	0	0	106.604	301.238	208.69	101.196	312.734	-6.2656
cgd1_190	0.807968	1.44243	0.177834	0	0.151507	0	0.0736742	0	0.189617	0.283644	0.396014	0.14871	0	0.335101	0.397505	0	0	1.44404	58.3694	0	0	0	0	18.5861	19.9784	0	47.8125	42.8561	34.4388	37.0148	57.7086	45.2114	22.0613	14.5636	24.0557	-6.25785
cgd4_1800	0	0.693132	0	1.23039	2.18411	0	0	0	0	0	0	0	0	0	0.163726	0	0	0	0	0	0	0	0	0	0	0	0	16.7559	27.1245	26.7022	41.4062	107.884	66.5541	22.1467	0	-6.25724
cgd4_1870	0	0.667622	0	0	0.420746	0	0	0	0.175526	0.7877	0	0.206489	0	0	1.4193	0	0	0	0	0	0	0	0	0	0	0	0	4.33656	0	0	37.6444	37.2573	86.1311	64.3547	35.883	-6.25693
cgd4_3470	0.7822	6.98214	1.07124	0	0	0	1.23645	0.722371	0	0.366131	0.306708	0.767824	0	0.432553	0.366503	0.408712	6.25441	1.85678	0	0	0	0	0	105.571	430.067	0	56.8649	86.9854	97.0151	111.499	165.644	154.643	113.781	156.985	66.8119	-6.24678
cgd1_2580	0	0	0	0	0	0	0	0	0	0	0	0	0	0	0	0	0	3.47695	0	0	0	0	0	84.0868	0	0	5.69242	32.7589	0	0	21.4952	71.4228	4.79853	9.64457	19.3979	-6.24636
cgd5_3840	0	2.28619	0	0	0	0	1.20342	0	0	0.513788	0	0	3.07184	0	0	0	0	3.7047	0	0	0	0	0	0	0	0	96.2444	61.831	51.2375	67.179	137.596	124.955	100.879	119.683	12.335	-6.24453
cgd1_2590	0	1.84073	0.418965	0	0	0.327554	0	0	0.744539	0.222749	0	2.1021	0	1.10527	0	0.186491	0	0	0	0	0	0	0	40.5712	43.1786	0	43.514	69.5942	66.462	65.4422	27.7715	42.9907	9.35364	44.2303	42.75	-6.23957
cgd7_2950	2.28708	1.53113	0	0	0	0.787113	0.417169	0	0.268369	0.267633	0	0	0.711167	0.0948556	0.803714	0.224069	0	4.06507	0	0	0	0	0	77.2992	82.8165	0	101.997	69.5365	35.4617	113.528	44.0578	80.2361	100.362	46.4884	63.2334	-6.23494
cgd3_3370	82.1961	57.6075	7.00416	3.79449	1.11208	0.846286	1.52957	1.97871	1.87837	0.812477	2.92096	0.425967	1.79913	0.935877	1.07763	1.04868	9.64804	9.64778	0	0	0	0	1535.05	2145.56	2457.8	1876.62	484.747	849.007	1180.87	928.57	414.714	328.813	362.694	372.625	227.223	-6.2256
cgd2_300	0.0438629	1.85326	0	0	0	0	0.415857	0.33419	0.603908	0.780188	0.791156	0.290633	0.463732	0.436607	0.197301	0.206272	0	2.8436	0	0	20.2645	0	54.4834	8.34813	53.8406	0	116.42	68.1351	62.5162	53.5722	50.0257	37.1917	53.7757	42.6422	30.6731	-6.21984
cgd4_2860	4.87008	11.3695	1.61244	10.1131	2.15426	3.26619	4.3729	5.01652	10.3938	14.7296	9.0094	10.3885	5.43613	4.06041	8.63609	2.54469	2.99736	11.5689	0	188.598	0	0	369.834	677.763	600.438	496.434	389.519	601.89	650.461	575.948	839.394	748.393	850.827	814.083	806.576	-6.21718
cgd5_330	0	0	0	0	0.0704951	0	0.205632	0.325487	0.0588181	0.0439925	0.0368525	0.138387	0.233798	0.249472	0.0792669	0	0	2.36852	0	75.0187	0	0	14.5653	17.6774	0	52.9052	0	6.20968	2.91212	1.43489	15.2995	16.6291	18.5231	36.7998	9.58319	-6.21611
cgd7_1670	2.03648	2.19293	0.369968	0.717077	0	0.0333747	0.495075	0.436594	0.0606893	0	0.0760498	0	0	0	0.0272629	0	14.0921	3.8396	0	0	0	0	237.272	151.163	227.52	0	90.812	92.0506	108.173	66.6245	116.548	162.198	190.049	143.198	123.427	-6.21397
cgd1_3700	0.886568	13.4911	0.966379	0	0.0949976	0	0.646803	1.66675	0.554834	0.592833	0.198647	0	0	0.336183	1.1394	0.297801	0	4.51191	0	0	0	0	73.4601	22.9666	221.938	238.19	88.5911	87.1643	43.197	30.9487	179.522	176.968	223.015	210.266	179.855	-6.21109
cgd4_2160	0	3.1123	0	0	0	0	0	0	0	0	0.37286	0.350037	0	0	0	0	0	3.23902	0	0	0	0	0	71.9088	0	0	82.47	81.2866	29.5729	14.5448	46.0469	15.2697	88.9658	0	64.8211	-6.21085
cgd7_4710	0	3.81964	1.88366	0	0	1.22723	2.21181	0.740961	1.00423	0.333825	1.11858	0	0	0.118316	0.902244	1.39744	0	7.57059	0	0	0	0	0	39.8016	0	0	24.0124	7.28203	0	10.8945	196.574	364.286	368.554	214.99	330.878	-6.20645
cgd6_1920	0	0	0	0	0	0	0	0	0	0	0	0	0	0	0	0	1.44458	0	0	0	0	0	0	0	36.3104	0	3.01919	3.13818	5.55229	5.47125	5.7568	4.73472	12.9799	7.74895	16.014	-6.2061
cgd5_780	0	0.15765	0	0.0621884	0	0	0.161004	0	0.193425	0.165338	0.0692517	0	0	0.146499	0.0744776	0.27685	0	0.318036	0	0	0	0	0	8.40202	27.0939	0	0	3.44878	4.10415	2.69635	11.1171	14.273	17.3759	14.4456	10.3116	-6.20587
cgd6_4730	0	0.386825	0	0	0	0	0.790705	0	0	0.608532	0	0	0.808511	0	0	0	0	0	0	0	0	0	0	0	0	0	38.9914	12.7149	13.4471	0	12.8225	23.8076	67.3929	0	11.4381	-6.20374
cgd1_70	0	5.89242	0	0	1.85675	0	0	0	1.16189	0	1.45597	2.27808	0	0	1.73982	1.94019	0	4.14133	0	0	0	0	714.805	163.095	0	0	87.2298	101.621	57.8109	56.8312	30.0629	18.6059	23.2008	40.1991	128.349	-6.20079
cgd4_3540	0	2.59209	1.65426	0	0	0	0.935183	1.59723	0	0	1.00468	0	0	0	0	0	18.1717	37.6948	0	0	0	0	0	216.323	478.409	0	130.939	225.663	286.323	313.231	525.652	720.601	586.23	566.984	353.835	-6.19504
cgd6_4980	0	0	0	0	0	0	0	0	0	0	0	0	0	0.743699	0	0	0	0	0	0	0	0	0	0	0	0	0	4.45078	0	0	0	34.5954	0	0	12.4038	-6.19477
cgd4_450	0	0	0	0	0	0	0	0	0	0	0	0	0	0	0	0	0	1.93394	0	0	0	0	42.0404	0	0	0	6.65762	4.58791	2.76442	3.40563	10.3164	22.5549	14.8657	15.778	10.5387	-6.19172
cgd6_840	0	8.01653	0.582602	0.998618	0.319083	0	1.75882	1.08039	1.2424	1.99124	1.44565	1.67035	0.176374	0.940992	0.717574	0.111141	0	4.03326	0	0	0	0	0	50.9866	81.6666	0	313.492	176.993	158.303	125.617	214.17	144.931	178.419	140.179	138.699	-6.1848
cgd4_3830	0	0.465695	0	0	0	0	0	0.130088	0	0	0	0	0	0	0	0	0	0	0	0	0	0	0	0	0	0	1.60953	7.15767	3.87911	1.91148	6.17872	6.36071	1.38392	9.63903	2.76952	-6.18327
cgd8_2830	1.4472	2.05365	0	0	0.0834996	0	0	0.848168	0.139337	0.729511	0.261905	0.573705	0	0.369367	0	0.523513	0	0.794764	0	0	0	0	0	61.0945	21.8903	0	97.6959	69.1182	41.4149	57.8021	38.015	29.9284	46.3	41.628	30.2341	-6.17816
cgd3_1480	0	1.21208	0.32604	0.325998	0.208329	0.254904	0	0	0.0579402	0	1.23428	0.272643	0.287886	0.43006	0.208224	0.145128	0	0.662606	0	0	0	0	0	135.783	0	0	9.18154	8.46638	14.3489	11.31	37.9508	35.9964	47.2108	47.4411	36.7851	-6.17706
cgd1_2500	3.02194	3.49084	0.834674	0.50074	0.266665	0	0.388997	0	0.778727	0.41603	0.139403	0	0	0.412864	0.499743	0.62696	0	1.27284	0	69.2122	39.5886	0	26.8758	49.2529	0	122.024	126.204	90.1996	71.6285	43.4303	59.2584	55.8955	37.976	34.0073	37.698	-6.17499
cgd2_2500	0.321233	0.509763	0.0628476	0	0.562206	0	0	0.889987	0.402069	0.200483	0	0	2.19752	0	0	0	0	0	0	0	0	0	0	0	168.647	0	5.26508	16.1473	33.195	13.0816	13.4746	25.0181	26.8039	30.193	18.1193	-6.16997
cgd7_4170	0	2.64388	0.372525	0.893944	2.02326	0	3.82067	1.75844	2.48254	2.97086	0.871043	1.75227	2.3683	1.26354	4.10396	0.497457	3.79368	0	0	0	0	0	461.04	180.452	212.615	0	50.4108	134.475	73.8181	111.489	278.614	199.376	123.777	208.771	109.89	-6.16644
cgd7_5430	0	0	0.171034	0	0	0	0	0	0.243155	0	0.609395	0	0	0.0644576	0.21846	0	0	0	0	0	0	0	0	0	0	0	4.80378	16.5996	9.03296	8.8997	9.22037	7.60861	16.5215	4.67938	11.021	-6.16251
cgd7_4440	15.1714	10.1263	4.69299	2.02134	0.615111	0.282235	3.44137	1.84604	2.82272	3.26281	3.69794	2.41501	0.892511	3.67334	2.99715	1.92827	14.6263	43.3752	0	0	259.15	0	0	281.871	532.878	631.129	1152.43	946.509	0	12.5289	1072.08	802.984	855.384	803.766	616.524	-6.16105
cgd5_2030	4.41397	6.75435	1.11031	0	0	0	0.460414	0	0.197312	0.295155	0	1.16058	0.588225	0.418441	0.709092	0.741334	0	2.192	0	0	0	0	168.439	103.235	0	0	13.8405	80.0585	68.5415	86.744	189.992	156.817	130.787	189.219	92.1168	-6.1531
cgd3_3720	0	3.85052	0	0	0	0	0	0	0	0	0	0	0	0	0	0.563493	0	0	0	0	0	0	0	0	0	0	0	25.1003	22.4062	66.051	15.8896	43.0242	86.5281	22.3537	14.9865	-6.15148
cgd8_2260	0	0.217392	0	0	0.117432	0	1.25603	1.19285	0.0653202	0	0.0409264	0.115264	0.35701	0.346313	0	0.163613	1.2634	5.25707	0	41.5279	0	0	96.7527	59.0055	63.7413	29.2858	40.6162	37.8227	32.3419	22.3096	65.9564	96.9548	48.2784	31.4259	31.6181	-6.15131
cgd8_4780	0	0.0911074	0	0	0	0	0.0223297	0	0.0574879	0	0	0	0	0.0203192	0.0516495	0	0	1.54667	0	0	0	0	0	17.6226	18.9427	0	4.72522	3.50625	4.7431	0.934891	10.0475	19.884	14.8973	15.77	9.0341	-6.15104
cgd8_4290	2.84581	8.77541	0	0	0	1.42459	0	1.25434	0.647626	0.484386	0	0	0	0	0	0.20277	6.11422	3.62364	0	0	0	0	0	0	0	0	21.7741	2.00309	0	0	104.484	647.291	461.477	165.97	299.533	-6.15072
cgd4_1430	0	1.82866	0	0	0	0	0.336322	0	0.0961554	0.431511	0.48197	0.339351	0	0.305877	0.08639	0	0	1.09084	0	0	66.6057	0	0	0	0	0	56.8916	25.5874	28.5905	42.243	17.6637	21.8641	18.9154	40.4458	16.4617	-6.15055
cgd3_3420	0.291349	1.38702	0.598511	0	0	0.40108	1.16916	0.201798	1.27633	1.90924	1.25665	0.214496	1.44952	0.77335	2.04769	1.48429	0	2.07065	0	0	0	0	84.4305	52.0059	84.2696	0	257.453	196.235	18.0702	8.89996	77.7658	60.9306	117.692	117.221	33.1463	-6.14925
cgd7_3340	0	3.19157	0	0	0	1.47663	0.261114	0	2.01385	0	0	0	0	0.237266	0	0	0	4.94485	0	0	0	0	0	114.58	123.163	0	6.08371	93.2227	33.3248	120.255	46.2221	48.3003	77.1564	97.0688	52.3411	-6.14735
cgd7_150	0	2.02415	0	0	0	1.17063	0.206938	0	0	0.265357	1.55603	0.208683	0.17628	0.564295	0.159376	0.444328	0	1.97878	0	0	0	0	0	0	0	0	0	2.18791	0	0	40.3892	179.739	152.282	71.3665	137.575	-6.14107
cgd2_3450	0	1.8027	0.355601	0.426667	0	0	2.21029	0	0	0.992566	0.356345	0.334533	0	0	0.681308	0	0	2.15132	0	0	0	0	0	27.0826	82.434	0	64.7087	43.0244	42.2762	27.7619	60.2612	87.3457	74.8643	41.6428	67.5073	-6.13706
cgd6_4240	0	0.864818	0	0.865985	0	0	0	0	0.209881	0	0	0	0.278088	0.148366	0	0	0	0	0	0	0	0	0	0	0	0	5.4819	14.0618	6.93144	3.41438	20.9746	36.7083	14.1405	32.8293	21.9473	-6.12924
cgd8_10	0	0	0.24253	0	2.0146	0.995476	0.603139	0.42931	1.42229	1.74075	2.10633	0.760538	1.79885	2.19365	1.39402	0.161934	0	7.28369	0	0	0	0	233.847	250.461	154.06	155.582	266.726	179.634	179.494	101.008	0	0	0	0	0	-6.12033
cgd8_4120	0	1.07248	1.20891	0	0	0	0	0.713306	0.483375	1.68717	0.807624	0	0	0	0	0.605375	0	0	0	0	0	0	0	43.445	0	0	21.3373	53.1201	15.9838	7.86862	81.4676	68.1404	49.9817	66.9007	22.2937	-6.11476
cgd6_5060	10.4649	13.85	0.786207	0	0.313975	0.518628	0.427468	0.289935	0.785903	0.235124	0.525235	0	0	0.38889	0.847305	0.262469	6.05773	2.3995	0	0	0	0	25.3917	461.478	210.841	184.457	148.733	161.735	179.045	155.96	193.757	267.25	195.913	190.726	120.545	-6.11403
cgd8_4310	1.85875	4.97751	0	0	0	0	0	1.28743	0.581622	1.16005	0	0	0	1.02788	0	0	0	4.31065	0	0	0	0	0	0	0	0	0	0	0	9.47009	67.7913	355.69	301.853	109.297	146.179	-6.10779
cgd4_2370	1.11306	0.722583	0.0593905	0.356298	0.910766	0.55719	0.959582	0.700859	1.70979	1.61036	1.349	2.45836	0.755143	1.61154	1.53614	2.06201	19.4845	15.1907	0	0	89.9466	71.5985	151.896	259.932	192.214	413.794	510.515	413.793	247.803	287.409	149.558	205.674	172.428	196.516	97.5572	-6.10736
cgd4_31	2.84765	4.51891	0	0	0	0	0.694999	0	2.9702	0.888613	0	3.49413	1.77095	3.14947	0	2.23191	0	0	0	0	0	0	0	462.819	503.724	0	28.303	79.1803	59.2834	29.098	165.761	72.9086	21.1265	45.2346	0	-6.10541
cgd1_3510	2.35747	8.95179	1.64724	0.474344	0.421012	0.463622	1.8017	3.18796	1.54561	0.945838	0.528219	1.15707	0.488703	0.446971	0.18936	0	0	1.60271	0	0	0	0	0	143.473	101.139	152.05	79.2285	115.501	100.929	113.149	147.749	183.574	200.058	223.484	141.641	-6.10343
cgd2_1100	0.2843	1.62416	1.06794	1.04111	1.15152	0.978439	0.704992	0.354449	1.45895	2.28888	1.60526	1.80003	1.06084	0.754639	1.63049	1.24783	0	1.63549	0	0	0	0	122.296	74.3168	126.397	63.6389	85.3234	79.5812	81.0496	65.9777	111.314	167.45	133.981	137.237	93.315	-6.10169
cgd7_890	0	0.491001	0	0	0	0	0.875373	0	0.281652	0.280879	0.352938	0.165667	0	0.0497752	0.337397	0.176369	0	0	0	0	0	0	0	14.0145	0	0	32.9641	28.1774	32.5456	18.3249	5.66542	11.8449	16.1231	19.2572	15.8341	-6.09768
cgd4_560	0	3.60216	0	0	0	0	0	0	0	0	0.612518	1.15005	0	0	0.658739	0.612171	0	0	0	0	0	0	0	34.0745	0	0	27.4095	21.512	30.2898	17.8983	64.5328	79.4488	63.7021	35.4451	54.3754	-6.09601
cgd5_1880	0.41178	5.0234	1.87308	1.52244	2.77975	1.55889	2.1027	3.13734	7.4089	6.6497	7.66947	6.97264	3.84129	6.76305	4.10964	2.66262	9.90941	1.47152	59.4285	0	0	0	308.754	283.663	162.526	27.7592	774.312	464.169	322.318	314.411	489.462	431.673	451.481	429.236	372.629	-6.09321
cgd6_2940	0	0.154834	0.196346	0	0.0836393	0	0.298177	0.10298	0.0232617	0.20878	0	0	0	0.123328	0	0.436991	0	0.267982	0	0	0	0	11.589	21.3081	0	0	3.80892	4.91458	6.90961	5.67452	18.9771	24.0573	8.18757	8.14659	8.4251	-6.08998
cgd3_1210	0	0.514156	0	0	0	0	0	0	0	0	0	0	0	0	0	0.193481	2.96319	0	0	0	0	0	0	0	0	0	65.6604	41.4084	22.9617	22.6204	46.2755	11.7859	15.5089	1.6297	6.82872	-6.08091
cgd4_1130	0	0.985272	0	0	0	0	0	0	0.310849	0	0	0	0	0.10987	0.279279	0.778608	0	1.17365	0	0	0	0	0	0	63.1427	0	10.8384	13.5261	0	15.1743	4.98885	18.7108	69.1229	20.1461	16.0557	-6.07565
cgd5_1670	11.9304	24.8487	4.25145	0	2.55674	5.27906	1.24504	2.95122	4.79978	5.58436	3.67559	0.941073	3.44478	1.97924	6.70805	1.00187	0	26.2875	0	0	0	0	604.463	407.714	1040.86	0	224.426	419.17	384.119	547.334	552.384	858.837	529.643	696.211	579.403	-6.07522
cgd2_1920	0	0.42969	0	0.2712	0	0	0.0351072	0.166709	0.301256	0	0.0377504	0.177198	0	0.127775	0	0.075458	0	1.03965	0	0	0	0	0	18.1859	0	0	22.0283	21.8433	2.9831	1.46985	12.5416	21.307	20.8596	31.2988	16.8508	-6.07408
cgd3_2040	0	0.346566	0	0	0.499227	0	0	0.230501	0.1562	0.155771	0	0	0.776106	0.276046	0.327452	0.521663	2.00677	1.19235	0	0	0	0	49.982	32.6248	83.1444	22.9205	24.8471	32.908	10.3146	10.1631	44.0657	36.1027	10.6644	14.1949	40.4458	-6.07237
cgd5_4230	0.374471	0.41385	0	0	0	0	0	0	0.0669578	0	0.16781	0	0.166345	0	0	0	0	1.92426	0	0	0	0	0	0	0	0	2.71434	16.2725	16.5765	13.068	13.876	39.5232	41.6398	32.4876	21.7034	-6.07218
cgd7_2260	0	2.11495	0	0	0	1.22315	0.259345	0	3.11387	1.66357	2.50842	0	0.331538	1.17922	1.59865	0.139278	0	2.51532	0	0	6.77289	0	0	62.3132	0	0	161.015	170.88	115.758	124.869	73.7134	79.7876	115.359	107.599	30.1326	-6.05894
cgd8_470	0	1.81586	0	0	0	0	0	0	0	0	0.140764	0	0	0	0	0	0	0	0	0	0	0	0	0	0	0	16.8602	9.95197	5.56799	0	42.1828	33.2814	7.28447	0	7.84215	-6.05627
cgd6_5260	0	2.78469	0.174384	0	0	1.1759	0.595951	0.36013	0	0.208606	0.174749	0	0.461932	0.19716	0	0.17465	1.7935	3.7302	43.6019	0	0	53.3889	0	13.7463	0	0	85.1069	79.8558	36.8323	36.2924	73.294	116.265	79.7057	78.1716	44.9878	-6.05167
cgd6_1340	0	1.13647	0.0533766	0	0	0.125192	0.0331617	0	0.056913	0.255405	0.142635	0.368237	0	0.120696	0.281231	0.0712773	1.10166	0	0	72.6555	0	0	0	0	0	0	9.27289	5.44239	4.22664	5.55361	20.8236	29.32	39.7864	19.8132	27.791	-6.0516
cgd8_2290	0	0.686537	0.270854	0	0	0	0.336823	0	0	0	0.361894	0	0	0	0	0	0	0	0	0	0	0	0	39.4953	0	0	1.9922	1.50513	0	0	13.4169	16.6905	18.2113	12.2894	0	-6.04955
cgd6_2890	0	2.46023	0	0	0	0	0	0	0.178435	0	0	0	0	0	0	0	0	1.0136	0	0	0	0	0	102.474	0	0	6.86922	9.99825	8.84169	17.4191	8.7899	16.3202	5.84786	23.5071	27.5796	-6.04433
cgd3_2200	1.94694	13.4686	1.28557	0	1.64287	0	0	0	1.82765	0.455659	0.763411	1.7917	1.2108	0.807484	0	0	23.0471	11.9543	0	0	0	0	270.038	82.7522	177.462	245.211	347.769	274.363	173.73	215.684	405.722	369.714	440.881	382.948	363.276	-6.04322
cgd1_1350	0.14453	2.15019	0	0	0	0	0	0	0.316576	0.47356	0.113343	0.159608	0	0	0.162528	0	0	0	0	56.2615	0	0	0	0	14.5367	0	36.0462	27.3956	24.6357	19.8612	14.5174	8.61522	3.08701	3.10225	10.914	-6.04136
cgd4_950	0	0.366858	0.301528	0	0	0	0.224856	0	0	0.769495	0	0	0	0.204546	0.635479	0	0	1.46873	0	0	0	0	0	0	0	0	32.6956	20.1123	28.6661	3.13806	24.8651	52.1438	17.2038	50.4952	17.43	-6.03969
cgd6_820	0	8.39703	0.575141	0	1.17599	0.40469	1.28721	0.678716	0.245299	2.3851	0.614768	0.288568	0.243761	0.910363	0	0.153605	0	5.53491	0	0	0	0	0	0	0	0	0	0	0	0	73.919	572.771	320.96	219.191	232.946	-6.03695
cgd7_2530	0.0226503	0.903086	0.0531771	0.14356	0.0339784	0	0.231242	0.156884	0.368552	0.551311	0.532884	0.433564	0.281725	0.120245	0.178297	0.248539	0	0.981706	0	0	0	50.3711	0	21.8315	23.4669	0	46.0537	35.1015	31.5751	21.4377	14.9811	32.2126	21.1197	15.9663	10.7108	-6.03604
cgd2_2370	0	0	0	0	0	0	0.762939	0	0	0.977302	0	0	0	0	0.880466	0	0	0	0	0	0	0	0	0	0	0	20.7095	16.1708	0	15.9712	11.8069	32.6392	35.613	15.9632	13.407	-6.03485
cgd2_480	2.42924	1.80701	0.213871	0	0.455521	0	0.177223	0.252386	0	0	0.381011	0	0.52876	0.0806014	0	0	2.91663	1.73198	0	0	0	0	144.173	0	0	0	22.4028	29.5662	33.893	18.5498	74.7437	114.95	132.77	51.8287	56.2415	-6.03393
cgd7_2320	0	1.75675	0	0.73375	0.651253	0	0.506862	0.48111	0.217351	0	0	1.02276	0	0.115235	0	0	0	0	0	0	0	0	0	0	12.7287	0	0	11.3771	26.9324	26.5264	73.5501	51.9032	42.0714	28.0697	66.0288	-6.03289
cgd2_3010	0	0.976511	0	0.210112	0.33568	0	0.326428	0	0.326756	0.069827	0.0584941	0.0549136	0.278322	0.395975	0	0.701532	3.60191	4.81589	0	0	0	0	0	85.7074	134.557	0	71.7187	66.6459	73.9737	43.2781	57.1798	80.0382	28.8601	74.6542	34.1521	-6.03152
cgd6_2210	2.92651	4.3538	0.368072	0	2.03828	1.15106	1.98327	2.027	1.17738	3.13105	2.13109	2.30843	0	0.971006	0.587668	0.491512	79.4985	114.925	0	0	0	0	1184.34	1207.28	2941.06	214.56	567.747	783.819	706.975	728.15	964.968	1259.97	1282.35	1004.66	746.43	-6.03115
cgd7_290	1.65024	4.13487	0.968582	0.489326	0	0	0.380127	0.962534	1.08711	1.30095	1.5666	0.319718	0	0.74927	1.02554	0	0	0	0	0	0	0	0	64.4622	138.239	0	37.35	69.5689	56.5341	71.6175	101.609	118.283	66.988	90.8102	86.5985	-6.02821
cgd3_1360	0	1.57998	0.47949	0	0	0	0.447154	0	0.639072	0.382391	1.12115	0.902163	0.635067	1.08423	2.41151	0.480221	0	0	0	0	0	0	0	23.5265	0	0	98.8604	50.2351	44.3573	62.4043	32.228	112.965	98.9272	69.7562	32.6176	-6.02702
cgd7_1850	0.239901	0.761397	0.0704033	0	0.119961	0	0.320753	0.249246	0.325294	1.04806	0.37627	0.147183	0.149195	0.875584	0.0899254	0.0940143	2.90805	2.30529	0	0	18.5151	0	0	45.765	57.3108	0	30.3539	46.9319	33.4479	29.3	66.5142	81.8501	70.1314	64.6178	73.902	-6.02192
cgd7_2480	1.53735	2.74456	0.150387	1.26309	0	0.52909	0	0	1.44316	0	1.60749	0	1.27477	0	0.864397	0.401645	6.05722	1.79499	0	17.9986	0	0	0	0	0	0	41.8086	99.1646	55.674	7.83078	206.866	225.313	217.565	202.621	130.901	-6.02038
cgd7_5040	0	0.314873	0	0.521675	0.0793752	0	0.0385901	0	0.430477	0.346739	0.0414947	0.116864	0.493592	0.456459	0.178504	0.414712	0	1.52273	30.8323	0	6.01809	0	49.0269	0	43.0658	0	26.8566	30.9732	24.5934	6.46271	8.57445	25.4807	13.8095	22.5442	15.404	-6.01949
cgd1_3420	0	0.361669	0	0	0	0.209165	0	0.368335	0	0.0711197	0.238308	0	0	0.0504132	0	0	0	2.17962	0	0	0	0	0	0	0	0	7.60755	14.9679	9.41801	18.5598	34.0472	33.1959	42.5176	27.7092	23.0268	-6.00538
cgd3_1950	3.37632	2.0092	0.990842	0	0.633115	0	0.617738	1.75392	0	0	1.98583	0	2.62467	1.68038	3.32218	0	0	0	0	0	0	0	0	0	0	0	45.8109	69.7074	26.3346	103.453	143.584	368.987	219.266	63.0059	111.103	-6.00396
cgd1_1800	0.57834	1.17015	0	0	0	0.716543	0.421912	0	1.30298	0.108283	0	0.936721	0	0.460539	0.065036	0.36263	0	2.47593	0	0	0	0	0	33.2274	68.0637	218.903	11.2629	37.5144	17.9304	21.1974	26.4168	40.2048	19.3683	9.96946	16.2303	-6.00145
cgd8_2120	0.221261	11.3236	0.779196	0.779096	1.16172	1.14223	6.37576	3.14169	2.83864	3.72843	2.25572	2.11765	3.50886	2.78972	3.67002	1.73419	0	7.89891	254.332	84.2282	0	308.336	29.4358	222.307	239.391	0	429.619	244.594	157.769	195.98	252.587	215.941	298.596	269.971	149.057	-5.99978
cgd3_2280	0.513733	5.93088	0.42214	0	0.154133	0.495054	0	0	0.385807	0	0.322303	0	0	0.272728	0	0	0	0.734364	0	0	0	0	0	25.9958	142.128	0	35.5539	33.7286	47.7768	34.5186	58.2645	48.093	56.4838	42.8158	31.8686	-5.99808
cgd6_190	0	0.219996	0	0	0	0	0	0	0	0	0	0	0	0	0	0	0	2.64589	0	0	0	0	0	0	0	0	0	0	0	0	23.4009	58.003	31.5263	31.2908	28.7344	-5.99774
cgd1_750	0	0.0304414	0.0300245	0	0.0306954	0	0.0149205	0	0	0	0.0320931	0.0602573	0	0	0.0172575	0	0.248909	0.666242	0	0	0	0	25.9385	3.85646	0	0	2.13129	2.92426	4.11974	3.12344	2.8083	7.15273	5.94682	5.4657	4.5267	-5.9924
cgd2_2890	0	7.63227	0	0.705635	0	2.06906	0.438748	0.277605	2.38286	3.37687	2.04303	0.442609	2.36793	2.26071	0.676061	0.314134	0	1.4141	0	0	0	0	455.18	34.8723	37.4846	562.705	79.7099	82.1222	62.1753	61.2311	29.379	40.5444	80.3178	31.9187	21.6647	-5.98498
cgd8_1080	0	1.51121	0.447154	0	0.25397	1.98102	0.617454	1.05536	0.423804	1.50566	1.12852	0.311601	1.00023	0.449383	0.237977	0.0663461	0	1.21293	0	0	0	0	0	47.0242	118.333	0	37.2419	31.1217	39.3555	36.1919	50.8071	98.9624	118.717	93.1193	57.5923	-5.98206
cgd4_1190	0	2.15327	1.21359	0	0	0	0	0.71607	1.294	2.41958	1.21613	2.28338	0	0.343024	0.871935	1.62059	0	3.50324	0	0	0	589.635	0	74.3902	0	0	29.5127	44.4242	32.1635	31.6322	13.0223	89.9793	24.3258	78.3584	42.377	-5.97804
cgd7_1660	3.51953	2.39362	0	1.94745	5.46832	0	1.10104	1.21887	0.629314	0.706035	1.18289	4.25686	0	1.16777	0.565402	0	0	0	0	0	0	0	0	300.858	182.985	0	44.5154	125.957	70.2286	115.245	98.8166	126.162	145.233	103.039	122.932	-5.9759
cgd8_780	0	0.420191	0	0	0	0	0	0	0	0	0	0	0	0.117141	0	0	0	0	0	0	0	0	0	0	0	0	0	5.77345	0	0	0	0	0	21.3489	4.78676	-5.97447
cgd7_5140	4.71672	4.6313	2.49157	4.48424	3.71473	3.73357	3.09848	2.61356	1.6235	0.441558	2.40431	1.56263	1.46666	0.782496	4.64107	3.69684	5.58833	8.2826	0	0	0	0	0	0	0	0	0	0	0	0	192.694	1270.37	888.441	419.687	757.489	-5.9611
cgd8_3030	2.39817	1.26855	0.625588	0	0.999325	0	2.72327	3.50667	0.166759	2.24506	0.626897	0.784698	0	1.06094	1.49823	0.417695	0	0	0	0	0	0	0	45.1932	29.5281	265.207	11.999	47.2165	49.6318	89.5847	107.326	75.9267	164.358	153.27	34.1385	-5.95491
cgd8_5270	0.227877	0.745835	0	0	0	0	0.166241	0.236753	0	0	0	0	0.212575	0	0.448446	0	2.73839	4.87894	0	0	0	0	0	20.8119	223.709	0	27.9572	35.8147	24.7268	34.8005	32.0978	92.7631	42.8984	4.77415	22.3099	-5.94731
cgd6_5370	3.74717	2.4326	0.799762	0	0	0	0.497145	0	0.319781	0	0	0	0	0	0	0	0	0	0	0	0	0	0	59.9721	64.7853	0	0	39.3507	47.5482	26.0179	51.3395	76.6631	41.617	30.6629	16.3357	-5.94712
cgd5_1950	0	1.09804	0	0	0	0	0.748124	0	0	0	0	0	0	0	0	0	0	2.89168	0	0	0	0	0	106.054	76.5042	0	0	11.5355	12.7223	25.0577	6.10492	7.55666	24.6131	0	5.47288	-5.94478
cgd8_2810	0	1.10946	0	0.437652	0	0	0	0	0	0.930853	0	1.92162	0.695674	0.494876	0	0	2.9836	1.77167	0	0	0	0	73.6465	22.5689	0	0	97.9018	71.3757	23.1224	37.9644	29.5173	51.7678	76.5541	66.9443	48.4208	-5.93984
cgd8_2570	0	0.0850629	0	0	0	0	0	0	0	0	0	0	0	0	0	0	3.42384	0	0	0	0	0	0	0	0	114.15	27.5445	15.4116	8.86541	0	4.40579	5.45348	5.9209	17.6737	3.94965	-5.93944
cgd8_2460	0	1.51489	0	2.39033	2.33374	0	1.03186	0.685697	1.77016	3.97192	0.443637	0.520601	0	1.59545	1.11327	0	0	1.00569	0	0	61.7326	190.746	82.1657	24.9276	82.0085	0	141.578	83.7093	78.9416	47.5214	76.6297	43.2021	40.8677	58.3377	45.9653	-5.93019
cgd7_730	0	0.277981	0	0	1.05113	0	0	0	0	0	0	0	0	0	0	0	0	0	0	0	0	0	0	0	0	0	0	9.8679	0	0	36.505	30.1239	0	0	0	-5.92933
cgd3_3200	8.98429	28.2221	0.864458	2.80049	0	0	1.82685	0.918121	1.3826	0.827282	1.03952	2.60237	1.92351	1.66152	1.82187	2.1933	14.1041	10.4654	0	0	0	0	730.472	473.761	590.523	0	169.983	283.352	337.995	314.941	377.904	347.124	338.754	476.735	243.915	-5.92527
cgd5_3450	0	46.7868	4.57647	3.43191	9.50369	8.72128	26.095	16.6519	12.8092	10.0367	14.5225	11.2417	9.09206	9.27042	14.2483	7.12981	22.8604	63.167	1158.6	0	128.479	407.058	602.79	608.407	398.248	783.401	2041.64	1520.84	1079.7	943.553	1366.21	1343.8	1685.99	1587.15	977.672	-5.92364
cgd1_720	0	0.354302	1.04835	0	0	0	0	0	0.186301	0	0	0	0	0	0	0	0	0	0	0	0	0	0	0	0	0	0	0	0	0	14.0346	20.681	33.7926	22.5646	0	-5.92333
cgd7_280	0	0.352532	0	0	0	0	0	0	0	0.415938	0.348431	0.436137	0	0	0.166544	0	0	2.10447	0	0	0	0	0	1.83872	0	0	0	19.6977	9.18578	9.04831	49.3907	44.5131	26.1627	25.3689	33.5716	-5.92068
cgd7_1730	0.664989	1.24966	0.246509	0	0.183763	0.0963623	0.893337	0.969671	0.416165	0.622533	0.329366	0.412273	0.195895	0.348381	0.885551	0.109727	2.54704	3.02889	0	0	0	0	0	0	0	0	3.59127	0.931646	1.08434	0	56.316	272.819	190.85	91.0915	137.069	-5.91793
cgd7_4740	0	0.628963	0	0.338329	0	0	0.14018	0	0	0.1799	0	0.424433	0	0	0	0	0	0	0	0	0	0	0	17.7325	0	0	4.7547	12.9699	8.93526	17.607	12.1382	7.53094	5.74782	7.57169	2.72713	-5.91746
cgd7_3140	0	4.70454	0	0	0	0	6.77712	3.33305	0	1.6089	3.23466	0	0	0.456187	3.47875	2.42462	0	0	0	0	0	0	90.4913	0	298.081	0	89.2268	96.3081	106.775	63.0537	131.697	129.432	250.921	158.466	68.152	-5.91495
cgd1_1710	0	1.67585	0.118064	0	0	0	0	0.139326	0	0.376623	0.946492	0.444278	0	0	0.339305	1.73425	0	2.83859	0	0	0	0	0	0	75.2206	0	32.6969	32.9655	12.482	12.2924	66.7407	55.7609	96.6408	83.3626	20.7251	-5.90934
cgd6_310	0	0.866179	0.10679	0	0	0	0.265542	0	0.113865	0.170328	0.998788	0.66975	0	0	0.818406	0	0	0	0	0	0	0	0	33.5672	0	0	30.6528	8.88458	22.5763	11.1176	27.4348	0	58.6259	29.3478	4.91889	-5.90633
cgd1_3090	0	0.0843845	0	0	0.319083	0	0.62076	0.196434	0	0	0.444816	0	0	0	0	0.111141	0	3.02494	0	0	0	0	0	0	81.9379	0	41.2846	21.1863	13.1919	21.6581	13.1204	10.8269	22.1132	35.0883	11.0245	-5.90341
cgd4_1810	0	1.1178	0	0	0	1.29291	0	0	0	0	0	1.84385	0	0	0	0.490742	0	0	0	0	0	0	0	87.4876	0	0	0	2.79941	0	19.1667	30.3177	36.9699	40.3404	40.5398	10.6294	-5.9034
cgd5_460	0.64819	0.192864	0	0	0	0	0	0	0.101413	0.455105	0	0.477207	0.705442	0	0	0	3.87283	0	0	0	0	0	0	0	0	170.699	0	5.32962	0	0	44.4716	0	66.2083	51.9426	26.0958	-5.90323
cgd4_3120	0	0.253862	0	0	0.159988	0	0	0.221607	0	0	0	0	0	0	0	0	2.56539	1.52373	61.4351	0	0	0	63.8363	19.5623	0	0	20.7736	17.8113	9.91865	6.51462	10.4852	13.8194	13.5303	22.4376	6.88092	-5.903
cgd3_2680	4.05081	10.1986	1.646	0	0	0.214479	0.682543	3.4532	5.07017	5.83414	0.733089	0.688215	1.16271	1.24066	1.40162	1.22112	0	2.16741	0	0	0	0	333.576	101.717	219.762	0	177.755	136.347	96.7695	180.984	248.987	289.927	128.688	233.682	92.9259	-5.89905
cgd7_3870	0	0.97188	0.0766855	0.0920108	0	0.269793	0.142921	0.180991	0.163532	0.183469	0.204923	0.0721422	0	0.0216753	0.202021	0.179206	0	0.471269	0	0	0	0	0	18.6517	13.4547	0	16.7814	13.4081	19.227	5.98377	15.0208	11.8951	17.2148	32.9354	16.3247	-5.88883
cgd5_2600	0.514725	21.9315	0.181266	0	0	0	0.375483	1.28346	0.837528	1.34922	2.34121	0.909475	1.02434	0.819763	0.405176	0.564799	4.95471	10.3007	0	0	0	0	216.128	212.841	162.526	84.1104	178.494	124.82	130.842	122.62	344.5	280.409	264.832	358.921	186.833	-5.8852
cgd3_570	1.79876	5.35208	0	0	0	0.795929	0.374946	0	0.804074	0	0.100759	0.094591	0	0.170521	0.361207	0	0	0	0	0	0	0	0	23.2741	164.967	0	11.8632	29.5045	35.8543	62.7924	50.2848	29.6532	26.829	75.2739	35.7937	-5.87491
cgd3_220	3.20396	3.57494	6.34675	0.564084	2.10278	0	0	3.05136	4.01022	3.37434	3.45483	1.1794	1.24534	0	3.60295	1.88339	9.31316	16.5259	0	0	0	0	0	0	0	0	0	33.1945	0	0	743.408	866.573	523.474	664.656	677.537	-5.87207
cgd4_50	0	0.422709	0	1.2506	0	0	0	0	0.666813	0	0	0.784437	0	0.235686	0	0	0	0	0	0	0	0	0	0	0	84.417	15.2775	10.5689	11.0341	21.7187	5.41958	24.1979	13.0059	0	0	-5.87026
cgd8_5050	0	0.411744	0	0	1.55692	3.09562	2.27371	0	0.649516	0	0	0	0	0	1.1671	1.0846	0	2.3958	0	0	0	0	0	0	0	0	0	0	0	0	46.975	351.101	95.9668	62.1802	140.514	-5.86758
cgd4_2390	0.274555	3.51275	0.604298	0.725065	1.18412	0.425205	1.85234	1.09346	1.46049	1.9277	1.99163	1.71812	1.79283	1.50309	1.50513	1.9367	3.3169	2.9568	0	216.352	31.2475	99.001	63.0086	51.4902	110.147	152.009	107.921	105.931	87.2135	58.6889	107.727	125.415	112.393	108.409	103.709	-5.8662
cgd8_2540	0	2.58646	0	0	0	0	0.333931	0	0	0	0	0	0	0	0	0	10.85	6.43309	0	0	0	0	0	39.1983	42.1346	0	51.4075	88.4048	21.2973	34.9523	166.85	255.81	144.236	166.751	99.4389	-5.8629
cgd4_2810	0	1.08717	0.268071	0.142953	0.0761283	0.419165	0.407124	0.316347	0.412868	0.332555	0.477568	0.29889	0.410281	0.437787	0.684808	0.99437	1.22875	1.46086	0	80.8331	46.6983	0	31.3883	19.2377	22.7262	0	50.127	55.9957	33.0217	27.8923	31.3362	22.4476	50.939	33.032	13.299	-5.8608
cgd2_880	0	2.48176	0	0	0	0	0.2589	0.245837	0.111062	0.498406	0.974201	0.783916	0	0.353295	0.748368	0.0695464	0	0	0	0	0	0	0	16.446	0	0	37.2863	44.121	38.505	32.5186	66.8189	20.9191	37.8785	27.1555	35.3847	-5.85634
cgd6_2330	398.022	422.724	19.6995	19.7434	8.29285	8.42549	6.62779	3.28195	12.7264	10.3503	10.8381	3.0524	11.9099	7.99188	9.43575	2.47587	56.3896	73.8664	0	0	0	0	7423	7239.42	4491.86	6465.44	2475.39	4433.71	5653.68	6104.78	3471.76	2925.52	3226.78	3470.11	1965.74	-5.85474
cgd2_3470	0	0.593004	0.487402	0	0	0	0	0	0.415755	0.15548	0.390737	0.489093	0	0.220424	0	0	0	0	0	0	0	0	0	58.9083	20.0623	0	0	1.89332	0	5.07387	0	6.25457	29.1123	15.3864	13.4101	-5.85183
cgd8_200	0.0485759	0.722671	0.0285109	0	0	0.401226	0.0708538	0	1.42879	1.36424	1.21901	0.60796	0.453141	0.290112	0.136563	0.190363	5.88233	9.44152	0	0	0	0	255.712	101.045	191.914	0	60.2323	53.9481	58.7004	44.4972	107.233	85.0707	109.766	80.949	63.6054	-5.84838
cgd3_150	0	0.827783	0	0	0	0.239367	0	0	0	0	0	0	0	0	0.195532	0	0	4.13538	0	0	0	81.3285	0	0	68.2019	0	5.61477	15.6537	14.3755	14.1623	29.0263	8.98219	19.5041	4.85159	28.5976	-5.83141
cgd8_2320	0.0765148	1.77578	0	0.484957	0.459128	1.05332	0.279049	0.211987	0.191538	0.143259	0	0.112663	0	0	0.129065	0	0	0.548774	0	0	0	0	0	42.8497	0	0	48.5364	33.9643	9.4856	39.7226	20.6217	15.1651	43.4283	9.8295	29.6004	-5.82773
cgd2_1730	0	0	0	0	0	0	0	0	0	0	0	0	0	0	0	0	0	4.03326	0	0	0	0	0	76.4801	0	0	19.6948	17.4289	0	4.33162	13.1204	21.493	17.5742	35.0883	10.2869	-5.82205
cgd8_3620	0	0.436464	0	0	0	0	0.178456	0	0.306005	0.686621	0	0	0	0.486711	0.687319	0	5.78744	6.86133	0	0	0	0	406.67	0	0	0	22.2771	25.1767	22.7645	7.47152	102.664	51.6168	79.2728	76.2342	27.7053	-5.8175
cgd8_4020	4.4029	8.32516	1.29211	0.550117	0	0.0488803	0.46617	0.98374	0.755521	0.531845	0.445527	0.104564	0.132492	0.376998	1.07808	0.111319	1.71537	4.58727	0	0	0	0	0	199.228	257.04	98.3273	44.1342	74.5588	92.4347	104.093	91.1948	112.769	138.342	90.9207	73.2479	-5.8137
cgd5_2680	0	0.181078	0	0	0	0	0	0.0903259	0.136022	0.0406945	0.170449	0.128012	0.0540677	0.115385	0	0	0	0.626281	0	0	0	0	0	0	0	0	2.2189	1.89976	0	0	15.5036	12.3006	10.3893	26.0874	13.4323	-5.81195
cgd8_1690	0	0.822419	0	0	4.14642	0	3.53762	3.35032	2.16225	5.82204	0	0	4.72713	0	1.55412	0	0	0	0	0	0	0	154.658	0	611.337	0	1.25826	37.3852	107.651	21.1588	65.0453	42.648	192.786	82.6705	68.1259	-5.81063
cgd8_930	0	7.57483	0.339595	0	0	0	0	2.80525	0	0	3.17618	1.70387	0	1.15185	0.650641	0	0	7.78237	0	0	0	0	0	0	264.55	0	172.729	71.0066	90.05	70.8313	154.009	147.666	180.696	111.588	69.2228	-5.80775
cgd3_3570	0	0.610005	0.0414931	0.0497854	0.106051	0.51093	0.670218	0.391723	0.575149	0.231634	0.526679	0.494441	0.549562	0.281475	0.437239	0.470973	0	0	0	0	0	0	0	20.0848	15.6882	50.0919	42.2215	28.3611	24.0926	12.951	19.5825	34.4323	29.5889	26.2925	11.2435	-5.80773
cgd3_290	0	0.053606	0	0	0	0	0	0	0	0	0	0	0	0	0	0	0	0	0	0	0	0	0	0	0	0	0	0	0	0	2.83364	0	0	0	0	-5.80658
cgd6_2930	0.894155	0.185078	0.43354	0.492803	0.233278	0.829533	0.453627	0.430833	0.267626	0	0.396338	0.400699	0	0.257981	0.196729	0.396113	0	0	0	0	0	0	24.2168	22.2635	39.7277	43.8721	19.8987	7.83701	10.8404	3.56105	30.4668	44.3742	29.5604	11.6976	21.606	-5.80527
cgd7_4100	1.61375	10.1062	3.51806	3.67996	0.172917	0.528938	1.51338	2.55483	4.08778	6.83423	3.61581	2.71559	3.91879	3.87555	2.85169	1.92734	0	1.10224	0	180.789	0	0	89.2012	175.088	262.082	446.026	166.086	199.174	164.334	147.844	235.57	193.256	261.678	175.055	178.423	-5.80033
cgd8_1350	0	1.93452	0	0	0	0	0	0.562908	0	0.152164	0.127468	0	0	0.107861	0	0	0	2.30529	0	0	0	0	0	0	0	0	7.74449	11.8292	5.04133	0	26.8353	89.5699	35.0749	65.5346	30.0824	-5.7926
cgd7_2280	2.12958	206.567	36.2478	25.8701	46.7217	63.0302	115.174	66.0071	95.2908	96.1921	113.564	58.7936	36.0895	63.5929	68.8498	48.8215	0	75.6242	1372.41	1976.45	1499.81	2943.04	2013.67	2518.01	1897.32	3827.29	6075.86	5443.27	5118.72	4870.93	5285.94	5163.5	5059.91	5049	3602.72	-5.7909
cgd8_3950	0.261436	1.12793	0.115085	0.276168	0	0	0.90574	0.407429	0.409032	0.244745	0.820092	1.20296	0	0.346975	0.587985	1.02454	0	2.34729	0	0	0	0	0	24.3194	66.006	0	13.1721	28.6623	16.2037	27.9419	53.1937	95.6918	93.2689	53.3883	53.7268	-5.78716
cgd3_1490	0	0.609317	0	0	1.152	0	0	6.38278	2.24276	0	0.401486	0	0	2.37812	0	0	0	0	0	0	0	0	0	76.1078	163.618	0	40.8142	68.0718	31.8534	46.9919	13.0565	94.2479	103.021	43.2147	5.215	-5.78618
cgd3_2860	0.420578	0.650727	0.0987408	0	0	0	0	0	0	0.157491	0.659649	0	0	0.614004	0.331066	0	2.0287	1.20536	0	0	0	0	40.9105	15.6324	84.0169	0	4.19158	9.15131	7.82142	7.70647	15.7455	54.7553	25.1925	31.4217	24.0413	-5.78263
cgd8_2730	0.048229	0.731859	0.183997	0	0.108525	0	0.246191	0.033405	0	0.0225749	0.170199	0	0.269943	0.0640089	0.0677936	0	0	1.21912	0	0	0	0	0	18.5319	19.9694	0	18.421	14.1425	8.2174	5.88996	17.1739	12.8016	15.2982	19.4728	14.1017	-5.7776
cgd5_1140	1.4236	5.237	1.1394	0.546842	0.291215	0	0	0.179278	0.728933	0.484621	1.01492	0.381118	0	0.515286	0	0	3.10479	0.92175	0	0	0	0	0	69.5969	0	0	87.0239	67.1311	28.0899	79.062	108.332	127.048	129.647	62.0513	67.7529	-5.77482
cgd7_5370	0	3.62351	0	0	0	0	2.05883	2.6745	0.185886	0.834191	0.349401	0.765365	0.461803	0	0	0	0	4.22042	0	0	0	0	43.3987	79.7967	141.259	0	92.6463	75.9999	50.6626	54.4411	72.1968	30.8136	35.8833	78.4757	24.5442	-5.76649
cgd2_3720	0	6.2738	0	0	0	0	0.770495	3.65111	0.659784	0	0.413388	0.776168	0	0	2.37111	0	0	3.56791	0	326.95	0	0	0	67.026	83.6408	0	65.0708	36.5485	65.604	32.2588	64.1009	32.7191	48.3121	104.27	20.8531	-5.76204
cgd6_2850	0	3.47781	1.09766	0.987765	1.57808	1.28725	1.70628	0	0.585191	0.437688	2.38323	1.03262	3.19838	1.39615	1.18296	1.46578	5.54067	6.56977	0	0	0	0	0	119.848	0	0	277.234	163.945	123.334	78.5815	237.97	308.754	125.205	166.044	133.767	-5.75854
cgd8_3370	0	9.91529	1.8744	2.249	1.14561	0.86015	8.30696	5.96266	4.34476	4.02953	8.16664	4.08893	5.09469	2.48777	4.68422	3.15598	49.9109	69.1391	0	105.062	381.605	478.853	448.768	224.048	725.156	74.0926	1140.89	843.408	611.401	691.344	840.201	885.6	765.164	702.897	549.634	-5.7567
cgd4_2110	15.0345	12.2098	0.830522	0.0622812	0	0	1.03216	0.612555	0.664161	0.827922	0.55484	0.390658	0.879998	0.0586872	0.298355	0.485211	2.13188	0.633293	0	0	0	0	240.476	126.447	123.357	193.837	66.5474	139.542	172.697	167.455	133.58	170.273	111.37	116.211	105.096	-5.75091
cgd4_3720	0.290556	0.889229	0	0	0	0	0	0.229999	0	0.0777159	0	0.427823	0	0	0.0700154	0	1.00613	0	0	0	0	0	0	0	0	0	0	2.79326	0	2.53477	28.2586	35.228	31.5839	34.3546	16.8525	-5.74579
cgd8_1790	2.73753	6.30376	0.489011	0.0838198	0.267825	0.819251	1.47613	1.48391	0.52141	0	0.4667	0.525759	0	0.710846	0.803068	0	0	1.69775	0	0	0	0	70.7374	147.878	86.5141	0	36.5434	69.1037	92.2549	61.8021	92.9334	71.9638	84.7625	76.8546	39.8405	-5.74479
cgd8_520	4.13782	3.1253	0.186818	0	0.716223	0	1.39348	0	0.597586	1.34088	0.124806	0.351499	0.197947	0.422436	1.25276	0	3.80479	2.25815	0	0	0	0	0	90.3311	0	41.9793	72.9633	85.2494	133.27	140.993	72.7183	138.977	62.7358	125.294	42.108	-5.74231
cgd6_1540	0	0.279942	0	0	0	0	0	0.760273	0.785071	0.146797	0.614858	0	0	0.208114	0	0	7.49978	2.22565	0	0	0	0	0	55.631	142.802	0	7.49536	24.3349	14.5898	9.58061	100.612	103.615	64.3834	56.6328	50.7802	-5.7365
cgd3_3290	0	2.81764	0	0	0	0	0	0	0	0	0	0	0	0.52367	0	0	0	0	0	0	0	0	0	0	0	0	0	16.072	12.2624	24.1324	42.5892	26.3584	3.8251	42.7115	0	-5.73394
cgd7_50	0	0	0.664769	3.19048	0	0	0	0	0	0	0	0	0	0	0	0	0	3.81438	0	0	0	0	0	0	0	0	0	19.3381	0	17.3309	64.7056	27.1002	188.72	55.3816	12.6264	-5.73278
cgd1_1810	0	0.693133	0.146494	0	0	0	0.121372	0	0	0	0	0	0	0.0552092	0.0935577	0	0	0.596175	0	0	0	0	0	0	16.4642	0	3.86058	5.73918	5.15731	7.6223	15.7659	14.4411	7.13317	6.92177	2.35561	-5.72909
cgd4_1410	16.6212	10.048	0	2.41535	0	0	2.50371	2.37557	0.990657	0.246984	2.89658	2.13658	1.14852	2.45105	1.03839	1.86103	0	1.84644	0	0	0	0	72.3928	42.1727	47.2208	0	34.984	63.0918	49.1398	88.6976	387.367	558.121	402.791	353.613	332.129	-5.72793
cgd3_2600	0	0.407272	0	0	0	0	0.199651	0	0.0285538	0.12814	0.0357809	0.0335907	0.0283749	0	0	0.0357606	0	1.31432	0	0	0	0	0	8.58877	0	0	13.9556	9.1327	4.2411	8.35891	11.6694	21.9948	5.99973	22.5981	3.87011	-5.72419
cgd6_2290	0	0.465671	0	0	0	1.30809	0	0	0.0699605	0	0.70134	0.246904	0	0	0	0	2.68742	15.1629	0	0	0	0	0	61.3339	108.575	0	99.6513	83.7827	51.9858	75.1164	101.852	108.062	140.145	117.155	80.5176	-5.7208
cgd4_3300	10.7979	17.3629	2.42718	1.29433	9.30535	4.5859	5.86899	4.93293	8.62665	12.2592	15.1341	15.2225	8.28684	8.38504	12.53	9.90361	21.791	6.45997	0	0	0	0	1540.74	638.891	1185.48	0	324.859	424.452	534.73	484.421	822.095	693.806	766.476	718.672	574.381	-5.71811
cgd8_3610	0.681304	3.04075	0.299911	0	0.383266	0	2.85859	0	0.639562	2.39177	0	1.88095	1.58889	0.79119	0.287305	0	0	0	0	0	0	0	0	90.4057	334.51	0	24.1608	53.962	15.8494	36.425	35.9838	27.8775	55.5123	20.6701	41.5733	-5.71609
cgd6_3780	0.6021	3.22471	0.176697	1.06004	0.677421	0	0.2198	2.08517	0.188404	1.40915	0	0	0	0	0.507809	1.17978	0	4.19373	0	0	0	0	0	49.1597	106.741	0	19.9039	67.639	37.3938	82.8227	96.0576	63.0514	110.617	70.7067	56.6272	-5.69718
cgd2_2110	1.70762	7.9262	7.81764	3.84819	12.2959	21.627	2.99274	0	2.13733	0.639439	5.89224	0.251435	0	1.3598	5.37675	1.33839	0	4.73293	0	0	0	0	0	0	0	0	0	2.55835	0	0	274.183	1303.71	985.781	402.714	948.156	-5.69712
cgd5_4070	0	1.07248	0	0	0	1.06329	1.12764	0	0.966751	2.41024	0.403812	1.70592	0.800577	0.51255	1.44762	0.201792	0	5.4101	0	0	0	0	141.77	0	93.3989	0	69.8944	49.2304	31.9676	15.7372	78.1469	123.128	145.482	23.583	66.1533	-5.69627
cgd7_2740	0	1.02331	0.224289	0	0.143313	0	0	0	2.63063	0.715476	0.599355	1.96933	0.23765	0.887539	1.71889	0	0	1.3499	0	0	0	0	272.634	0	0	0	71.3316	25.1798	35.5653	17.5133	40.0754	10.6799	23.2668	44.0236	20.5584	-5.69036
cgd1_3160	0	1.29646	0.13228	0.105811	0.507136	0.336111	0.136967	0.338221	0.0705221	0.175821	0.235657	0.525426	0.18688	0.249262	0.19008	0.471047	2.73273	1.62479	0	27.7638	17.419	27.5942	0	14.3521	0	113.162	49.4751	30.24	23.2754	22.9378	24.9017	21.1373	35.5456	34.4875	10.8613	-5.68673
cgd7_4700	0	2.42596	0	0.820262	0	0	0.850371	0	1.0934	0	0.228357	0.428757	0	0	0	0	0	0	0	0	0	0	0	48.272	0	0	0	15.4039	0	0	30.7472	18.7757	54.6537	77.404	38.81	-5.68482
cgd1_1890	0	0.326936	0	0	0.61812	0	0.200536	1.33185	0.515733	0.771476	0.861688	0.202236	0	0.182287	0	3.0142	0	0	0	0	0	0	0	0	0	0	0	32.1662	25.5845	33.5839	53.5271	127.65	48.6246	26.9027	41.1881	-5.68242
cgd7_2490	1.65671	4.39166	0.0883983	0	0	0	0.879122	0	2.45063	2.96088	1.063	0.221763	0.936644	0.699607	0	0	0	1.06971	0	0	0	0	0	53.3515	28.9609	0	94.5587	76.6354	0	0	124.476	135.44	92.3741	117.184	68.9636	-5.6745
cgd8_2680	0	0.596271	0	0	0	0	1.16999	0	0	0.750417	0	0	0	0	0.788738	0	0	11.3128	0	0	0	0	0	137.762	0	0	9.35045	16.4809	0	0	130.666	183.586	128.317	39.9975	58.9406	-5.67445
cgd4_4340	6.0003	16.0344	1.12963	0.239185	0.0849172	0	1.56923	0.156831	0.921067	0.847882	0	1.08354	0	0.976659	1.1458	0.532402	5.44237	11.3128	0	0	0	0	0	152.395	288.431	0	173.72	134.94	157.945	110.652	298.651	216.348	247.594	280.938	222.212	-5.67054
cgd4_2720	0.0713088	2.14296	0.0837073	0.451961	0.401146	0	0.31202	0	0.714026	0.901208	0.307569	0.341241	0.665204	0.662481	0.701652	0.50301	1.72967	0.514217	0	0	0	0	0	0	0	0	18.2849	12.7058	14.3603	19.5953	82.8993	97.6231	88.7588	75.5985	94.1186	-5.6668
cgd1_3470	0	0.194519	0	0	0	0	0	0	0	0	0	0	0	0	0	1.53718	0	0	0	0	0	0	0	0	0	0	0	0	10.1527	9.99308	0	34.6321	27.9645	0	0	-5.66083
cgd3_2370	0	0	0	0	0	0	0	0	0.165109	0	0.827595	0	0	0	0	0	0	7.38576	0	0	0	0	0	0	0	0	49.8635	39.0234	8.18997	0	61.4785	100.977	44.1882	68.1663	28.0571	-5.65943
cgd6_2560	0.822794	3.36982	0.681779	0.272677	0.726057	0	0.988353	0.804557	2.36259	3.08105	2.20144	2.60118	0.632095	1.4453	0.761975	0.796622	0	1.74213	0	38.5999	22.2996	70.3028	0	115.06	96.1078	0	157.94	104.69	91.48	56.1586	72.1522	58.5806	94.5321	87.7161	43.6157	-5.65615
cgd2_1140	1.28678	0.875133	0	0	0	2.151	0	1.14591	0.230084	0	0	0	0	0	0.310075	0.288155	4.38219	1.29996	0	0	0	0	0	64.562	34.6992	0	17.3113	35.9129	28.5126	28.0816	60.8622	109.473	51.8754	63.4933	74.272	-5.65362
cgd1_3010	0	16.1119	4.09696	2.38338	1.58656	0	4.32251	1.31857	4.63315	4.3564	3.64936	1.86872	2.49938	3.36876	2.49757	1.82365	0	0	0	0	0	0	298.462	36.5853	78.6515	0	302.936	296.818	216.589	206.826	244.216	203.296	297.468	158.958	247.455	-5.6516
cgd6_360	0	0.348086	0	0	0	0	0	0.81029	0	0	3.21101	0	0	0	0	0	0	0	0	0	0	0	137.196	0	0	0	0	3.8994	0	0	14.4253	0	0	39.9151	11.1394	-5.64556
cgd2_510	0	0.704932	0	0	0.592346	0.81537	0	1.50423	0.741343	0.184827	0.309659	0	0	0	0	0	0	0	0	0	0	0	0	0	0	0	0	0	0	0	29.5173	47.1718	76.3511	39.235	36.7839	-5.64325
cgd6_270	0.534201	2.54316	0	0.40514	0.678082	0.311129	0.509458	0.597701	0.720062	0.615502	1.22456	1.57315	0.127777	1.14528	1.10903	0.193243	0	1.48054	0	0	17.3213	0	0	46.9251	101.214	0	44.6514	44.6871	26.7367	23.8392	54.302	63.2126	106.665	74.4967	42.7158	-5.63632
cgd3_1320	0	4.93649	0	1.12344	0	0	1.63075	0.662965	2.99508	0.298685	3.50292	4.22808	0	0.846892	1.07636	1.25034	0	4.43429	163.725	0	0	0	255.185	0	0	0	7.47385	114.012	118.909	117.044	128.046	44.1725	119.718	118.527	72.16	-5.62634
cgd6_3300	0	1.13701	0	0	0	0	0	0	0	0.715476	0	0	0	0	0	0	4.55102	0	0	0	0	0	0	0	0	0	40.9891	31.7011	29.6378	29.1889	26.0547	42.5087	30.819	52.2211	15.4188	-5.62538
cgd2_3280	0	0	0	0	0	0	0	0	0	0	0	0.851933	0	0.383948	1.6266	0	13.1886	3.89118	0	0	0	0	681.842	152.788	0	0	60.4551	9.1152	0	0	17.0019	0	0	4.92576	0	-5.61977
cgd6_4480	1.45632	3.06655	0.394507	0.552239	0.588179	1.61927	0.980678	0.620736	1.75269	0.524362	1.31777	1.64948	1.81137	0.59471	2.26755	2.10725	0	3.19879	0	0	0	0	54.9331	81.9393	232.62	0	26.6477	51.4292	31.2571	58.1664	133.054	141.135	115.684	112.639	95.791	-5.61646
cgd8_820	2.99697	4.03624	0.555482	0	1.18312	0	0.920741	0.764769	0	0.147665	1.11329	0.580635	1.47143	0.314016	1.15296	0.123629	0	0	0	0	0	0	137.566	55.9308	181.259	0	0	23.6531	14.6762	33.7306	52.7015	61.6293	45.2279	49.2783	55.8897	-5.61607
cgd8_420	0	0.505217	0.17587	0	0	0	0.18211	0	0.250029	0.140255	0.274148	0	0.124231	0.13256	0.112318	0	0	0.718883	0	0	0	0	0	18.9407	10.1796	0	0	9.32259	12.3794	3.04981	4.79354	16.5459	13.1002	17.3579	15.026	-5.61054
cgd6_1800	0	0	0	0	0.537809	0	0	0	0.149575	0	0	0	0	0	0	0	0	6.71238	0	0	0	0	0	79.846	0	0	65.5259	22.5062	37.0891	36.5199	34.9364	8.64883	28.1705	28.0295	0	-5.60976
cgd1_2720	0	4.05428	0	0	0.549478	0.554665	0.534332	0.0507406	1.192	2.26315	0.689398	0.970798	0.637824	0.243066	0.370711	0	0	2.62819	0	0	0	0	0	122.499	44.0375	0	29.3541	55.5048	49.9484	38.031	81.1744	78.2964	69.4633	54.6763	55.6627	-5.60745
cgd6_4360	1.05012	14.3729	0.77044	0	0	0.542109	1.91644	1.27286	1.64297	0.737306	1.0294	0.579835	0	1.04528	1.03328	0.823056	0	11.026	0	0	0	0	0	132.106	616.441	0	169.839	100.677	40.7479	64.1895	99.2772	85.7367	185.465	169.585	74.6075	-5.60432
cgd2_500	1.32402	1.36093	0	0	0	0	0	0	0.90393	0.563405	0.377572	0	0.299422	0.159748	0.609096	0	0	1.7166	0	0	0	0	0	0	23.3128	0	23.4939	10.128	14.9275	7.35291	18.7521	112.372	55.2018	43.831	26.6837	-5.60422
cgd8_1040	0	4.30856	1.18987	0	0	0	0	2.00593	0	0	0	0.426429	0	0	0	0.226988	0	12.1209	0	0	0	0	0	0	0	0	154.477	69.0875	44.9615	88.5236	213.896	120.141	56.7808	129.357	52.6362	-5.60144
cgd4_4130	0	0.670207	0	0	0	0	0.273958	0.910081	0.587353	0.175722	1.17762	0	1.28408	0.373682	0.844323	0	0	0	0	0	0	0	0	41.6849	106.068	0	0	5.79923	0	11.47	33.5212	32.0875	35.2132	7.09704	15.6264	-5.60056
cgd3_1960	1.05761	4.65734	0	0	0.634623	0	3.70501	0	2.11801	2.57424	2.15644	0.311453	0	1.68438	0.356795	2.48679	0	17.8853	0	153.724	0	0	0	96.7153	157.303	0	105.77	119.231	131.266	103.413	167.36	158.068	176.742	297.641	147.961	-5.59992
cgd1_1000	0	0.477017	0.470484	0.705635	0.601247	0	1.02375	0	0.752482	0	0	0	0	0	0	0	9.53621	0	0	0	0	0	0	139.489	0	0	18.7008	21.9836	18.6526	55.108	76.2316	112.249	92.0191	58.8478	26.8153	-5.5968
cgd4_2190	0.514725	0.367566	0	0	0	0	0	0	0.12885	0.0963725	0.0807313	0	0.320107	0	0	0	0	0	0	0	0	0	0	0	0	0	0	2.63263	6.38254	3.14411	9.73908	16.0734	4.36276	8.68184	17.404	-5.58584
cgd2_850	0.380771	2.83239	0.223488	1.60891	1.14241	1.4415	0.138936	0	0.595738	0.534692	0.447912	1.54181	1.89441	0.884371	0.535235	1.64141	4.53513	0	0	0	0	0	0	0	0	0	8.48996	3.08962	0	0	102.811	237.358	167.29	173.338	232.014	-5.5858
cgd6_1550	0	1.37852	0.194235	0.932208	0	4.55568	0	1.37528	1.44973	0	0	0.243636	0	0.439207	0.372141	2.075	0	4.59234	0	0	0	0	0	156.982	0	0	43.2336	111.813	61.6739	20.2345	121.964	57.0646	68.826	94.7266	60.3973	-5.58259
cgd8_2390	0.273944	4.45589	0.428767	0	0	0	0	0	0.514321	0	0.286443	0.134455	0.340732	0.121192	0.308058	0	2.20047	0.653641	0	0	0	0	0	101.395	0	0	13.5937	26.963	8.49136	19.5214	55.0542	69.6028	43.5126	49.4743	50.9498	-5.57844
cgd7_5530	0	2.29374	0	0	0	0	0	0	0.482443	0	0	0	0	0	0	4.22945	0	0	0	0	0	0	0	0	0	0	54.8191	67.2582	72.1079	23.6132	30.7327	0	44.1015	23.4495	0	-5.5781
cgd1_410	0	7.41238	0	0	0	0	0.941316	0.892494	0.268801	0	1.34734	0	0	0	0	0.336644	0	0	0	0	0	0	0	0	0	0	83.3954	52.2344	13.3525	65.6844	83.0244	61.7163	76.4051	57.3187	10.2137	-5.57257
cgd2_2770	0.123934	0.958766	0.0727412	0.0698226	0	0.0170611	0	0.137345	0.108585	0.0696129	0.0971912	0.401465	0	0.0822417	0.111494	0.155418	0.602003	1.253	0	0	0	0	0	0	5.12942	91.912	14.0621	13.328	10.7501	3.78386	10.6424	11.1365	18.5831	5.47331	6.59776	-5.57181
cgd3_3630	0	0	0	0	0	0	0	0	0.145723	0	0.0913028	0	0	0	0	0	0	2.49189	0	0	0	0	0	0	22.8267	0	0	5.79168	7.21915	3.55604	18.1793	12.3673	19.5351	24.2122	8.66597	-5.56905
cgd2_370	3.31754	21.3216	0.64906	1.24604	0.663565	1.37011	0.64569	1.3787	0.415238	0.207049	1.21412	0.325656	0	0.4403	0	0.346694	0	1.55646	0	0	0	0	310.444	288.23	122.714	0	35.965	59.8774	137.264	81.1005	108.524	101.289	106.409	171.908	48.3837	-5.56764
cgd1_2750	0	2.27813	0	0.62697	0.400664	0.857917	0.714352	0	0.278581	0.833449	0	0	0.166101	0.118158	0.550635	0.279114	0	1.27494	0	68.6358	38.4617	63.4417	53.8366	0	0	0	24.1332	32.0801	16.5573	10.8757	11.3212	13.9787	7.60721	22.595	10.1491	-5.56132
cgd6_3050	1.25174	5.1171	1.72493	2.64456	1.51039	0.749212	5.95391	8.51922	5.85824	5.75724	6.87149	4.8081	10.7631	9.82334	8.56814	5.03339	2.63437	8.61252	0	86.0696	0	0	235.117	571.616	792.008	144.045	160.757	189.875	209.116	181.141	354.889	383.621	378.087	357.563	245.534	-5.56106
cgd1_2510	1.64016	5.12417	0.360999	0.721906	1.99911	2.96347	1.64587	0	1.66797	4.03053	0.8039	2.86783	4.08005	0.272099	1.3833	2.57102	0	1.44584	0	0	0	0	220.753	71.1726	254.13	0	114.03	144.061	38.1669	131.553	136.001	111.929	88.136	111.377	69.3052	-5.5547
cgd2_3940	0	0.688621	0	0	0	0	1.26884	0	0	0	0	0	0	0	0	0	0	0	0	0	0	0	0	0	0	0	0	0	0	0	14.0266	0	38.8429	0	33.9128	-5.55281
cgd5_2530	0	1.6107	0	0	0	0	0	0.298253	0.423474	0.403115	0.33769	0.58875	0	0.204106	0	0	0	2.65244	0	0	0	0	0	0	24.9064	0	18.1772	16.3037	15.2502	9.39222	21.8231	73.7061	58.6557	23.7869	26.7259	-5.55148
cgd5_2360	0.982432	10.6695	0	1.38372	0	0	3.40629	5.61384	1.07595	0.689782	1.54088	6.87117	0	0.651936	0.552386	0.577504	0	1.72298	0	0	0	0	0	166.415	268.988	0	124.896	127.268	99.1011	52.5417	172.782	224.217	115.005	123.239	100.214	-5.54389
cgd2_4030	0.138886	0.743841	0.0407585	0	0.572954	0.0955971	0.15195	0.192394	0.304213	0.130019	0.0544584	0.255625	0.734172	0.276491	0.312362	0.0544276	0	0	0	0	0	0	63.7165	0	27.7075	0	0	7.23189	2.15209	8.48239	8.09239	33.0607	23.9494	0	4.00391	-5.54059
cgd2_1290	2.05072	19.8511	0.240728	0	0	0	1.49619	0	3.16569	1.40785	1.71543	2.11368	0.0850229	1.1794	0.384349	0.214307	3.27705	0.972786	0	0	0	0	0	147.653	131.169	438.25	62.6256	66.3558	46.6329	125.283	141.683	95.6166	147.306	167.787	101.454	-5.53589
cgd6_3350	0	0.620375	0	0	0	0	0.217325	0	0.186405	0	0.350376	0	0	0.0988278	0.167474	0	0	0	0	0	0	0	0	0	0	0	7.15032	2.47328	4.61857	9.09886	9.14959	3.86859	0	24.3479	11.0041	-5.53221
cgd4_3960	0	5.32471	0	1.20025	0.958777	0	1.24504	4.42683	2.13323	2.79218	4.34388	3.13691	0	1.13099	1.91659	1.00187	0	0	0	389.848	160.192	0	0	0	0	0	117.381	76.0832	105.964	78.1905	78.2394	119.46	50.765	69.3963	46.3241	-5.5296
cgd6_5080	0.105803	25.1848	3.35339	1.93726	3.65053	2.84021	12.5808	4.83668	10.5943	9.70675	7.0527	5.68627	6.31672	6.95084	9.10189	5.47311	2.54529	9.82678	0	0	93.3319	399.939	886.423	154.757	83.2782	402.749	545.319	424.233	262.397	368.386	424.488	350.382	373.766	433.15	367.709	-5.52889
cgd1_960	1.29481	7.70521	1.58902	0.082895	0.44145	0.891234	2.66206	3.0166	0.589323	2.64467	0.461551	0.173319	0.878445	2.18712	1.72078	0.369032	8.48332	5.87757	0	0	0	0	210.029	52.2549	138.369	95.0451	42.4327	59.2908	72.9888	93.4775	162.053	303.433	247.264	167.818	144.557	-5.52745
cgd1_820	0	0.0433563	0	0	0	0	0	0.201854	0	0	0	0	0	0.0966952	0.122895	0	0	6.79634	0	0	0	0	44.4766	0	87.9046	0	10.2763	11.5398	11.2899	4.44979	39.4721	44.1016	18.5117	26.6535	17.5371	-5.52702
cgd8_4910	0.812434	1.58377	0.378188	0.0789161	0.252156	0.134982	0.204298	0.504507	0.964281	0.314716	0.483337	0.371251	0.609788	0.594898	0.378044	0.526978	5.44117	3.43783	0	0	0	0	60.6972	60.4915	145.973	0	69.4953	45.2714	36.4517	29.0817	61.3782	58.9864	63.6736	66.7537	43.4173	-5.52358
cgd7_1650	2.05046	19.9299	3.40988	3.12866	2.94779	2.82272	6.23424	2.48538	1.39016	2.39943	3.35001	0.754789	5.95084	3.85523	2.40187	1.47317	28.5567	38.7328	0	253.978	0	0	591.735	647.839	292.057	268.666	329.604	414.977	439.907	422.84	453.796	425.856	456.975	410.688	318.594	-5.52314
cgd1_3520	13.7385	12.2331	2.62814	2.43669	1.14497	0.210142	1.03931	1.26877	1.5922	0.571617	2.55383	0.0749221	1.58222	0.607785	0.629417	0.159524	2.44933	1.45491	0	0	0	0	213.8	112.132	140.056	305.358	34.8372	73.1173	75.7131	83.919	198.121	237.598	298.343	109.862	121.399	-5.51603
cgd3_1400	0.535438	1.54414	0.483488	0.203039	0.37072	0	0.540675	0.370862	0.257761	0.115674	0.2584	0.151614	0.230531	0.191322	0.0926331	0.0968452	0	0.89037	0	0	0	0	0	23.5544	8.43951	0	4.14799	11.1105	5.1045	3.7728	17.4836	66.5744	57.7635	28.7817	46.5066	-5.51348
cgd1_650	0.515753	0.664987	0	0	0	0	0	0	0.10759	0	0	0.284779	0.24056	0	0	0	1.04161	0.309628	0	0	0	0	0	0	0	0	8.79963	14.4035	14.6483	10.4986	18.2108	22.5929	18.5325	14.8707	13.833	-5.51189
cgd7_330	0.0917861	4.86123	0.0538725	0.193916	0	0	2.00859	1.84365	2.24023	2.40593	1.36763	2.50025	1.02747	1.21817	1.49663	0.647456	0	1.97092	0	0	0	0	110.83	50.9451	0	55.0531	108.334	73.4405	68.2818	84.095	98.6473	79.2614	117.88	93.3767	86.0295	-5.50491
cgd1_100	0	0.378598	0	0	0	0	0.386669	0	0	0	0.0415772	0	0	0.070364	0	0	2.56672	1.90717	0	0	0	0	0	30.1062	21.5743	14.8684	18.8358	12.3901	8.2141	6.47556	18.9376	31.1421	33.7426	25.3227	7.70155	-5.50379
cgd3_590	0.888167	3.50502	0.905409	0.493796	0.350622	0.643513	0.886386	0.453286	1.22869	1.09403	0.916469	0.481807	0.930275	1.58202	0.762218	0.476294	7.92667	15.8198	0	0	0	0	202.873	90.0452	182.806	171.063	92.1912	95.4461	101.388	88.4952	131.47	138.216	135.142	159.821	94.0572	-5.5012
cgd7_1140	0.509305	3.0741	0	0	0.0545731	0	0.79603	0	0.318734	0	0.855871	0.58922	0.407233	0.482817	0	0.114052	0	0	0	0	0	0	0	40.836	28.9735	0	7.29971	17.4496	13.5293	22.2186	35.7675	54.547	38.0937	31.1942	17.566	-5.4984
cgd4_3100	0.133432	0.555824	0.293685	0.258409	0	0.206647	0.413554	0.115524	1.14819	0.749479	0.889438	0.810435	0.331925	1.17322	0.543924	0.339887	0	0.240622	0	0	0	0	0	76.3512	33.5217	0	28.5969	22.7841	25.8368	19.3515	22.7023	28.45	45.5161	26.3661	19.4277	-5.49279
cgd8_5140	0	0.364611	0.599362	0	0	0	0	0	1.40596	1.14717	0	0	0	0.271057	1.60767	0	0	1.44045	0	0	0	0	0	0	0	0	16.006	29.05	57.0308	37.4426	12.1683	30.0493	32.7059	48.4911	26.6774	-5.48727
cgd5_2640	3.02587	8.77817	2.61958	1.06546	3.4044	1.8224	2.86918	2.56738	6.24906	8.99378	5.63574	10.2474	4.51629	3.56411	3.82801	5.63255	25.5677	37.4402	43.9307	118.73	0	107.583	252.203	366.36	361.476	355.648	625.896	508.541	433.729	291.073	529.199	406.772	445.991	543.812	442.507	-5.48588
cgd5_3590	2.26486	20.7351	3.78346	0.981529	6.66448	4.55688	6.48362	5.18883	8.06826	12.0692	6.69468	5.25879	9.53456	7.63033	7.73864	2.45788	24.9471	33.3066	482.967	244.398	0	654.611	516.249	392.234	131.919	318.991	578.523	525.272	475.56	532.262	521.594	531.944	506.136	475.03	226.209	-5.48344
cgd2_2100	5.83814	3.03992	2.14163	5.39622	7.66322	6.53002	5.86258	0	3.42529	4.44065	9.15675	0.805899	0.453843	2.42135	3.6929	2.57388	8.51939	5.0416	0	0	0	0	0	0	0	0	0	0	0	0	254.376	1134.67	772.928	340.275	744.347	-5.48033
cgd6_3020	1.21487	13.495	1.18841	1.90122	2.32869	2.97319	2.16663	4.02029	2.8722	3.53828	3.06987	0.99378	0.923419	1.25405	1.82153	2.96234	0	6.72488	0	0	59.1359	0	733.97	24.3615	253.051	0	49.9938	55.3906	62.7849	90.7115	159.476	204.723	269.816	140.43	146.044	-5.47802
cgd4_640	0	0.0397116	0	0	0	0	0	0	0	0	0	0	0	0.0442834	0	0	0	0	0	0	0	0	0	0	0	0	1.15006	0	0	0	0.735812	0	0	0.983902	0.659633	-5.47544
cgd4_1680	0	2.1915	0	0	0.657676	0.241412	0.255932	0	0.548737	0.328338	0	0	1.0906	0.232742	1.08462	0.962126	0	1.2415	0	0	0	0	0	30.6337	33.2577	0	33.1842	29.6478	5.43967	37.5035	31.7945	71.8802	21.3995	56.7095	19.0333	-5.47247
cgd7_2870	0.429103	0.638382	0.0503711	0	0	0.147679	0.0312941	0.208048	0.161125	0.281195	0.168255	0.157956	0	0.085425	0.506666	0.269056	3.11983	3.09133	0	0	0	0	156.955	24.5145	80.5307	0	8.74249	6.36693	7.97713	5.24084	16.9747	34.1198	19.3055	9.37247	21.3267	-5.47075
cgd3_1240	0	2.17025	0.442867	0	0.377303	0	1.19271	3.91966	1.10182	1.76592	1.08483	1.57393	0.469249	0.667612	0.424252	0.098565	0	1.79221	0	0	55.3838	175.472	0	0	0	0	39.0077	43.2542	11.6976	23.0473	104.402	77.422	52.5492	67.6249	65.001	-5.46965
cgd5_3420	0.125121	0.148916	0.122397	0.146857	0	0	0.0202752	0.327394	0.0957044	0	0.109025	0.0614107	0.190209	0.18451	0.0312672	0.0980667	0	0.502713	0	0	0	0	0	0	2.89595	0	2.16725	0.651928	0	0.424437	21.1014	16.5688	18.6286	10.4884	17.3455	-5.46506
cgd6_180	0	1.58095	0	0	1.99268	0	1.03393	0.245347	1.44093	0.994825	1.66673	0.260785	1.32175	0.352591	0.298751	0.277631	0	10.0286	0	131.171	0	0	0	133.835	0	0	131.194	55.7717	65.9272	59.5215	79.5375	62.2213	86.2957	56.0844	34.0828	-5.46328
cgd4_60	0.281807	0.167699	0.0413506	0.198458	0.15853	0.193972	0	0	0	0.0659538	0.220998	0	0	0.140254	0	0.165655	0	0	0	0	0	0	0	13.1984	0	0	3.53895	3.59358	4.36675	8.60565	2.26423	13.9856	3.04288	9.08296	6.08945	-5.456
cgd8_130	0	7.00044	0	0.540288	1.1509	0	0.466434	0.0885649	0.0800219	0.119703	0.100276	1.5062	0.874725	0.339407	1.15032	0.400875	3.06814	4.55444	0	194.717	0	0	37.8053	23.1707	74.7189	0	84.2731	54.3422	15.8588	19.5285	83.2387	83.7414	68.9694	68.8874	76.5614	-5.45104
cgd8_3900	0.535872	7.57363	5.97592	11.4157	12.0582	6.73148	30.2996	28.394	16.4327	15.426	17.9653	10.3561	11.2475	12.2682	8.05982	10.7101	38.5469	41.0042	151.95	406.601	58.7247	93.0284	1042.68	451.266	1174.57	751.282	1219.63	911.738	660.5	601.548	1014.63	891.675	848.711	941.223	537.896	-5.44895
cgd8_1620	0	3.43814	0.211941	0	0.722256	0	1.14155	0	1.35589	2.3663	3.87011	0.797535	0.523988	0.319496	1.08284	0.660377	0	0	0	0	0	0	0	21.9049	0	0	34.3104	45.7015	41.0506	18.3823	83.7149	130.195	134.304	66.7167	102.966	-5.4467
cgd7_2930	0.566908	4.72302	0.332738	0	2.12609	0	2.27631	1.17798	3.01566	0.265357	2.00061	0	0	0	1.11563	1.11082	13.36	17.809	0	0	0	0	230.937	167.699	50.7143	0	234.724	225.41	167.213	155.952	148.334	163.868	185.452	167.058	149.069	-5.44096
cgd2_1200	0	2.40496	0	0	1.58782	0	0	0	0.843059	0.18016	1.05644	1.41682	0	0	0.757439	0	13.7494	23.1097	0	0	0	0	0	100.571	200.46	0	169.925	173.273	131.349	82.319	212.01	245.595	196.472	187.467	149.856	-5.43998
cgd1_1680	0.266411	0.824393	0.0312732	0.150092	0	0	0	0	0	0	0.167139	0	0	0.141431	0	0	0	1.5333	0	0	0	0	0	0	0	0	0	2.68538	1.65103	1.62698	8.76955	40.1547	41.778	13.8792	16.7827	-5.43608
cgd5_4170	0.774628	2.07436	2.34906	0.272759	2.51776	0	1.50705	3.39805	1.77752	0.846035	0	1.33068	1.44522	0.856731	2.90364	1.61902	0	4.59778	0	0	0	0	0	127.54	100.519	0	93.5938	84.8957	88.0686	118.306	136.163	138.806	94.5094	85.5938	87.1088	-5.43505
cgd5_3080	0	2.79695	0	0	0	0	0	0	0	0	0	2.01849	0	0.519825	0	0.920952	0	5.39334	0	0	0	0	0	0	0	0	16.3793	0	0	11.9775	55.9605	179.915	55.4882	67.5418	87.7451	-5.43206
cgd3_110	0	0.785322	0	0.437346	0.116452	0	0.396355	0	0	0.218016	0.304387	0.628661	0.289662	0.72119	0	0.121686	0	1.11336	0	0	0	0	0	14.4815	15.2581	0	53.4396	18.2121	31.2771	11.8532	17.3414	6.11988	26.6767	9.96605	4.43229	-5.43058
cgd8_4990	0	1.65054	0	0.108515	0	0	0	0.533641	0.482166	0	0	0.340331	0	0	0	0	3.68607	1.09393	0	0	0	0	0	0	88.7166	0	21.838	38.6781	43.0098	14.1217	14.7664	52.4042	6.34267	24.6814	16.7984	-5.42952
cgd7_5380	0	0.542194	0	0	0.854248	0	0.997512	0	1.56805	0.85295	0.178629	0.503085	2.97478	0	0	0	0	0	0	0	0	0	0	0	0	0	46.0312	15.9759	42.4124	0	33.4308	39.4921	36.0132	89.4049	42.0408	-5.42948
cgd1_3170	3.02492	0.42002	0	0	0	0	0.171575	0.139677	0.063102	0.0943931	0	0	0	0	0	0	1.6309	0.242433	0	0	0	0	10.5015	38.2992	13.8369	0	6.90318	10.1658	15.6193	6.15722	30.8401	24.2629	32.3514	25.8159	20.6496	-5.42863
cgd7_560	0	1.45621	0.198106	0.237697	0	0	0.43085	0.52601	0.316847	0.710949	0.132347	0	0.997062	0	0.711672	0.132272	0	0	0	0	0	0	0	0	33.7078	0	15.0268	29.9986	15.6924	25.7695	20.3736	16.6474	32.4263	35.9677	12.0568	-5.42682
cgd5_1170	0	0.30898	0	0.261179	0	0	0	0	0.0928397	0.624947	0	0.109216	0	0.196886	0.125117	0	0	0.532152	0	0	0	0	0	0	0	0	22.3067	12.7834	9.19525	9.06049	11.8933	5.88858	15.9833	0	4.24368	-5.4251
cgd3_2610	0	1.59525	0	0	0.502675	0	0	0	0	0.313695	0	0	0	0	0	0	7.8503	0	0	0	0	0	0	0	175.123	0	50.3159	39.3215	0	10.2445	9.31637	22.8352	37.6846	62.2877	8.35185	-5.42187
cgd4_3270	0.689048	18.2469	0.687525	2.96002	1.08534	3.41482	4.07085	5.53619	4.35534	4.12836	2.86393	5.78308	2.39971	2.88066	2.71199	6.69672	8.32411	10.3885	0	108.579	31.3633	98.3841	21.0808	142.124	132.145	0	522.576	400.035	350.207	317.728	275.246	253.527	311.475	312.968	253.183	-5.42153
cgd8_4560	0	0.982831	0	0	0	0	0	0	0	0	0	0	0	0	0	0	0	14.1757	0	0	0	0	0	0	0	0	153.612	97.6096	51.3357	25.2551	55.3175	80.9214	42.9002	58.9118	47.4344	-5.42085
cgd7_4280	7.69699	22.755	8.45609	11.6749	4.84804	7.64127	11.263	13.0204	14.9449	14.365	14.0456	13.2222	10.402	9.62601	9.8484	16.1646	26.2868	41.9075	0	78.2668	0	0	557.634	783.718	2003.02	526.687	319.275	464.132	513.681	479.088	973.275	1008.46	945.601	911.021	875.604	-5.42005
cgd2_1260	0	1.26297	0	0	0	0	0.149804	0.900971	0.428454	0	0.751655	0.0504032	0	0.0454314	0.0769882	0	0	0	0	0	0	0	0	0	0	0	33.783	20.1401	10.6085	4.1813	16.2054	18.5472	17.7626	18.8112	7.89931	-5.41684
cgd8_3460	0.485671	8.38145	0.627126	0.82086	0.437141	0.735447	0.708559	0.336392	0.790253	0.636529	1.14262	1.64477	0	0.966864	0.546151	0	0	2.77905	0	74.532	0	0	321.54	0	57.7726	0	70.9146	65.1809	54.1977	47.4651	30.6736	19.0216	39.9951	26.9776	38.3826	-5.4131
cgd1_2340	0	0.638313	0.839428	0	0	0	0	0	0	0	0.841185	0	0	0.237266	0.201036	0	0	4.94485	0	0	0	0	0	57.2901	0	0	46.0842	30.3289	0	10.9322	19.6565	36.4963	48.1247	33.3104	26.4322	-5.40707
cgd4_770	6.59623	0.0902373	0.356006	0.186879	0.25591	0.208748	0.635868	0.761462	0	0.0354891	0.0891877	0.0279095	0.165031	0.251564	0.106576	0.356549	0	0	0	0	17.5769	0	58.1348	21.7225	7.70612	0	25.2973	11.7989	4.6981	11.5749	61.9125	43.2956	65.5845	46.3437	29.35	-5.40457
cgd5_3860	0	0	0	0	0	0	0	0	0	0	0	2.12983	0	0	0	0	0	0	0	0	0	0	0	0	0	0	0	7.62154	0	0	0	0	38.4621	15.7246	23.1166	-5.39984
cgd8_5230	6.74317	56.6245	10.1144	6.85931	14.0495	2.57856	32.338	40.478	42.2002	48.397	48.1806	20.9609	49.391	35.3006	21.0636	4.69788	50.2832	39.475	0	0	0	0	0	1343.05	619.932	1155.97	968.832	1036.1	794.118	872.014	2840.81	3058.94	2789.5	2913.53	2574.18	-5.38917
cgd5_4150	1.42029	2.8314	0.208405	0	0	0	0	0	0.355539	0.398884	0.167073	0.104564	0	0.188499	0	0.111319	0	1.52909	0	0	0	0	0	0	0	0	3.56602	1.23348	0	2.1686	63.8386	60.5927	61.9003	66.7859	28.6349	-5.38512
cgd7_5290	3.09971	3.13581	0	0.545729	1.16249	0	1.13085	2.14697	0.678954	0.435272	1.45851	0.228206	0	0	0	0.728843	0	1.10015	0	0	0	0	0	110.081	148.645	0	66.8161	33.3213	19.2267	28.4076	14.2341	58.1481	74.6853	37.9409	33.9856	-5.38476
cgd2_210	0.13885	6.19706	0.407479	0.0977824	0.729024	0	1.41826	0.96172	1.65101	2.46971	2.17777	0.817786	1.89971	1.28996	1.24912	0.326481	23.2918	19.754	157.051	0	60.6959	96.1511	0	124.774	0	185.231	188.655	205.755	172.226	178.138	207.598	246.24	326.762	231.535	169.124	-5.37906
cgd7_1610	0	1.53787	0.645448	0.542107	0.41242	0	1.52387	1.75187	1.65171	1.49275	1.03488	1.74066	1.3678	1.82437	0.803813	0.215478	2.66135	2.3729	65.2945	0	0	39.9753	0	51.978	33.523	0	146.519	80.6554	64.7447	57.0851	83.078	63.9077	56.6188	69.0617	34.3812	-5.3768
cgd4_4080	0.604557	7.91478	0.709671	0	0.997604	0.749025	2.55808	3.09865	1.43771	0.452767	0.758567	0.712134	0.751948	1.28378	1.01976	0	5.80719	6.89702	0	0	0	0	251.237	109.551	188.226	0	56.0042	53.7622	52.4833	70.1694	97.6685	163.211	140.847	132.048	87.1549	-5.3761
cgd7_2130	0	2.22405	0.461809	0	0	0.812364	2.58391	0	0.861711	0	0.925552	0.434449	0.61165	0.130531	0.884796	0.154171	4.6822	2.7774	0	0	0	0	0	8.82941	36.8681	0	54.9977	76.7243	36.6162	36.0607	115.525	128.719	23.7225	93.7918	73.7436	-5.37073
cgd6_3150	0	1.19081	0	0	0	0	0.257618	0.16306	0.0736654	0	0.18462	0.519958	0	0	0.066184	0	0	4.19826	0	0	0	0	0	0	0	0	35.427	35.9646	18.2472	17.9764	22.0468	47.9484	29.0898	29.3828	23.0638	-5.36583
cgd6_2900	0	0.337359	0.665477	0	0	0	0	0	0	0.265357	0.22229	0	0	0	4.30315	0	0	0	0	0	0	0	0	0	0	0	12.6506	0	8.8007	0	86.1477	69.8325	0	26.2534	21.4608	-5.36271
cgd6_1170	2.41167	14.3515	1.98169	0	0.180891	0	7.04132	1.50336	1.35835	1.35462	1.51302	2.66326	1.6498	2.24051	3.11879	0.945101	11.4223	10.1568	0	0	0	0	267.911	202.406	283.538	383.588	128.814	126.018	89.8203	95.811	178.638	277.303	120.878	125.121	201.085	-5.36154
cgd5_3850	0.114207	0.611666	0.201096	0	0	0	0.166591	0	0.142947	0	0	0.294283	0	0.341042	0	0	0	3.69548	0	0	0	0	0	21.5651	0	0	41.7934	20.0506	21.234	13.9495	16.6298	22.8967	14.9155	31.4939	11.5915	-5.36117
cgd1_3660	0	2.19945	0	0	0	0	0	0	0	1.44169	0	0	2.49011	0	0	0.241404	0	0	0	0	0	0	0	0	0	0	9.27173	20.9158	28.6947	9.41534	26.9954	78.7484	17.4462	18.3935	37.2257	-5.35956
cgd3_1770	3.09903	4.19712	0.752661	1.50513	1.28247	2.35377	0.545693	3.77487	0.802528	1.00041	0.335216	1.33746	0.863957	1.63102	1.26179	1.25635	0	3.05348	0	0	0	0	0	154.853	210.465	124.49	58.0675	92.4993	115.95	104.443	66.8799	41.4949	51.1807	84.2213	21.9947	-5.35953
cgd6_4350	0.399896	1.03121	3.36422	3.4733	3.39941	1.83502	2.04229	3.04679	2.00211	1.74703	1.25442	1.86459	3.89622	3.6267	2.39837	4.07456	0	4.74452	0	0	0	0	196.448	75.8173	90.4663	0	149.336	117.186	90.9327	81.4341	187.071	214.713	216.516	127.925	157.521	-5.35233
cgd3_1380	0	9.4182	0	0	0	0	0.188224	0.714917	1.18425	1.61046	1.07926	0.949875	0.641908	0.970336	1.35416	0.337079	0	2.46453	0	67.0924	0	0	0	63.7118	17.1637	0	47.9012	47.9839	58.6528	55.1634	86.3549	133.075	94.5107	105.425	29.0548	-5.35092
cgd4_32	17.7744	13.4434	2.49032	1.53438	2.15031	0.868244	2.09141	1.42968	3.22943	0.644113	1.61872	3.1237	2.85262	2.43509	3.6107	1.97732	2.75581	6.54657	0	0	0	0	182.645	180.144	224.612	1114.9	66.3119	170.068	184.871	185.633	115.793	62.0679	111.501	52.7844	60.3509	-5.34632
cgd2_380	0	7.7338	0.726465	0	0	0	1.3574	0	1.54919	0	0	0	0	0	2.43575	0	14.0439	0	0	0	0	0	764.346	0	141.742	0	23.4939	67.2649	0	0	35.5695	0	2.00005	11.1443	23.2148	-5.34478
cgd2_2010	0	13.2273	0.798742	3.51401	4.25308	3.27847	2.81426	0.785486	0.709718	1.69865	1.24509	1.33586	1.55159	1.05357	1.40281	1.42215	10.7602	46.2549	159.685	0	0	0	317.395	263.481	409.922	345.857	145.118	248.355	232.274	159.412	289.644	288.91	265.095	329.423	217.062	-5.33812
cgd3_1420	0	7.90042	1.41677	10.1994	0	0	1.76937	0	0	0	0	0	0	6.40723	0	0	0	0	0	0	0	0	0	56.3101	0	0	71.8985	116.576	151.095	74.0792	155.483	43.559	93.6577	215.288	78.5592	-5.33609
cgd1_1960	0	8.77837	0	0	0	0	0.659401	0	0.942018	1.40915	0	0.664912	0	0	0.846348	0	0	6.29059	0	0	0	0	242.232	0	33.819	0	66.566	63.0453	37.3938	27.6076	80.6243	82.9898	91.2364	12.8557	7.63596	-5.3334
cgd4_1970	52.1803	78.1248	7.81952	1.17278	3.33095	2.67463	4.25514	2.69141	7.6428	8.57454	4.35327	8.58228	9.49363	7.36735	6.24237	1.74032	6.54539	19.3907	0	0	0	0	1583.33	743.295	846.816	961.227	340.291	512.549	577.346	831.379	472.591	493.777	516.319	587.726	366.578	-5.33207
cgd1_1230	0.154896	1.19829	0	0.109083	0	0.390929	0.225937	0.607954	0.12925	0.096671	0.161963	0.34211	0	0.13705	0.3774	0.121403	0	1.1146	0	0	0	0	0	39.1249	10.5139	0	13.1394	10.8547	23.998	15.7657	20.1194	10.3645	33.848	11.2188	7.49159	-5.33092
cgd2_2180	0	8.67155	0.74372	0	0	0	0.463244	0	0	0	0	0	0	0	1.06869	0	0	4.23202	0	0	0	0	0	178.236	121.402	0	23.8955	12.3981	19.7305	0	57.3694	0	82.1839	81.5702	0	-5.33033
cgd1_50	0	2.12965	0.338787	0.365843	0	0	1.05246	0.319838	1.22819	1.62109	0.724258	1.31736	0.646145	0.880981	1.23328	0.226203	0	0	0	0	0	0	0	54.4764	0	0	68.7829	53.8369	66.1801	33.4887	35.4947	24.602	47.6016	32.2931	40.1648	-5.32323
cgd5_1680	0.884278	3.94666	0	0.0566125	0	0.276664	0.263818	0.1392	0.553401	0.0376283	0.567382	0.325509	0.224972	0.0266728	0.271199	0.0630068	0	0	0	0	0	0	0	7.66678	123.29	0	24.6686	14.8092	13.6988	15.9545	15.4314	14.6361	28.2634	22.1667	7.07449	-5.31767
cgd7_3850	0.259971	4.95056	0.305172	1.46464	2.53494	1.96836	1.32842	4.50162	0.650782	0.73012	0.815496	0.574184	1.29341	0.517545	0.58469	0	6.14313	10.9221	0	0	0	0	357.403	291.922	0	0	44.1964	41.7187	88.7696	55.6178	124.717	149.676	101.003	140.697	84.9208	-5.30904
cgd4_3220	1.83635	30.0516	3.50291	4.52626	6.19822	0.315997	17.1063	13.0372	9.19383	13.3231	8.6406	16.2234	4.2826	8.22549	12.3902	2.15893	42.4212	21.9378	0	0	0	0	850.11	693.548	601.764	307.96	241.511	290.874	271.233	196.604	764.636	1013.85	964.172	949.651	914.674	-5.30844
cgd5_2430	0	2.66158	0	1.71805	0.91493	0	1.48501	1.68975	0.25446	1.52257	2.55091	0.898037	1.01146	3.77745	1.60032	2.54947	0	5.58828	0	0	0	0	0	63.578	68.3407	0	119.332	91.2232	101.101	161.652	87.1479	105.332	117.262	86.2071	52.8581	-5.30541
cgd1_1490	0	0.242702	0	0	0	0	0	0	0	0	0	0	0.317048	0	0.171987	0	2.45396	8.7459	0	0	0	0	0	37.5063	141.106	0	20.8603	24.2986	41.0897	21.7984	41.3454	39.7826	30.2647	25.7687	21.0739	-5.30307
cgd4_780	0	0.287745	0.0177378	0.148978	0.226677	0.124809	0.17631	0.481438	0	0.0565831	0.165899	0.0667474	0.0751778	0.100272	0.0339844	0.0947457	0.733513	2.39894	0	0	0	0	66.233	5.79925	0	0	10.4535	6.32107	6.5538	2.76812	17.8975	26.2257	13.3565	14.5409	23.1529	-5.30157
cgd2_3190	0	2.14102	0	0	0.981312	0.225131	1.31263	0.453087	2.35395	2.44955	2.69324	3.37117	3.66135	2.49602	2.20684	0.128177	0	0	0	0	0	0	0	48.023	181.754	0	31.1507	63.1963	65.9397	54.9565	91.265	79.9934	103.49	152.645	36.1319	-5.29673
cgd8_2820	0	2.72211	0	0	0	0.325714	0.115093	0	0.592285	0.738324	0.494795	0.812889	0	0.628033	0.266067	0.865402	3.77166	3.3578	0	0	0	0	0	28.1046	0	0	77.6139	67.894	34.2445	62.6425	93.7074	62.3975	32.269	63.449	21.5685	-5.29286
cgd6_280	0	0.403202	0.26512	0	0	2.02093	0.989057	0	0.424028	0	1.0627	0.831375	0	0.599494	0.253976	0.708065	0	0	0	0	0	0	0	0	83.3298	0	0	8.50696	0	0	39.371	55.7418	54.5914	6.86678	29.3927	-5.28237
cgd4_920	0.32449	4.95621	0.12697	0	0	0.372251	2.28824	0.374587	4.12914	4.25282	2.71435	3.02599	3.6324	2.87106	0.790612	1.18686	2.60134	2.31758	0	83.2913	0	0	193.737	78.1135	42.6154	0	165.928	213.703	184.425	155.267	54.3432	37.8006	50.045	31.8306	29.8822	-5.28134
cgd4_1600	0	0.391859	0.0966231	0.202882	0.246956	0.226625	0.600287	0.228047	0.0515124	0.192641	0.258201	0.333294	0.639869	0.300418	0.0694213	0.290311	0	0.296562	0	0	0	0	0	7.84548	24.7989	0	2.10364	2.8674	6.3757	6.28314	12.1134	31.6209	33.0597	23.3965	11.7911	-5.27875
cgd6_1010	2.49865	3.29908	0.366636	0.879813	0.175701	0	3.18941	1.94698	1.56371	1.02337	0.428637	0.689828	0.291358	0.984488	0.482934	0.979187	1.88454	4.47923	0	0	0	0	88.2189	43.6874	46.9601	0	74.5375	63.5199	26.6203	59.613	84.8168	86.5545	113.985	138.849	95.0169	-5.27841
cgd1_3780	1.6368	30.1951	2.28165	1.77706	3.42735	2.67575	6.06868	4.771	11.9934	14.4292	10.9107	10.3934	3.77481	5.34034	6.40386	4.43664	4.94379	3.42775	0	0	0	49.1968	210.807	330.987	1177.63	132.685	158.206	248.48	314.919	279.073	342.712	468.052	399.445	274.911	326.127	-5.275
cgd1_2520	0	1.71134	0	0	1.61777	0	1.05174	0	0	0	0.563812	0	0	0	0	0	0	0	0	0	0	0	0	0	0	0	26.1287	13.5568	44.8124	22.017	16.5517	0	27.1373	10.4022	20.0315	-5.27355
cgd7_540	0	0.804238	0	0	0.27646	0.676533	0.268897	1.19136	0.692	0.460067	1.54159	0.452259	0.534849	0.978354	0.621721	0.38518	0	0	0	0	0	0	145.716	44.6544	0	0	17.96	9.91308	11.4279	3.7527	25.5226	27.8835	15.4425	15.3652	6.79948	-5.27313
cgd8_5425	1956.9	1868.67	1082.54	953.223	1256.66	1168.63	1114.5	1450.27	165.489	273.583	804.233	900.064	1323.08	782.059	910.204	1142.67	1402.24	1194.04	134082	97545.3	135233	91351.1	36320.6	49005	45456.4	50238	716.424	1078.71	349.23	582.449	13333	6576.35	8472.78	9320.52	41276.6	-5.27248
cgd8_160	0.335369	1.53006	1.04981	1.96815	0.419248	0.538625	0.652415	0.696864	0.769565	0.837221	0.613673	0.576109	0	0.890196	0.754265	0.175236	0	0.798046	0	0	0	0	233.503	0	0	0	21.8734	37.9894	20.7943	44.387	24.5167	23.6842	14.1405	9.37979	28.2358	-5.26735
cgd5_3060	0	6.25358	0	0	0.286626	0	0.139434	0	1.79361	0	1.9479	2.532	0.356475	1.14112	0.429722	0.599015	4.55102	0	0	0	0	0	0	33.4191	35.9226	0	34.6012	28.2794	11.8551	17.5133	126.584	103.567	124.42	147.1	65.0338	-5.26671
cgd7_2030	1.99648	1.18808	1.99207	1.40599	3.89348	1.37421	1.31131	3.59536	2.49889	1.68212	1.87881	1.91079	0	1.98728	0.336766	1.40831	4.75067	2.81789	0	0	0	0	113.416	0	0	411.955	80.1825	73.1993	49.5537	67.1019	45.3385	83.23	140.266	176.744	66.0475	-5.26348
cgd4_2490	3.37962	4.64115	0	0	0	0	0.759097	0.180065	0.325391	0	0.815496	0.191395	0	0.517545	0	0.407517	6.14313	0	0	0	0	0	0	0	329.643	0	23.4939	14.1208	24.2099	31.7816	22.5472	28.7379	40.3014	70.3485	41.0262	-5.25524
cgd6_2250	0.582699	2.60067	0	0	0	0.902429	0	0	0.638165	0	0	0.643487	0	0	0.0819077	0.685056	3.48817	1.03532	0	0	0	0	0	0	32.8179	0	27.9584	12.8624	0	8.89996	78.9642	58.0187	66.2127	65.0504	31.8332	-5.24837
cgd6_2790	0.662045	9.01761	0.302227	0	0.606927	0	1.66328	0.917109	1.42711	0.550913	1.846	1.29975	0.0914946	1.56206	1.3649	0.461239	10.658	19.0005	0	0	0	0	0	151.312	339.348	31.8821	64.4914	52.4655	56.9945	71.884	171.309	320.441	268.685	143.59	169.702	-5.24503
cgd6_4060	0	1.3064	0	0	1.23497	0	2.0057	0	5.49549	5.65166	0.8608	2.02027	0	3.27778	0	0.860313	0	3.7047	0	0	0	308.424	0	0	0	0	43.0119	73.8363	85.3958	67.179	78.6067	84.1461	80.1904	109.118	12.335	-5.23896
cgd6_890	1.53293	0.456113	0	0	0	0	1.11961	0	0	0	0	0	0	0	0	0.901104	0	0	0	0	0	0	0	0	0	0	0	16.2827	11.9089	11.7189	10.2967	51.4909	27.9521	13.08	0	-5.23609
cgd8_1990	0	0.883518	0	0	0	0	0.166591	0.0791036	0	0.106916	0.179126	0	0	0.151574	0.0321073	0	0	0.410609	0	0	0	0	0	0	0	0	0	2.81698	0	1.74369	2.54577	23.3727	15.5062	19.7633	5.74651	-5.23537
cgd1_340	5.11258	14.2559	0.428679	0.411479	0	0.804356	2.4513	1.11293	0.274248	1.36748	1.03098	0	0.999275	1.55094	1.14985	0	3.49756	16.6097	0	0	0	0	42.7448	5.44711	225.283	388.148	54.3881	74.3369	45.2993	44.6218	189.074	173.282	198.18	269.662	100.247	-5.23076
cgd8_2180	0.212873	0.633389	0.187414	0	0	0	0.31058	0.516051	0.599494	1.29534	1.50245	1.33212	0.264772	1.62451	0.179537	0.0834223	0	0	0	0	0	0	0	19.5257	0	0	0	0.735143	3.29961	0	47.2276	117.861	50.1867	41.9973	27.7695	-5.22411
cgd4_2180	0.921265	5.65544	0.227673	0	0.145475	0.433871	0.212175	0.235089	0.546203	0.272352	0.418274	0.214184	0.663398	0.353937	0.0545257	0.190017	0	1.04716	0	38.6688	0	0	30.0305	0	9.59836	0	93.2063	35.9159	12.0192	23.6887	56.9901	32.1959	23.2756	29.4923	23.7801	-5.22299
cgd7_5420	0	1.68034	0	0	0	0	1.74298	0.677002	0.2039	0.10167	0	0	0	0	0	0.0851207	0	3.87813	0	0	0	0	0	39.7969	0	0	50.0792	32.5707	33.6685	16.5851	37.4824	25.3523	13.7173	36.5168	9.18066	-5.22171
cgd5_3180	0	0.20402	0.804902	0	0	0	0.8756	1.30605	0	0	0	0	0	0	0	0	0	0	0	0	0	0	0	0	0	0	8.12723	5.62241	0	0	5.19983	0	34.9401	34.6964	23.7229	-5.21998
cgd5_3070	0.191823	1.42689	0	0	0.64746	0	0	0	0.600236	0.269365	0.300863	0.0706116	0	0.190939	0.431422	0.451039	2.31	3.43065	0	0	0	0	0	0	0	0	0	1.58497	0	0	0	110.689	135.895	113.302	0	-5.21264
cgd5_3410	0	0.0685351	0.202789	0	0	0	0	0	0	0.323447	0	0	0	0	0	0	0	0	0	0	0	0	0	0	0	0	0	0.974847	0	0	7.2127	4.4639	0	4.82225	3.23296	-5.20408
cgd1_1010	0	4.46221	0.943093	0	0	0	0.781988	2.41135	0	0	1.4701	0	1.16582	0.177711	1.35518	1.04948	0	0	0	0	0	0	73.3292	0	0	0	36.1523	56.8916	16.6272	57.295	44.0469	38.1743	92.7411	30.9291	34.491	-5.20302
cgd1_1750	0	0.198327	0	0.312936	0	0	0	0	0	0.311997	0	0	0	0	0	0	2.67085	0.793133	0	0	0	0	0	20.3251	65.3266	0	0	15.818	3.44405	10.1791	0	8.63199	7.33045	9.32494	8.57285	-5.20113
cgd7_5080	0	2.13891	0	0	0.313483	0.23014	0.365827	0.521065	0.941606	1.79979	1.50768	2.15386	0.779754	0.554687	0.798979	1.44132	0	1.79684	0	0	37.7204	0	0	77.6957	0	0	111.178	88.3064	49.225	43.3962	39.5909	16.4985	25.1132	24.9169	19.1184	-5.2002
cgd7_2370	0	0.250754	0.741959	0	0	0	0	0	0.263706	0	0	0.465334	0.786159	0.279622	0	0.825657	10.0139	10.393	0	0	0	0	0	36.4574	6.59621	0	9.67864	79.8205	71.9107	64.3778	63.2866	181.43	119.337	130.498	69.1979	-5.19776
cgd3_3740	0	0.0289596	0	0	0	0	0	0.168534	0	0	0	0	0	0	0	0	1.1786	1.05096	0	0	0	0	0	0	0	0	7.42901	0.856561	0	0	4.7531	34.9507	12.7121	6.35569	17.03	-5.19707
cgd4_3860	1.09031	2.77227	1.39624	1.39606	0.74346	0	3.47063	0.617881	10.2351	8.81517	6.99581	3.06487	4.00676	4.60425	5.23875	1.243	7.15908	6.379	0	153.455	0	70.2194	0	173.565	157.028	0	383.122	224.37	178.21	169.525	198.009	174.223	158.978	191.278	161.91	-5.19431
cgd7_4180	1.10983	1.54104	0	0	0	0	0	0	0	0	0	0	0	1.22746	0	0.869859	17.2652	22.987	0	0	0	0	0	0	0	0	35.6007	164.77	149.431	147.055	229.134	223.429	333.777	134.999	131.769	-5.18862
cgd5_2560	0	1.98106	0	0	0	0	0	0	0	0.0636019	0	0	0	0	0	0	0	0	0	0	0	0	0	0	0	0	2.94403	3.53495	6.31642	8.29869	7.36126	13.5069	8.78707	8.77207	10.7916	-5.18632
cgd1_1380	1.18849	9.39633	0.199304	4.42399	0.509395	1.75297	3.59282	3.88073	4.03767	2.22522	1.46462	1.24997	0.527943	4.05603	3.53215	0	8.10813	4.81146	0	0	0	0	0	372.778	129.197	400.676	24.1709	47.0324	78.9944	46.683	189.914	199.381	151.104	103.326	136.074	-5.17823
cgd8_240	0.703774	0.314104	2.58169	1.36296	0.659845	0.605522	1.92583	0.853051	2.97295	2.96479	4.27732	0.777193	4.81445	3.26914	2.86888	3.0338	0	6.22751	0	0	0	0	0	93.0961	0	0	16.6415	56.4514	43.6611	43.0026	166.614	293.139	227.666	217.716	215.802	-5.17683
cgd8_4490	0.96842	3.91055	0	0.0487137	0	0	0.252265	0	0	0	0.488219	0	0.344149	0	0.0388934	0.271079	0	0.496599	0	0	0	0	0	0	0	0	13.7372	10.1524	10.7186	10.5617	39.606	59.8488	42.7763	26.745	17.6738	-5.16978
cgd5_3580	2.07707	28.7378	13.6133	7.67938	11.1652	7.02924	15.2828	20.3808	10.9406	11.8288	11.8093	8.41043	11.7332	12.8644	7.68843	8.81808	70.2339	117.672	576.161	385.437	889.216	1876.64	1492.24	512.544	491.061	722.604	654.114	665.279	536.897	549.958	820.753	769	778.167	763.716	319.538	-5.16459
cgd5_440	248.736	289.74	27.5418	23.6042	19.3184	14.0853	13.9134	26.8811	9.05284	6.27555	8.57727	10.1302	10.532	4.44842	13.8864	5.80712	24.7469	14.6472	0	0	0	0	1985.57	3224.42	1096.42	2111.42	917.833	2033.99	2674.45	3247.01	1669.3	1963.32	2074.68	1649.48	1439.27	-5.1612
cgd5_4580	9.15119	11.5322	2.68558	1.13728	3.43199	5.18732	4.71563	1.67782	9.26429	19.1496	14.9863	11.2948	7.53237	9.10901	14.3768	11.3916	12.7068	50.8251	704.559	189.659	547.843	345.426	366.775	404.897	163.811	1003.14	164.887	332.05	233.958	296.148	473.196	457.322	359.717	475.991	243.513	-5.16091
cgd4_2340	5.46205	7.31337	0	0	0	0	0	0	0	0	0	0	1.69842	0	0.767779	1.427	0	3.10877	0	0	0	0	0	0	115.408	0	18.6385	31.1938	84.9189	83.5384	23.7319	73.8035	112.181	69.8501	53.0285	-5.15669
cgd6_5240	0.654352	0.243372	0.240039	0.921632	1.84052	0.6193	0.477295	1.01976	2.96893	1.53144	1.60361	1.38501	1.47516	1.03128	1.70163	0.448756	1.97325	0.586228	0	0	0	0	0	15.2214	49.0854	0	26.1454	23.6784	27.8865	24.979	93.8261	121.962	104.376	96.8701	113.71	-5.15595
cgd2_4130	1.21162	8.75524	0.711145	0.609474	0.259656	0	2.65239	1.43865	3.35801	3.24077	2.30757	4.71494	1.39937	0.689165	2.62769	2.1706	8.26281	12.2575	0	0	0	0	299.338	190.728	230.073	0	81.2569	83.9549	75.1656	74.0328	120.285	252.39	220.768	127.228	152.296	-5.15552
cgd8_3120	0.915027	0.952908	0	0	0	0	0	0.475334	0	0	0	0	0	0	0	0	10.85	12.8662	0	0	0	0	127.279	72.9634	168.539	0	52.5521	73.3047	70.991	97.8663	26.0995	40.5472	75.8763	44.4254	24.1136	-5.15114
cgd2_2900	3.83233	29.8754	0.899732	0.809655	0.862348	0	2.79904	3.18528	0.239836	2.15259	0.300538	0	0	2.2888	0	0.901104	0	0	0	0	0	0	0	162.056	290.325	0	56.0056	127.951	130.998	93.7512	170.514	127.962	199.263	149.387	107.261	-5.15084
cgd5_1180	0	0.121755	0.120087	0	0.255772	0	0	0	0.256087	0.383075	0.0534837	0.25105	0	0.0452571	0.345118	0	0	1.46904	0	0	0	0	0	0	0	0	23.1912	8.77311	8.45421	6.24789	19.753	18.7748	5.89912	11.7101	7.83125	-5.14934
cgd4_2000	1.17193	11.786	1.16934	0	0	0	0.683963	0	0.733417	1.64566	0.367618	1.72558	0.510175	0.699914	0.790719	0.36741	0	0	0	0	0	0	0	127.14	68.9006	0	17.1871	25.9088	50.8675	60.8512	49.7922	67.8769	93.4474	81.8667	80.9131	-5.1474
cgd6_5450	0.257628	9.70966	0.756053	0.967624	0.966187	1.06397	5.44971	3.98519	4.72938	3.05494	2.02036	4.1095	1.22834	2.33645	1.83483	0.538458	4.14146	0.615151	0	0	0	0	130.064	101.499	114.702	0	125.495	116.376	122.44	112.772	165.026	162.302	157.58	145.421	143.935	-5.14629
cgd2_2380	2.39799	2.63448	0.541333	0	0.276715	1.26967	1.21148	0	0.692638	0	1.0126	0.407408	0	0	0.311147	0.144576	17.5881	10.4348	0	0	0	0	264.167	129.525	69.6141	0	17.3651	90.9754	74.3894	90.172	192.779	109.473	119.448	76.4874	65.7753	-5.1444
cgd6_3940	10.2977	43.7371	1.65916	0.710977	4.39204	0.833887	1.76829	2.65721	1.64272	0.756097	3.64195	0.743266	0.502285	0	2.95178	0.633024	19.2134	4.27357	0	0	0	0	399.831	402.861	726.715	0	147.072	225.072	294.44	302.306	140.132	168.289	143.847	257.628	117.232	-5.13196
cgd7_5340	1.34347	6.70332	0	0	0	0	0.753877	0	0.452724	0.290238	0.891485	0.4565	0	0.274313	0	0	0	0	0	0	0	0	0	75.9691	81.66	0	9.78161	16.2021	35.2401	9.46891	12.9682	32.144	30.6505	39.1675	26.23	-5.13079
cgd1_900	0	0	0	0	0	0	0	0	0	1.36448	0	0	0	0	0	0	0	0	0	0	0	0	0	0	0	0	0	4.24542	0	0	0	0	0	40.8844	0	-5.13012
cgd8_350	0.799278	25.9563	21.4457	13.0266	11.0481	10.6101	29.7375	24.4378	18.4361	14.0029	12.0884	7.4816	10.5095	8.25902	12.5192	8.50187	63.1159	59.4855	64.1935	0	61.1455	160.381	136.099	854.376	916.381	586.117	1936.56	1220.19	810.654	878.85	859.909	746.439	927.422	878.59	582.837	-5.12958
cgd6_2570	3.84245	6.95504	1.03367	1.91674	0.720522	0.661204	2.8037	1.99606	6.91349	5.09594	3.6411	1.41444	0.39827	0.7437	4.59101	1.00387	0	1.13571	0	0	0	0	46.4817	205.06	87.0164	35.1042	71.1687	86.5001	74.4837	92.9293	152.135	142.911	156.656	174.313	156.556	-5.12754
cgd5_980	0	0.948839	0	0	0	0	0	0	0	0	0	0	0.708282	0	0	0.357056	0	1.60161	0	0	0	0	0	0	0	0	10.471	16.2986	14.1375	20.8817	6.6994	8.21043	9.00327	26.786	6.00581	-5.11682
cgd8_1610	0	0.516879	0.0449823	0	0.0574845	0.158256	0.0372588	0	0.239813	0.334816	0.30051	0.338538	0.190648	0.339049	0.0718193	0.180204	1.24079	0.922334	0	0	0	0	0	0	62.5212	0	13.1814	8.93828	11.0797	5.45978	11.2558	14.5422	8.87617	14.6378	12.2987	-5.11511
cgd8_800	0	1.30191	0	0	0	0	0.0862506	1.02387	0.185021	0.166062	0.27822	0.217658	0	0.117713	0.232723	0.185375	2.86054	2.55035	0	0	0	0	72.6	33.4548	0	0	27.829	33.8292	10.9937	19.8611	15.2859	39.2718	30.7756	4.86296	12.0052	-5.11245
cgd4_850	0	1.74205	0.273695	0.310148	0.349764	0.463622	0.585646	1.04072	0.17834	0.509298	0.325058	0.286088	0.306111	0.481354	0.320455	0.507616	0	0	0	0	0	0	24.0743	9.9682	96.4347	0	6.68204	5.82405	8.82809	6.32764	14.5188	25.8409	17.1452	16.7198	17.6148	-5.10702
cgd3_1900	3.70459	2.93939	0.120797	2.46395	3.85928	0	2.40324	3.56378	2.18961	4.23875	4.51921	1.66673	0.383981	1.63889	3.35588	2.25832	0	2.90254	0	0	0	0	0	0	334.047	0	104.657	61.8918	63.8574	56.5976	156.664	89.1138	126.421	191.481	182.638	-5.10017
cgd6_800	1.38007	0.14932	0.515463	1.06024	1.31746	0	2.10521	3.04145	0.86368	0.234902	0.787111	0	0.390121	1.16557	0.141085	0	0	3.57613	0	0	0	0	0	0	73.4139	0	0	43.9348	54.4603	42.1539	72.3288	47.2187	75.4281	81.7437	49.1444	-5.09464
cgd3_2560	0	1.41216	2.13566	1.894	0.9493	0	3.23216	0.65746	3.46524	3.55446	1.98505	0.232943	1.86934	1.46976	1.24533	0.247991	0	4.49007	0	0	0	0	0	56.0819	90.8745	332.363	0.315064	10.1456	73.5989	48.3296	0	89.5241	116.238	51.7156	60.6751	-5.09329
cgd5_760	0	0.88442	0	0	0	0	0.12754	0.484422	0	0	0.274238	0.0643628	0	0.406098	0.0491554	0	0	1.87834	0	0	0	0	0	48.3262	0	0	6.80187	2.96328	0	0	8.34562	33.2407	7.47705	14.7688	12.42	-5.09269
cgd2_2210	3.59281	7.69691	1.60265	3.03621	2.04808	2.07731	1.1534	3.08574	1.97865	0.403612	2.36674	1.16384	0.17875	0.381467	0.72724	0.675829	13.7679	16.3462	0	0	62.0288	0	0	129.044	138.711	0	191.574	160.923	102.502	96.5801	229.928	218.187	249.555	281.542	143.481	-5.09039
cgd4_870	0.537655	1.53576	0.189341	0	0	0	1.21559	0.409637	0.100943	0.956324	0	0	0.869355	0.142714	0.211613	0.29498	0	2.70744	0	0	0	0	0	10.1726	120.279	0	8.18279	12.6948	11.6621	9.85042	12.164	40.4859	23.8241	27.9559	17.2089	-5.08736
cgd8_3940	0.455755	3.25455	0.0668746	0	0	0.235277	0.415601	1.3416	1.21219	0.74665	0.625469	0.419417	0.354292	0.453654	0.832827	0.267907	8.21516	8.13156	0	0	0	0	0	41.4179	22.371	0	86.0263	96.7034	77.713	73.081	123.124	83.7056	64.2764	130.982	67.2783	-5.08539
cgd1_390	1.66576	5.82372	0.611059	0	0.624715	2.00649	2.58337	1.87487	1.4334	3.50868	2.28606	1.83954	1.16543	1.93443	3.2781	1.63198	4.94973	0	0	0	0	0	0	72.1575	155.126	213.817	48.3698	53.5559	83.9884	133.609	109.142	106.954	130.369	40.8898	44.0595	-5.08378
cgd3_3600	2.26683	6.87326	0	0	0.323861	0	0	0.224298	0.202662	0.101053	0.169304	0.953643	0.402783	0.358156	0	0	0	0	0	0	0	0	81.8226	36.632	0	0	5.30511	29.0332	23.4248	23.0781	36.16	74.1266	22.6266	18.1544	29.5543	-5.08205
cgd8_1880	0	0.294485	0	0	0	0	0.0902564	0	0.154848	0	0	0.81973	0.53857	0	0.417365	0	2.96996	0	0	0	0	0	0	0	0	0	24.1015	8.26444	15.3433	7.55764	34.6955	27.5913	22.3645	12.3002	16.698	-5.08067
cgd1_790	0.195235	1.71949	0.206263	0	0.26359	0	0.370191	0	0.390984	0.219325	0.0918642	0.28747	0	0	0.0878191	0.15302	0	0	0	0	0	0	0	37.1914	8.0114	0	0	9.70483	8.46849	8.34562	10.2287	16.9546	6.87312	10.2073	11.3033	-5.07975
cgd8_760	0.271343	1.7762	0.637044	0	0.915862	0	2.47461	2.72515	0.933969	0.381029	0.638377	1.49825	0	0.540185	0.9154	0	0	0	0	0	0	0	119.805	0	105.238	0	32.6193	38.7262	25.2419	20.7212	24.9442	8.6967	5.64293	33.688	22.4735	-5.0797
cgd5_1640	3.65648	26.7981	5.53472	2.16843	10.826	5.431	27.386	23.4599	17.9451	17.2953	19.7705	5.52559	8.61712	9.19483	11.7944	9.95506	123.744	140.018	0	0	81.6461	161.354	978.034	1302.43	956.48	298.506	1171.26	935.271	1062.73	1181.87	1365.75	1586.79	1526.32	1108.76	1226.05	-5.07585
cgd8_3920	0	4.33844	0	0	0	0	0.183507	0	0	0.94138	0.788594	0.555243	1.71977	0.166824	0.424052	0.788148	5.94635	7.04902	0	0	0	0	0	66.9978	0	0	99.9903	59.9304	0	46.098	95.0576	122.046	97.4376	68.1452	72.7093	-5.07372
cgd4_310	0.859866	3.47952	0	0.968872	0	0	0.376468	0	0.860997	0.482981	0	0	0	0.11412	0.193389	0	0	4.87211	0	0	0	0	0	27.3889	0	0	86.513	28.7942	37.3401	36.7775	37.5893	51.6409	48.9894	13.9466	18.7004	-5.07139
cgd2_3810	0	1.50418	0.211941	0.339061	0	0	0	0	0.60262	0.563405	0.283179	0	0.374277	0.159748	0.270709	0	0	0	0	0	0	0	0	0	0	0	0	3.04744	0	3.67645	7.47852	35.7381	44.3515	18.408	23.5817	-5.06552
cgd6_480	1.41802	2.44715	0	0	0.957249	0	0.20692	0	0.177486	0.398247	0.222408	0	0	0.188198	1.0365	0.222282	3.39698	4.03326	0	0	0	0	289.518	25.4935	0	0	19.2887	9.44604	0	8.66324	4.37348	16.2404	47.0197	35.0883	7.72489	-5.05868
cgd4_2170	0	1.10909	0.504876	0	0.591431	0.39472	0.52284	0.148949	0.0448605	0.33553	0.112429	0.316642	0.267476	0.190272	0.403045	0.112366	0	0	0	0	0	0	0	0	70.2659	0	28.5715	6.41227	8.88616	6.56702	14.9068	5.69911	9.28138	6.15662	2.06378	-5.05605
cgd8_2420	0	7.20551	0.406105	0	0	0	1.26317	0	0.216505	0.323866	0	0.509392	0	0.688718	2.91776	2.98264	0	0	0	0	0	0	0	0	115.123	0	41.1514	47.5923	53.735	42.3088	19.0363	59.0835	38.5649	84.9753	17.1503	-5.05569
cgd5_4270	0	0.446042	0.125695	0.829482	0	0	0	0	0	0	0.251917	0	0	0	0	0.839247	0	0	0	0	0	0	0	0	0	0	4.431	9.45758	3.3195	3.27039	6.73728	12.5091	22.5906	4.50439	10.7938	-5.04317
cgd8_270	1.09444	5.02419	0	0.110106	0	0	0.68448	0	0.391385	0.439099	0	0	0	0	0.0879091	0	0	0	0	0	0	0	0	0	0	0	83.1908	24.641	0	14.3288	36.936	11.7229	55.8746	13.9937	3.01405	-5.04213
cgd2_3550	0	1.91653	1.66345	2.17733	5.55602	5.32029	5.26172	2.72145	1.37056	1.0854	2.02052	0.806159	2.52365	0.897612	2.64381	1.81744	1.5571	2.31357	0	0	87.898	187.195	276.428	84.6507	0	0	108.988	84.4494	69.8634	82.6108	63.4364	66.5293	74.1667	72.5578	34.4458	-5.03888
cgd8_3070	0.667939	12.7856	0.392037	0.391987	1.002	2.06888	0.812113	0.0771062	2.99575	1.56324	0.261905	1.22937	1.5231	2.2162	1.69001	0.436261	2.67635	3.97382	0	0	0	0	0	102.832	65.6711	269.162	35.4121	43.0304	51.7686	23.8009	121.862	126.736	109.8	109.019	79.384	-5.03514
cgd8_4550	2.86499	2.72786	1.17709	0	0.429785	0	0	1.78595	0.537891	0	0	0	0.712694	0	0	0.898201	6.74938	0	0	0	0	0	0	132.933	88.6736	0	46.2613	37.2061	35.5819	52.543	23.0477	39.5394	50.7533	32.6569	14.0644	-5.03369
cgd2_1800	0	2.5897	0.851412	0	0.68003	0	0.661596	0.879147	1.0213	0.509248	0.284398	2.26941	0.3383	0	0.611718	0.426356	56.2102	43.6119	0	0	0	0	259.613	95.6583	599.3	661.395	322.521	201.51	163.121	138.497	176.237	237.922	208.748	218.639	127.209	-5.02448
cgd3_630	0.565107	1.45724	0	0	0	0	0	0.913294	2.23982	0.529028	0.443167	1.10944	0	0.250001	0.105913	0.147639	0	0	0	0	0	0	0	32.9961	70.5845	0	8.75977	19.4829	11.6874	28.7762	5.60453	35.7271	12.2017	7.56913	4.97404	-5.0233
cgd5_2830	0	0.0559342	0	0	0	0	0.0171358	0.130206	0	0	0	0	0	0	0	0.0736698	0	0	0	0	0	0	0	0	0	0	1.214	0.839814	0	0	0	0.961426	2.08759	1.96404	1.39257	-5.01535
cgd7_380	0.292468	2.4366	1.83103	0.755205	2.04745	0.939444	1.06673	1.14791	1.76932	3.19428	1.52906	2.08142	1.15194	1.55264	0.986665	1.29896	2.34756	1.39454	0	0	0	0	175.99	71.9088	77.2956	0	40.0896	34.1721	45.33	44.6612	79.3913	75.9705	74.5622	87.5405	38.5697	-5.00787
cgd8_4030	0	0.249515	0	0.210914	0	0	0	0	0	0	0.211383	0.110246	0	0	0.0168396	0	0	0	0	0	0	0	0	0	0	0	1.54119	1.33277	1.85569	2.74326	2.93873	7.32339	1.23333	2.63712	2.65197	-5.00674
cgd7_4810	2.35281	3.87368	0.414284	0	0	0.701772	0.400436	0.325927	0.147244	0.51394	0.430527	0.230957	0	0.312262	0	0.245876	41.641	38.2396	0	0	0	0	0	0	0	0	0	1.30261	0	0	229.34	813.076	720.533	291.62	668.161	-5.00486
cgd2_2320	0	0.287863	0	0.181686	0	0	0.141107	0.13402	0.0201821	0.03019	0.0252902	0	0	0	0.0362648	0.151655	1.56509	0.232656	0	0	0	0	0	24.7226	19.9311	0	3.31449	4.74199	1.9982	1.96926	6.36186	4.50915	5.60102	7.06095	4.74327	-5.00255
cgd2_3030	0.238081	0.802846	0.139738	0	0	0	0.405203	0	0.744983	0.445762	0.248944	0.233705	0	0.0526631	0	0.311003	1.91509	0.568969	0	0	35.9011	0	0	14.7897	0	0	7.93125	7.54438	9.83862	9.69422	27.8593	11.0076	27.2781	20.289	12.7015	-5.00209
cgd8_3790	5.40544	15.6398	0.656408	0	1.39808	1.15468	2.99246	1.29103	5.59918	4.36235	3.94669	4.11679	0.579593	2.4738	2.20086	0.438273	0	5.27074	0	0	0	0	0	163.105	35.1343	484.272	34.7096	119.619	57.8234	34.1692	121.807	217.432	159.592	166.366	146.873	-5.00194
cgd3_2690	0	3.12581	3.60554	2.38248	2.00332	5.08622	1.62353	1.04829	1.50434	1.75024	2.44363	2.49069	2.71299	2.00869	2.40277	3.34937	0	1.27494	0	0	0	0	26.9183	79.5502	0	0	226.966	156.386	113.141	87.0057	87.7111	132.017	60.8201	131.636	68.0793	-4.99658
cgd6_4410	0.152099	1.35768	0.148787	0.142817	0.456335	0.279178	2.51437	0.913022	2.34794	3.03761	1.94822	1.11977	1.5765	1.95135	1.56786	0.675529	1.22759	1.45948	0	80.7576	0	36.9539	0	47.8592	50.8308	0	98.5288	70.5755	10.9968	13.9329	61.9618	75.3626	59.4691	56.6177	25.0078	-4.99475
cgd2_3950	0	56.0561	2.61892	1.9203	21.5683	9.21383	45.7794	44.813	21.2535	31.3287	34.02	29.3826	13.5664	18.4238	19.2344	15.5432	23.4633	48.6774	0	0	0	161.675	87.6155	784.256	812.131	62.2916	2596.31	1766.84	1092.57	1325.76	924.795	782.557	983.894	1016.5	723.098	-4.99094
cgd8_1420	0	0.158305	0	0	0	0.5188	0	0	0	0	0	0	0	0.0882649	0.0747871	0	0	0	0	0	0	0	0	8.35247	0	0	2.26192	1.95601	1.37374	2.70755	2.89442	1.79132	3.88979	0	0	-4.99064
cgd5_3050	3.40714	11.5859	1.28557	1.19971	0	1.84264	0.532922	0.674257	1.37074	0.227829	0.190853	0	0	0.48449	1.23153	0	0	1.70775	0	0	0	0	0	120.912	0	0	21.5296	80.9867	113.302	118.998	85.0421	85.5089	76.8195	47.4573	21.8452	-4.98965
cgd8_2780	0	6.53395	0.471546	0	2.00868	1.29032	0.390994	2.22586	0.670384	0.250704	0.840059	0.788638	1.49891	0.177711	0.602301	1.04948	0	1.87329	0	0	0	0	0	0	0	0	148.706	105.401	33.2544	49.11	89.8783	22.816	0	121.998	49.1224	-4.98959
cgd1_1740	0	2.4931	0	0	0	0	0.509647	0	0.728297	0	0	0	0	0.308901	0	0	0	11.4484	0	0	0	0	0	79.5935	85.1325	0	29.0544	21.9453	21.6697	21.3377	33.9336	75.5551	36.6097	45.646	12.1803	-4.98315
cgd7_2250	7.61281	62.0815	93.6672	54.8032	74.2313	40.3674	132.768	101.161	119.459	151.246	104.587	93.411	102.929	98.2296	82.279	51.4906	152.854	181.121	1464.78	1377.53	1108.5	1625.48	3900.66	1405.3	1088.69	2434.16	6372.72	5335.25	4560.87	4696.88	3366.56	2724.83	3242.05	3325.99	2277.32	-4.96599
cgd6_3690	0.454783	1.42083	0	0.800682	1.02335	0.939101	0.82943	0.157499	1.0673	0.425748	1.60492	0.92075	1.62627	0.301791	0.127854	1.15845	2.73263	2.43435	0	0	0	51.4024	0	20.7704	89.3055	0	61.0414	54.1586	56.3979	41.6715	28.5059	40.7432	42.8604	19.0585	25.3017	-4.96363
cgd3_2530	1.07901	22.0883	1.26661	1.36777	1.78051	0	0.787504	4.33466	1.89074	5.25261	3.21547	2.70089	6.57613	4.43933	5.09617	2.70623	35.8781	83.5858	0	0	0	0	243.034	337.359	299.22	329.396	255.455	277.977	227.674	224.202	626.757	678.794	588.645	752.485	572.188	-4.9608
cgd2_750	0	6.4272	0.401213	0.288837	0	0	1.0972	0	2.13898	1.27986	1.501	2.81824	2.04055	1.90518	1.07618	0.535767	16.3852	12.6462	0	0	0	0	160.873	97.8662	209.87	0	126.364	126.77	25.4361	12.5283	166.511	145.109	139.091	166.779	109.223	-4.96069
cgd3_3480	0.146659	0.461308	0	0	0	0	0.0458344	0.174139	0.0262235	0	0.0657214	0	0	0.0973219	0	0	0	1.21103	0	0	0	0	0	16.1317	8.51941	0	1.08404	2.52457	3.24513	1.91898	6.23536	7.53114	7.44756	6.48286	4.28469	-4.9579
cgd3_1930	0.720406	0.857406	0.317124	0	1.35088	0.867765	0	0.748466	0	0	0	0	0	0	0	0.988112	0	1.27424	0	0	0	0	0	31.3785	0	0	25.4093	27.4438	16.7605	16.5074	33.7519	6.72979	21.8476	14.5401	14.5739	-4.95666
cgd4_1390	0.214788	7.24296	0.315166	0	0.0268508	0	0.704871	0.396718	1.47861	0.871324	1.31945	0.500745	1.26898	0.80768	1.08691	0.701438	3.47321	5.16277	0	0	16.6184	0	55.8513	61.6157	44.1544	121.62	74.5368	70.2675	43.2544	37.1624	51.6426	55.1716	47.289	48.5451	19.8694	-4.95206
cgd6_470	0	0.151457	0	0	0.381803	0	0	0.264427	0	0	0	0	0	0	0	0	9.16114	9.97277	0	0	0	0	0	0	5.40107	0	109.805	61.8125	47.3491	58.3058	71.1549	58.7331	68.5589	72.5644	27.1872	-4.94755
cgd8_2750	2.63716	0.336287	2.65345	0	1.13031	2.46348	3.16165	3.65318	1.41462	0.529028	2.659	3.05096	2.57723	1.87501	6.24887	2.21458	0	0	0	0	0	0	0	230.646	174.53	0	26.5421	45.1773	52.5932	46.042	78.5196	71.1766	73.3607	181.435	86.1668	-4.94675
cgd8_140	0.829321	8.85246	0.304224	0.803048	0.6998	0.356771	0.793854	0.430812	0.810949	1.35865	1.30074	0.763198	1.96632	1.23825	0.612016	1.38125	1.25486	2.98375	0	0	0	0	60.9044	29.4543	94.9819	0	36.2042	33.8318	22.4853	18.9924	95.3057	107.607	123.89	64.8235	85.7227	-4.93809
cgd4_190	0.309672	0.906048	0	0	0	0	0.0752747	0.178741	0.0807497	0.0724752	0.0202375	0	0.0802437	0.051374	0.0580391	0	0.62668	0.745337	0	0	0	0	32.4045	4.96521	0	0	17.3072	5.98652	3.99724	4.72736	4.15772	2.10864	4.57882	10.2395	2.29078	-4.93768
cgd4_4330	1.84555	5.43349	1.9954	0.13681	0	0	1.48797	0	0.729464	0.454664	0.990267	1.2157	1.02693	0.644576	0.0546151	1.06584	2.33911	10.4215	0	0	0	0	0	125.231	133.658	0	14.4112	42.9549	42.1538	56.3648	59.1867	131.832	116.55	94.4011	46.3755	-4.93661
cgd5_2080	0.180712	0.609387	0.441942	0.678736	0.158136	0	0.153748	0.396362	0.0565467	0	0.0708587	0.0886951	0	0.0199865	0	0.118031	0.731037	0.434699	0	0	0	0	0	5.77974	0	0	6.19906	5.86483	8.39776	4.59791	16.8563	19.6008	26.6374	13.2323	12.3917	-4.93479
cgd2_3710	0	0.959492	0	0	0.604687	0	0.252054	0	0	0.107816	0	0	0	0	0	0	0	1.6436	0	0	0	0	0	0	0	0	0	10.5207	17.8529	0	3.60632	17.8115	19.3861	14.4191	19.3338	-4.93301
cgd8_2200	2.59094	8.68294	2.16101	0.864295	1.84109	1.03248	7.56128	8.02835	6.91257	5.23402	4.2776	5.42128	6.106	3.80063	5.13711	1.71007	3.2688	1.94069	0	309.986	59.6945	189.128	318.207	73.5307	79.301	0	190.894	159.328	101.484	95.805	163.779	135.409	116.253	108.411	105.671	-4.93153
cgd7_4670	0	33.0238	0	3.15167	1.34272	0	0.980877	4.64965	8.96244	7.96026	11.9328	10.2139	2.50489	9.50337	11.5751	7.36607	0	3.05955	0	0	0	0	0	40.7508	663.623	0	397.549	295.622	153.062	191.646	335.099	434.11	336.813	289.166	210.681	-4.9308
cgd6_5490	1.58297	0.157	0	0	1.97888	0	0.0962966	0.730945	5.2835	2.46984	4.13798	5.63279	0.984448	5.60239	3.33768	1.34408	6.23151	4.6161	0	0	107.703	0	0	353.636	286.158	0	81.1581	85.8981	40.9498	60.4756	75.1371	30.4574	28.1558	58.8011	63.1356	-4.92944
cgd1_1500	1.25108	2.6802	4.1121	3.17178	3.19053	5.85572	4.56614	2.77293	3.91477	2.34241	5.49427	3.86847	6.37998	7.63792	6.33094	8.43285	0	5.26277	0	0	0	0	0	253.892	351.401	62.7978	124.002	100.263	62.132	91.7632	171.92	428.634	219.529	209.188	139.277	-4.92368
cgd8_3910	0	2.85995	0.542458	0.325433	1.5251	0.69977	2.56186	2.49657	2.83415	2.76869	1.23215	2.51758	1.72432	2.14658	2.59829	1.30389	0	5.29177	0	0	0	0	0	51.2793	55.1207	0	84.4041	73.7023	60.1609	36.6938	116.801	133.615	150.764	82.5365	111.164	-4.92069
cgd1_800	0	3.75746	0	0	0	0	0	0.5319	0.373794	0.239636	0.0669145	0.314093	0.477581	0.339732	0	0.267507	2.05761	1.22252	0	0	0	0	0	0	50.931	0	21.2024	16.1593	13.2235	15.6349	21.7477	47.1086	39.9333	33.0751	16.8902	-4.92015
cgd1_3370	0	0.708604	0	0	0	0	0.869377	0	0.558903	0.557368	0.233454	0	0	0.592635	0	0.933287	0	0	0	0	0	0	0	0	0	0	0	10.9071	18.4877	0	16.875	0	47.2648	11.2823	22.3923	-4.91854
cgd3_1040	0	0.386197	0	0	0	0	0	2.24752	0	0	0	0	0	0	0	0	0	0	0	0	0	0	0	0	0	0	0	20.8564	40.4266	0	0	0	0	0	13.944	-4.91854
cgd7_2150	0	6.52304	0.714855	0	4.33931	7.1258	0.889252	1.68718	1.33388	0	0.477568	1.56917	1.13616	0.202055	0.342404	0	0	0	0	0	0	0	0	0	161.094	0	58.7978	52.7602	28.3663	27.9231	49.2784	92.9198	92.0919	99.6242	89.1165	-4.91778
cgd4_800	0.59379	0.353356	0	0.0836332	0	0	0.606465	0.411279	0.445928	0.111176	0	0	0	0	0	0	8.55781	20.3283	0	90.8949	51.9909	0	0	86.5291	0	0	84.4211	88.7555	29.4558	25.3912	80.7254	120.161	84.0435	98.5099	55.47	-4.91348
cgd2_3350	4.37263	41.3856	2.81087	0	4.06065	3.00974	5.47066	2.74019	16.028	20.6622	18.9417	11.4971	12.5607	10.363	16.6246	8.81268	29.6984	19.0814	0	0	0	0	799.067	517.249	734.929	640.922	239.55	328.226	387.639	458.087	430.319	485.922	512.747	552.627	374.066	-4.90643
cgd5_4130	0	0.986759	0	0	0	0	0	0	0	0	0.185768	0.174397	0	0	0	0	0	1.66365	0	0	0	0	0	0	0	0	10.8363	9.24079	14.7036	14.4781	6.93313	25.7454	0	0	3.19995	-4.90414
cgd4_10	0	2.47624	5.12889	5.86084	0.936341	0	2.12775	3.7468	4.42704	0.779098	4.56855	6.12701	9.83373	8.83621	2.33967	0.652281	0	0	0	0	0	0	105.667	129.525	139.228	0	172.275	138.24	103.475	114.536	135.853	159.989	165.719	118.85	151.569	-4.90346
cgd1_2980	1.48734	5.31058	0	1.74572	0.743736	1.87689	5.06649	5.66601	3.10271	2.78477	1.1664	2.55501	3.54575	1.64499	1.11504	0	5.86582	6.95391	0	0	0	0	0	0	0	0	39.6239	26.4851	7.69416	0	194.671	407.322	246.741	265.368	241.097	-4.9013
cgd6_5280	0.197176	4.92815	1.47556	0.277716	0.517633	0.305368	11.1448	5.4287	8.05168	8.26031	6.45578	4.28235	6.46842	5.8226	5.0998	2.27949	2.38752	4.61269	0	0	15.7327	0	152.124	121.475	452.136	0	142.948	152.183	154.267	146.002	141.381	160.885	256.878	151.414	149.37	-4.89832
cgd1_80	6.48302	2.20454	2.17435	0	0	0	0	0.96222	0	0	0	0	0	0	0	0	0	3.15959	0	0	0	0	0	0	56.2342	0	91.2722	56.6077	14.3999	28.3305	84.6028	29.9204	32.1632	6.7205	21.6697	-4.89797
cgd3_3390	0.530719	0.710602	0.155749	0.373749	0.431246	0	0.0967628	0.21443	0.581237	0.248418	0.450883	0.227922	1.07268	0.586969	0.124335	0.415964	1.07168	2.22992	52.8575	0	20.2255	0	0	41.9107	0	0	31.5906	26.2283	19.1845	21.6066	7.86175	17.4101	10.2964	9.61409	9.25187	-4.8973
cgd4_1940	22.2905	58.9044	54.5497	71.8368	82.463	110	68.7072	83.7377	58.8732	88.421	99.8468	84.8344	63.2034	62.4265	67.3391	59.5188	158.546	247.548	188.191	251.789	290.923	0	1219.73	2212.44	1995.53	0	5418.46	3946.38	2418.37	2876.61	4576.09	4701.73	4212.47	5363.08	3662.61	-4.89412
cgd4_2930	0	0	0	0	0	0.395921	0.0599377	0	0.2057	0	0	0	0	0	0.369619	0	1.98228	7.6558	0	0	0	0	0	30.577	16.4339	0	20.4969	38.0254	28.0154	12.5472	20.9824	40.7258	27.2557	52.433	11.733	-4.89216
cgd6_4840	0.457828	2.50651	0.107486	0	0	0	0.233726	0.190264	0.0859556	0.257159	0.0718074	0.269648	0.313195	0.0911435	0.205936	0.0358834	0	0	0	0	0	0	0	0	0	0	0	0.403606	0	0	29.9213	41.9955	31.5092	15.0036	16.4334	-4.89114
cgd6_2840	0	3.59983	1.4037	0.297215	2.74351	0	1.53961	1.9488	1.14453	1.44869	1.21357	0.621427	1.04987	0.746838	3.63859	0.882094	13.4822	18.0087	0	0	0	0	578.09	0	54.1376	0	120.734	80.5374	4.36248	12.892	165.884	144.461	116.578	99.67	125.781	-4.88751
cgd3_4130	0	0.420116	0.414362	0.225987	0.625805	0	1.4043	0	1.24512	0.600821	0.855624	1.0395	1.07766	0.681427	0.577375	0.150907	0	0.461057	0	0	0	0	0	48.1525	0	0	25.8548	22.8897	23.8667	31.3572	44.2144	25.6263	17.768	22.0919	11.1175	-4.88505
cgd7_4840	1.12926	5.77923	0	0	0	0	0	5.31869	0	0	0	0	0	0	0	0	5.35791	11.1191	0	0	94.0905	0	0	77.5225	166.66	0	50.3196	41.1467	77.0964	41.4095	38.3176	85.813	75.03	35.5665	17.8245	-4.88456
cgd6_1850	9.58311	3.48503	1.24993	0	0.798661	0	3.11281	0	0	0	0	2.35174	2.97987	0	1.79608	0	0	3.60115	0	0	0	0	0	0	0	0	0	38.3991	66.2618	16.2907	88.8357	166.365	99.0234	252.228	79.575	-4.88294
cgd6_1600	0	7.68763	0	0	0	0	3.33561	0	0	2.13419	0	0	0	0	1.28182	0.595601	0	0	0	0	0	0	0	0	0	0	44.0745	30.2117	23.6913	46.5514	19.7737	42.9924	103.753	65.5269	42.3895	-4.88291
cgd3_1730	0	0.715525	0	0	0	0	0	0	0	0	0.314312	0	0	0	0	0	28.6086	29.6961	0	0	0	0	39.434	382.213	486.555	0	70.915	108.013	143.003	104.093	59.7058	51.9819	95.3624	41.9775	68.1268	-4.88112
cgd1_2320	1.56823	18.0425	3.98862	3.0371	4.11697	3.86798	3.05103	4.52588	4.82539	5.38307	6.25167	2.59775	0.975285	2.94856	4.62925	3.68742	28.2127	49.3232	0	0	0	0	346.427	289.808	606.931	418.281	183.661	219.265	243.133	243.503	355.532	387.435	383.241	258.673	265.945	-4.88055
cgd1_90	3.01598	0.612847	0.259052	0.259018	0.551751	0	0.268271	0.203802	0.506394	0.482049	0.980687	1.13728	0.914946	1.26917	0.537686	0.230619	0	1.58338	0	0	0	52.8959	0	0	0	0	46.4149	37.7181	31.9169	11.2319	21.1917	69.7855	31.6821	37.8344	14.7876	-4.87647
cgd5_480	1.0249	0.304951	0	2.70663	2.11404	0	0	0	0.641405	0	0	0	0	0	1.44066	0	0	5.38497	0	0	0	0	0	0	0	0	45.2543	18.792	7.95342	0	92.2996	45.9358	79.5993	45.9876	39.4614	-4.8669
cgd7_3690	0	1.03684	0.400165	0.800228	0	0	0.165764	0.524699	0	0	0.0594078	0.446171	0.659561	0.35189	0.255563	0.474993	0	2.71687	0	0	0	0	0	0	0	0	34.066	24.4047	18.7825	16.1937	14.5624	29.9826	32.5848	29.0799	17.3417	-4.86358
cgd7_3080	0.336994	0.60162	0.197793	0.711965	0.442342	0	0.553075	0.233413	1.05449	0.788696	0.924968	0.310125	0.104788	0.33544	0	0	0	0.603623	0	0	0	0	126.709	0	0	0	8.39571	1.45203	5.22252	2.57288	18.774	10.4343	10.8283	10.9875	2.40776	-4.86238
cgd3_1280	0	11.6677	0.184126	0	0	0	0.743666	0	0.490814	0.734199	1.41459	0.0577392	0.585286	0.468393	1.10242	0.553222	0	0	0	0	0	0	0	29.2477	15.7192	0	41.4632	37.198	26.7378	45.5058	27.5715	88.1486	80.8493	49.5554	51.5049	-4.85927
cgd1_200	0	0.634063	0	0	0	0	0	0	0	0	0	0	0	0	0	0	8.30168	2.45671	0	0	0	0	0	0	0	0	0	15.8533	55.1704	10.8593	67.7446	72.4739	55.7803	0	34.2997	-4.8587
cgd7_2450	0	2.18053	0.222482	0	0	0	0.276544	0	0.948891	1.89257	0.99088	0.837204	0.550051	0.25154	0.142087	0.297096	0	4.5014	0	0	110.153	0	0	45.8319	0	0	24.5783	26.0518	3.91769	3.85942	45.0738	29.1488	21.0807	31.5409	16.9934	-4.85667
cgd2_1110	0	0	0	0	0	0	0	0	0	0	0	0	0	0	0	0	0	1.03532	0	0	0	0	0	0	0	0	14.0139	1.21185	0	0	8.92177	0	0	0	4.01896	-4.84829
cgd1_1900	0	1.54705	0	0	1.36497	2.1473	1.13865	0.900323	1.13887	2.19036	1.63099	0.382789	1.61676	0.34503	0.877035	2.4451	0	10.9221	0	0	0	0	0	0	188.367	0	116.19	84.1012	72.6297	47.6724	49.5592	89.1611	50.3017	40.1991	40.3591	-4.84676
cgd2_220	1.57542	10.7453	0.640155	0.256029	0.636281	0.500484	3.35959	1.51087	4.47461	5.559	4.94189	3.92563	4.89876	3.13631	4.02018	0.949825	0	5.18433	69.2288	184.331	0	0	0	22.044	23.6953	0	176.034	197.052	123.992	114.747	209.716	129.353	93.9955	90.8214	92.9447	-4.84441
cgd4_1180	0	0.811903	0	0	0	0	0	0	0	0	0	0	0	0	0	0	0	0	0	0	0	0	0	0	0	0	0	0	0	0	0	0	5.14611	16.8545	0	-4.84255
cgd2_240	1.87398	4.46072	0	0	0	1.00325	1.36767	0.721102	0.651544	0.58478	0.979741	1.22636	0.776954	0	0.4683	0.652791	4.94973	8.80681	0	0	0	0	0	64.6561	0	428.693	5.65114	7.62007	25.8426	19.087	40.6909	60.1523	33.9306	74.4046	11.5917	-4.84143
cgd6_870	0	1.67585	0	0	0	0	0.880808	0	0.503547	1.50649	0.157749	1.77711	0	0.667423	1.80963	0.157659	4.78567	1.41929	0	0	0	0	0	0	75.2206	0	41.7072	33.1262	37.4461	24.5849	29.1805	39.7977	72.2011	41.88	18.5939	-4.83569
cgd2_910	0	2.12128	0.636766	0	0	0	0.22617	0	0.678954	1.88618	1.21543	2.16795	0	0.925628	0.348572	0.121474	0	9.90138	0	0	0	0	44.6787	36.1461	59.4581	0	7.41589	22.7179	9.61335	18.9384	28.3742	81.8726	121.151	44.2853	69.9506	-4.83311
cgd7_2160	1.11603	6.56752	1.6012	1.83386	1.11612	5.71865	1.0856	0.944775	2.48332	0.928689	0.777963	1.64327	0.30847	1.9749	2.23112	6.22018	0	2.65144	0	189.249	0	0	0	0	0	0	187.429	144.211	76.8952	37.8761	88.437	71.684	108.312	53.9614	96.6324	-4.83217
cgd3_2850	1.42383	2.82433	0.464275	0	1.30529	0	0.692605	1.20534	0.297021	1.62913	0.372197	0	0	0.314948	0.800567	0	15.1305	14.5927	0	0	0	0	0	56.3609	30.2915	0	21.7707	23.8335	39.2528	9.66591	135.269	295.53	189.57	119.624	182.841	-4.83159
cgd8_1570	0.495597	2.71329	1.39624	1.04705	0.446076	0.750478	2.02453	0.137307	2.23312	2.69095	1.39916	1.75136	4.31497	3.22298	3.78973	0.776873	0	3.54389	56.7791	0	0	69.5239	15.3394	54.42	78.3196	0	80.0856	88.4117	73.7419	57.5173	115.102	52.7507	54.6043	47.156	35.9522	-4.83064
cgd3_2760	0	0.945207	0.0665902	0	0	0	0	0.157164	0.426012	0.424843	0.177945	0.167053	0	0.527012	0.191373	0.266767	2.72689	2.42925	65.0999	87.1002	0	0	0	0	0	0	27.5158	20.8553	3.51737	3.46524	0	0	9.51087	4.75518	6.34441	-4.82789
cgd7_810	4.4118	12.1425	1.40261	0.129456	0	0	3.08533	0.38197	2.87605	4.47431	3.1715	0.406004	0.342963	1.09787	3.41083	0.720387	0	0	0	0	0	0	0	96.8432	34.6992	0	97.7831	59.0346	62.7276	73.0121	117.996	81.8506	153.858	117.455	120.919	-4.82144
cgd8_3780	0.463073	22.8721	1.35897	1.63055	1.38934	5.41857	2.70668	1.92444	6.37563	5.63561	6.17355	4.09105	0	0.921877	2.34332	3.2665	0	0	0	0	0	0	358.502	53.7102	61.4828	0	26.9328	161.503	100.799	84.9916	199.96	236.845	124.633	186.413	181.403	-4.821
cgd3_1830	0	0.59493	0	0	0.11248	0	0.5833	0.173113	0.344112	0.701934	0.54881	1.32484	0.621738	0.398052	0.449694	0.587677	0	0.719552	0	0	0	0	0	8.07125	20.3779	0	8.70687	6.47168	3.09775	1.52634	22.7015	38.5028	30.4218	27.8582	22.8626	-4.81685
cgd1_1650	0	0.31369	0	0	0	0	0	0	1.31957	0	0	1.94042	0	0	0	0	0	0	0	0	0	0	0	0	0	0	5.99062	7.03819	0	0	0	16.5232	0	53.5488	11.9669	-4.81593
cgd2_4250	0.813654	3.65346	0	0.156273	0	0	0.0539519	0	0.648076	0.207738	0.116015	0	0	0.049085	0.499078	0	0	0	0	0	0	0	0	13.8287	59.4581	0	3.70794	14.6543	9.16974	2.25884	9.46588	23.4628	15.9093	6.34446	6.38019	-4.81399
cgd6_3040	0	1.3418	0.0778486	0	0	0	0.096768	0	0.581044	0.372503	0	0.683539	0	0.880162	0.149153	0.207913	3.18079	5.66561	0	0	0	0	127.007	0	0	0	25.7083	22.2861	8.22546	8.10289	20.4789	34.2183	49.6807	32.991	22.0815	-4.81037
cgd3_2700	0	0.35629	0	0	0	0	0	0	0	0	1.64335	0.440787	1.48938	0.198654	0	0	0	2.08555	0	0	0	0	0	0	0	0	51.734	24.4579	9.29584	9.15081	0	41.8328	0	0	27.3844	-4.80322
cgd4_4120	0	2.57434	0.139128	0.208665	0.266694	0.611845	0.648317	0.451502	0.927159	0.721199	1.06888	0.436283	0.700225	0.629196	0.266559	0.27868	5.7337	8.9459	0	0	0	0	54.7022	94.3836	60.0637	49.673	54.8871	49.8751	23.8727	28.953	59.3762	42.7159	63.1371	35.8398	30.8687	-4.80202
cgd7_1970	0	0.691321	0.477297	1.47261	2.61409	0.399813	6.01726	0.321858	1.30865	1.74008	0.819936	0.769746	2.09517	1.38764	0.718512	0.36421	2.79133	1.6577	0	0	0	0	0	72.8104	45.3349	0	51.0859	75.7712	25.212	53.2243	69.0056	76.4591	48.6659	87.4585	70.5743	-4.80176
cgd1_3020	177.187	186.594	20.2424	19.0514	11.2729	15.1362	28.1659	18.628	30.1971	22.8078	27.6666	26.2061	18.2999	20.4716	19.3915	18.4753	45.3916	33.6756	0	0	0	0	1452.67	2275.64	1603.65	1283.57	436.386	798.99	966.599	1193.74	1547.17	2262.33	1994.89	1720.44	1871.4	-4.79763
cgd2_1930	0	11.9165	0.705195	0	2.10278	4.68633	0.585068	0	3.50895	2.99941	3.45483	2.94851	4.98137	6.37839	3.60295	3.76678	0	13.7716	0	0	0	0	0	313.437	67.5171	0	178.092	161.993	87.1304	61.2385	187.559	278.249	169.33	124.685	85.9834	-4.79523
cgd7_520	0.142981	2.0846	0.629403	0	0.589846	0.44287	0.730014	0.990332	1.25273	0.401557	1.17734	0.578955	0.889197	0.616727	1.04511	0.72842	0	7.18311	42.035	0	0	38.2199	130.816	0	0	0	49.3566	37.4818	24.3714	15.282	15.8006	56.5916	43.0798	31.1297	26.373	-4.79418
cgd8_4600	0	4.88762	0	0	0	0.37071	0.392937	0.466296	0.674107	0.756288	0.105591	1.48691	0.669882	0.446746	0.0757057	0	0	2.87495	0	0	0	0	0	0	0	0	6.51695	15.7794	29.2256	16.4513	46.2368	76.4454	61.0832	42.7816	51.2202	-4.7927
cgd7_60	0	0.892638	0	0.384131	0	0	0	0	0	0.510636	0.21388	0	0.593639	0.452455	0.153347	0.10688	0	0.970344	0	0	0	0	0	0	0	0	0	6.80849	0	8.33087	8.39572	45.0328	11.2829	5.64119	26.4363	-4.79197
cgd1_490	0	1.93964	0	0	0	0	0	0	2.71976	0	0	0.39994	0	0	0	0	0	7.33906	0	0	0	0	0	0	171.112	0	0	14.5449	16.9044	16.6233	26.7683	50.7047	0	18.2584	9.33217	-4.79134
cgd4_2470	34.5482	42.5644	2.31303	1.20262	2.51251	0.587719	2.49108	3.45746	2.91843	2.82843	2.93597	2.75625	2.57336	1.69983	3.39757	2.41952	46.0385	52.8359	38.7514	51.8474	0	47.4497	724.389	441.896	768.771	237.666	209.589	248.667	313.458	278.79	438.316	509.339	510.238	396.339	255.607	-4.78528
cgd3_1000	0	1.77349	0	0.524692	1.3971	2.56416	4.89731	4.12841	0.932545	0	1.16857	0	1.62173	1.73045	1.25676	0.583956	0	0	0	0	0	0	0	0	0	0	31.7702	50.2676	69.4511	34.1731	69.7345	99.8938	122.79	75.7544	33.7382	-4.78417
cgd3_3030	0.299585	1.42623	0	0.914235	0.898832	0.549889	0.145693	0.415005	2.49982	2.99155	0.548193	3.52894	0.745247	1.65669	2.41439	1.64365	0	12.8523	0	0	0	0	25.2512	55.1683	105.098	136.228	46.8184	67.1417	71.1989	57.9482	74.9402	40.712	67.6665	93.8078	29.9615	-4.78316
cgd6_3120	0	0.499798	0.0410794	0.4436	0	0.529923	0.153147	0	0.043801	0.262085	0.493984	0.669856	0.652898	0.371557	0.275469	0	0	2.00964	0	0	0	0	0	42.203	42.2938	0	10.5501	4.86568	2.16905	2.1373	15.2153	11.995	25.9863	6.01723	4.0341	-4.7816
cgd3_3470	1.16374	1.66207	1.6393	0	0.349153	0	0.339765	1.77331	1.16528	1.30734	3.46799	1.02812	0.723733	3.39792	0.392599	1.27696	16.5514	6.54197	0	0	0	0	0	158.399	382.038	0	50.5018	58.5999	57.786	28.4503	81.9273	83.9222	133.448	45.194	28.1177	-4.77782
cgd2_670	0	1.68959	0.370322	0	0	0	0.115093	0	0.888428	0	0	0	0.392382	0.314016	0	0.247258	0	2.23854	0	0	0	0	0	0	30.2099	0	15.0715	5.21323	4.89207	0	21.4338	5.49524	25.9179	25.7881	26.9606	-4.76807
cgd3_4230	0	0.361978	0	0	0	0	0.0739544	0	0	0	0	0	0	0	0	0	0	1.44945	0	0	0	0	0	0	0	0	5.00142	0.864991	0	0	3.1682	7.84326	12.8584	12.8364	5.70884	-4.761
cgd8_320	6.46999	10.3707	0.183748	0.14698	0.704454	0	0.152251	1.95155	0.718382	0.195384	0.900205	0.537792	0	0.553992	0.997473	0.327162	5.02172	3.72849	0	0	0	0	210.549	38.3339	123.616	0	36.2803	53.4182	42.0551	35.0591	77.906	36.5902	79.5402	70.3485	39.0207	-4.75871
cgd1_3800	1.68603	0.802666	0	0	0	0	0	0	0	0.315678	0	0	0	0	0	0	15.796	16.3649	0	0	0	0	0	264.845	58.0988	0	8.55067	42.3095	20.9489	51.5469	102.924	103.985	49.8446	120.268	61.7616	-4.74428
cgd2_2700	29.8287	44.6164	11.8294	21.8173	10.2797	15.2995	24.2812	17.8684	37.5511	38.598	31.7917	23.9952	18.7653	16.6607	27.78	16.7895	13.8377	22.1886	66.0181	0	0	0	294.768	388.173	464.906	652.827	1496.11	1098.46	731.968	759.808	1020.99	975.655	992.676	947.314	820.184	-4.74195
cgd3_2410	0	1.82445	0.0620505	0	0.792965	0	1.46497	1.7574	0.79394	0.940215	0.45599	0.700491	0.591723	0.982168	0.297212	0.455731	3.83871	5.70462	0	0	0	0	0	57.265	0	0	85.1149	60.4351	24.569	30.6674	75.4815	40.2672	55.2992	64.2496	27.4416	-4.73807
cgd3_2480	0.361914	6.96361	0.991293	1.69914	1.35729	0.581257	2.02423	1.67116	1.43446	2.93633	1.22988	0.97697	0.975321	1.7612	0.610474	0.567317	0	1.72042	0	0	0	0	0	0	0	0	53.4971	24.4308	22.4419	18.4239	67.2993	139.7	161.745	130.872	80.9884	-4.73219
cgd5_2450	0	0.253468	0.0833322	0	0.283982	0	0.138061	0	0.918151	0.443047	0.222684	0.662003	0.323754	0.125621	0.399148	0.148372	0	0	0	0	0	0	0	0.445048	19.3239	0	14.1268	11.6012	5.86559	7.22536	7.69487	8.71203	2.05182	12.3512	10.9221	-4.73034
cgd3_4340	12.1524	19.8409	0	0.877757	2.33721	0	1.82011	1.94243	5.07017	5.83414	5.62035	5.50572	1.16271	4.13552	2.10242	1.22112	0	0	0	0	0	0	83.3941	10.1212	213.778	0	91.727	96.6396	19.3539	133.357	163.56	369.555	334.495	109.238	119.465	-4.72972
cgd4_320	5.66908	18.5547	0.332738	0	2.97652	0	1.03469	4.12292	8.16002	5.04178	3.77893	1.66946	1.58652	2.82147	3.66565	1.99948	0	0	0	0	0	0	0	0	0	0	204.693	171.795	88.007	121.296	218.214	249.869	151.851	129.874	201.639	-4.72809
cgd5_3490	24.5408	335.41	21.7239	14.4492	25.0458	24.3685	58.4269	32.1843	83.4628	80.409	80.9251	59.237	58.7959	56.464	72.1589	28.5363	143.57	190.185	328.562	441.053	83.2519	402.311	2164.84	878.886	1202.78	2759.32	2907.7	2063.72	1822.38	1714.8	3698.73	3773.79	3575.79	3879.02	2981.91	-4.72347
cgd4_670	0.235472	0.630566	0	0	0	0	0	0	0	0	0	0	0	0.117193	0	0	2.848	2.11598	0	0	0	0	0	0	0	0	0	0.514942	0	0	5.69597	42.4429	42.8617	38.2084	18.0411	-4.71741
cgd2_1270	0.201003	1.39549	0	0	0	0	0	0.371256	0	0.0627232	0	0	0	0.0889227	0	0	0	0	0	0	0	0	0	0	0	0	0	4.61415	0	4.092	11.9209	18.6693	2.87102	2.88521	7.46916	-4.71365
cgd3_230	0.0391502	1.30467	0	0	0	0	0	0	0.0245011	0.0733014	0.0460535	0.028823	0.0608688	0.0389698	0.0110064	0	0	0	0	0	0	0	0	0	8.12758	0	1.0137	1.40254	1.21278	1.19528	7.13423	9.63353	3.46916	4.80847	2.3257	-4.71347
cgd1_2700	0.14218	4.73813	2.83732	0.600768	0.746511	0.587188	2.07472	1.08327	2.13551	2.92827	2.00701	2.51221	0.972642	2.8305	1.1192	1.00294	3.40589	23.2519	80.2574	0	0	98.2721	82.5684	76.6674	0	224.931	142	108.737	83.7719	43.4317	105.047	75.8131	76.4775	78.3004	82.069	-4.70936
cgd7_4450	0	39.6138	12.3383	5.68562	19.7666	6.18621	23.7853	21.3128	39.1813	34.2252	24.7283	26.579	23.2099	25.4735	17.8152	10.029	14.5788	31.3687	169.3	0	0	0	177.675	208.088	448.801	564.29	1266.5	883.962	590.527	469.996	954.397	775.344	947.7	1002	714.602	-4.69155
cgd8_1750	5.22659	12.6484	2.45414	0.858837	1.82946	0	2.5426	3.2581	2.18061	2.77264	2.04939	0.897842	1.8419	2.42783	3.9183	0.955842	0	1.23358	0	0	0	0	0	0	0	0	8.24714	1.42634	0	0	236.138	278.905	343.953	154.944	123.502	-4.68872
cgd3_3760	4.31757	5.42413	0.281571	0	0	0	0.701061	0.664555	3.90293	4.04192	6.77184	6.00414	1.49172	5.73023	2.15788	0	0	6.53279	0	0	0	0	0	0	7.70612	0	95.1532	79.4907	119.36	58.7035	149.185	215.413	193.381	172.021	74.9738	-4.68342
cgd3_270	0.777215	2.16801	2.96514	2.12094	3.86212	2.70827	2.12562	1.7832	0.334399	0.545696	0.952353	1.07287	0.725025	0.773632	1.01056	1.14218	3.5294	1.39874	0	0	0	0	30.0836	58.5091	177.393	27.3178	19.3595	30.2059	36.1233	54.8799	60.663	75.3406	57.1977	66.1454	34.1541	-4.68235
cgd7_4830	0	0.75732	0	0.366637	0	0	0	0.120199	0.362016	0.433227	0.0907286	0.085175	0.107924	0.191933	0.162625	0.362709	0	2.07955	0	0	0	0	0	10.9181	0	0	5.85501	9.09355	5.3776	3.53277	5.61909	16.229	35.1903	15.8457	16.1262	-4.67803
cgd2_1690	3.91099	45.1511	5.9683	14.3221	6.45369	7.53757	26.3255	14.628	34.2662	21.9678	12.8817	9.78972	26.7547	24.915	18.4717	7.96987	0	0	0	0	0	0	842.196	310.728	0	0	560.744	472.767	219.517	383.37	1068.76	694.553	683.154	1036.37	524.877	-4.67711
cgd2_1020	1.47365	22.3223	4.71783	5.37764	3.41648	7.46918	4.98477	4.36117	8.04865	8.77905	9.56047	5.52324	4.41568	7.28983	4.67018	2.41502	12.849	6.67511	0	0	0	31.3159	0	119.523	40.6798	423.372	297.425	231.817	166.164	208.7	361.85	297.547	340.445	258.191	224.449	-4.67567
cgd8_830	3.87226	13.2838	1.33692	0	0	0	1.49627	0	2.99354	0.85295	0.893146	0.33539	0.708282	1.66269	1.4088	0	0	9.60964	0	0	0	0	127.434	0	189.935	0	81.4876	49.2904	49.4811	48.724	78.6021	91.1358	80.9405	8.9582	119.225	-4.67105
cgd2_3620	0	1.09917	0	0	0	0	0	0	0	0.0540362	0	0	0	0	0.0324547	0	0	0	0	0	0	0	0	0	0	0	0	0	0	1.76256	1.8691	6.52848	7.53567	7.47322	3.35123	-4.67069
cgd6_970	0	0.89298	0.220187	0	0	0	0.821967	0	0	0	0.882593	0	1.39983	0	0	0	0	2.58832	0	0	0	0	0	0	0	0	30.0536	17.6903	11.6568	11.4713	21.5165	0	28.5959	41.974	0	-4.66404
cgd3_90	0.225979	1.7482	0.132635	0.159142	0	0	0.659312	0.260868	0.0471409	0.211551	0	0.110913	0.234227	0.24993	0	0	0	0	0	0	0	0	0	0	0	0	3.77297	0.652531	4.66908	2.30032	23.8767	5.97598	32.4089	9.68357	12.9843	-4.65797
cgd4_1340	0	0.530997	0	0	0	0	0.550697	0.998373	0.472512	0.257027	0.592106	0.606395	0.597611	0.136645	0.694677	0	0	0.985601	0	0	0	0	0	0	41.5104	0	13.8063	4.76375	10.6358	10.4802	6.62497	11.6104	26.0927	23.477	3.95942	-4.65632
cgd4_300	1.03184	0.921048	0	0	0	0	0	0.833801	0	0	0.539458	0.253218	0	0	0	0	0	1.21803	0	0	0	0	0	0	0	0	8.15098	5.55505	0	0	26.075	12.9102	48.9894	6.97335	5.23053	-4.65164
cgd8_2920	0	2.26107	1.26373	0	0.664983	1.56918	0.831604	1.75448	0.39631	0	2.08579	0.745948	0.866418	0.336183	1.28182	0.198534	0	0.902382	0	0	0	0	0	0	49.3737	0	50.3622	29.7683	39.27	23.2115	43.3007	9.75375	58.2438	42.1471	14.0933	-4.65036
cgd5_1920	6.66069	31.8896	0	0	2.0438	0	3.97889	2.93581	7.0105	12.7543	2.37429	3.12053	1.12971	6.22817	3.57484	2.61024	0	12.6498	0	0	218.223	0	0	110.151	738.022	0	130.723	77.7894	9.40163	101.803	181.764	191.842	180.385	223.333	183.001	-4.64993
cgd5_680	4.88773	27.9781	3.142	0	9.42714	5.44695	16.6485	9.51137	8.5939	5.01145	6.57093	5.1406	9.11903	9.11259	10.9928	4.37814	55.1715	57.2422	749.888	322.848	191.296	304.555	1100	79.5935	0	0	423.032	580.426	325.046	512.105	334.198	232.355	264.716	295.84	169.13	-4.64892
cgd5_4210	1.23965	11.1884	1.09139	0	3.25435	3.12864	4.22197	1.86034	2.06879	2.51442	4.86076	1.36897	2.18432	1.09683	4.76289	1.4574	4.91231	8.74043	0	0	0	0	233.268	71.6617	183.041	0	80.8549	82.1589	76.9262	107.321	157.75	92.81	158.917	107.096	67.1081	-4.6473
cgd8_3880	0	1.47476	0.43098	0	0	0	0	0	0	0	0.791784	0	0.342491	0.304543	0.670905	0.0719396	8.84683	9.85462	0	71.3542	0	0	0	0	0	0	74.2967	60.3414	36.986	47.6539	55.2079	54.0549	41.4769	58.4328	39.0197	-4.64588
cgd5_2850	0.250373	0.248322	0	0	0	0	0	0	0	0	0.261796	0	0	0.166146	0.0938505	0.327059	4.02598	2.39208	0	0	0	0	0	0	0	0	8.0324	1.43906	2.58673	0	31.0458	41.9516	31.8053	39.0818	27.619	-4.64548
cgd1_3500	5.29227	17.2003	1.29028	0.458706	0.30535	0	5.87947	5.01906	1.83435	1.52443	3.76719	0.479538	0	1.08059	1.28182	1.08485	1.9643	5.25216	0	0	0	0	0	38.7133	130.162	134.724	24.3013	57.6575	75.7056	72.1073	116.585	160.558	179.232	155.308	122.837	-4.64343
cgd4_910	0.41178	0.490088	0.241688	0	0	0	0.0750966	0	0.12885	0.481863	0	0.454738	0	0	0	0	0	0	0	0	0	0	0	0	0	0	0	0.877544	0	0	6.49272	12.055	17.0191	8.63886	8.73079	-4.64075
cgd2_3310	1.28106	2.44751	0.712326	0.759717	2.62977	0	0.295063	1.16751	0.759521	1.07303	0.898881	0.843859	0.71283	0.671135	1.25104	0.792681	1.62933	3.38911	0	0	0	0	123.877	32.1983	40.8053	0	47.9041	34.0289	29.253	32.9429	42.3845	23.5713	47.6305	21.986	24.7015	-4.63819
cgd7_3860	1.78226	3.69916	0.178598	0	0	0	0.317022	0	0.217635	0.0813889	0.409077	0	0.378474	0.0288463	0.366623	0	1.05343	0.939421	0	0	0	0	135.019	0	0	0	13.2912	8.68949	12.1218	7.96378	8.50379	10.526	7.63134	5.6949	12.4116	-4.63531
cgd7_4490	0.266531	2.37913	0.0782181	0.117312	0	0	0.242963	0.092304	0	0.155946	0.261273	0.269808	0.103597	0.243193	0.0936629	0	0	1.20161	0	0	0	0	0	12.636	27.3007	0	13.4509	10.6793	10.3218	6.10337	6.54655	20.3254	7.00622	7.31898	7.49145	-4.63482
cgd7_4070	0	1.99478	0	0	1.67619	0	3.14472	1.32672	0.499478	1.19546	1.37697	0.470068	0	0.317775	1.70526	0	19.0798	9.05908	0	0	0	0	0	0	0	0	180.083	103.434	64.3591	68.2692	117.233	107.819	111.503	155.979	73.1056	-4.6347
cgd5_4460	0.346178	0.412011	0.812737	0	0	0	1.76826	2.99718	1.08323	0.97223	0.542958	0	0.753509	1.14861	1.07054	0	0	0	0	0	0	0	249.448	0	0	0	0	0	0	0	9.81602	12.9859	6.97973	0	0	-4.63398
cgd5_550	0.164954	0.458088	0	0	0	0.189233	0.160408	0.0761684	1.20437	0.0514742	0.474319	0.445286	0.170975	0.255412	0.0618318	0	0	0.790968	0	0	0	0	0	10.3956	22.2382	0	13.9095	8.57244	1.70381	6.71589	17.6751	8.82994	4.79339	7.15409	3.19752	-4.62821
cgd1_2810	0	1.54104	0.207264	0	0.26487	0	0.257618	0	0.147331	0.220389	0.27693	0.866597	0	0.390557	0.463288	0	0	0	0	0	0	0	0	0	0	0	27.3388	26.7542	25.5461	14.3812	7.3611	0	0	0	6.599	-4.62424
cgd8_2270	0.0517321	2.61672	0.303634	0.327882	0.310419	0	0.452751	0.394145	0.19425	0.193717	0.202846	0.152344	0.28955	0.308962	0.290871	0.32437	1.25244	0.7445	0	0	0	0	0	48.998	0	0	10.4584	9.5163	11.2208	9.4778	20.1572	27.0521	26.1496	25.44	7.16247	-4.62216
cgd7_1690	0.859866	3.47952	0.201874	0	1.4189	0	0	0	1.18387	1.12696	0.404593	0.886264	0	0.570601	0.580166	0	36.9477	32.8867	0	0	0	0	0	90.8953	32.6761	0	24.4529	93.7653	0	5.25393	157.328	523.76	392.678	229.153	323.415	-4.62213
cgd5_2770	0	4.55082	0.408045	0	0	0	0	0	1.59529	0	0	1.36487	2.16177	0.768899	0.912086	0.18163	5.49382	3.2572	0	0	0	0	0	39.2531	0	0	63.7819	41.3937	21.5754	21.2449	40.8079	81.1025	43.8912	75.2771	50.5884	-4.61492
cgd4_1150	0	1.07768	0	0	0	0	0.188853	0	0	0	0	0	0	0	2.03649	0.405541	0	9.0591	0	0	0	0	0	0	117.005	0	23.3956	19.1095	8.03074	0	29.9372	27.6087	20.1161	42.409	7.24087	-4.61189
cgd1_1550	0.606009	0.412145	0.254063	0	0.974027	0.417124	0.757785	0.839484	0.541791	0.243137	0.543135	0.191208	0.269198	1.72347	0.778828	0.135707	39.6599	29.7641	50.4551	0	0	61.7803	0	147.616	155.425	0	220.68	160.75	123.434	111.043	159.366	135.382	161.031	176.427	133.815	-4.60654
cgd3_1980	1.99053	27.1397	2.81769	2.06146	0.439124	0	6.44758	5.63647	3.73714	5.64513	4.86667	3.36193	3.96859	3.4965	4.67431	2.98259	2.83248	5.8925	34.6878	46.4104	0	0	108.129	99.4079	142.12	0	237.341	206	148.763	109.051	183.651	160.675	164.286	208.795	174.88	-4.60632
cgd5_3200	0.327679	14.8198	0.528897	0.0576904	0.36867	0	0.657289	1.02133	1.53801	1.68717	1.99153	2.05056	1.27365	2.71807	0.829089	1.15572	11.8575	18.2007	0	0	0	0	0	161.041	217.395	0	126.871	110.698	73.6319	65.0452	182.567	176.496	84.0683	117.37	89.69	-4.60598
cgd7_3730	0	1.38914	0.432667	0	0	0	0.448162	0	0.461333	0.575083	0.963495	0.814066	1.52814	1.63059	0.276321	0	0	0	0	0	0	0	0	0	0	0	35.92	27.2789	11.4279	26.2689	19.0756	32.2021	27.8271	5.12171	10.3012	-4.60224
cgd6_1030	10.7052	19.4688	1.99656	1.47961	2.02617	3.37439	5.47373	0.692972	11.8964	12.176	8.00294	7.66038	5.28874	6.63918	4.72533	1.56832	0	0.715336	0	0	0	0	330.629	312.624	257.032	218.08	34.5767	80.7429	114.752	82.5019	159.581	295.558	138.305	223.972	131.138	-4.59999
cgd1_2800	0	10.5668	2.43922	0	1.41689	2.60048	4.13899	3.66352	2.60082	0.353684	2.07397	0.278145	2.11461	0.752126	1.69941	2.66502	0	2.60577	0	0	0	0	194.576	0	0	0	94.6561	128.022	129.136	80.8685	47.7365	76.3485	69.077	27.4925	64.4196	-4.59505
cgd5_340	0	4.81323	1.51051	0	4.2743	2.65712	3.89019	3.69238	10.1237	5.85103	7.92875	7.17275	5.14444	7.4411	3.92762	3.45786	0	19.4994	0	135.638	0	0	316.019	257.609	82.4536	0	190.339	154.044	96.9427	95.4773	113.445	258.515	148.552	182.781	48.1219	-4.59091
cgd7_3330	0.607586	19.3438	0	0.641822	0	0	0.664977	1.05209	1.9012	1.84858	1.42944	2.3484	0	0.503988	0.683248	0.952421	0	7.55063	0	0	0	0	176.335	81.1904	276.844	0	25.4463	44.1089	61.2397	78.8829	23.291	32.1977	68.7992	6.2288	24.6421	-4.59016
cgd4_2030	0	8.63167	0	2.83746	0	0	4.71716	4.46516	5.54737	6.78944	10.1111	7.71243	13.0298	1.60423	1.81236	0	0	5.27081	0	0	0	0	0	105.321	0	0	28.2401	111.077	201.062	24.687	189.984	148.36	277.676	366.707	196.295	-4.58971
cgd6_3930	1.51066	4.22126	1.04086	1.06386	0.738975	0.54251	0.958107	1.68324	1.64418	1.78314	2.31787	1.49901	0.612705	1.69983	1.1079	1.75029	4.7626	2.83049	0	0	0	0	0	122.661	245.707	0	39.4085	35.3644	40.7088	28.0796	46.4032	59.5911	49.6296	34.2473	18.7515	-4.58594
cgd3_3170	1.21517	1.71744	1.24815	2.35335	2.16471	2.71837	2.65991	2.4198	2.18638	3.27057	1.66768	1.23011	0.0944645	1.71356	1.96434	1.78579	10.9036	11.8653	0	0	0	0	88.6059	108.343	33.5217	160.92	111.372	98.2164	28.2645	69.6026	98.2832	71.5885	99.6658	135.8	101.669	-4.58552
cgd8_730	0	1.04289	0	0	0	0	0.25596	0	0	0.328122	0	0	0	0.232589	0.59122	0	16.3939	0	0	0	0	0	0	0	0	0	0	0	0	0	19.3378	105.106	164.29	25.8578	112.682	-4.58539
cgd8_5090	0	0	0.570946	0	1.02148	0	0	0	0	0	0	0	0	0	0	0	0	15.1128	0	0	0	47.8451	0	0	36.5075	0	9.37727	17.7305	0	0	25.3829	86.1878	74.9687	38.9552	40.4936	-4.58037
cgd6_1870	2.25089	6.02761	0.88075	2.64191	0	0.258219	3.28787	9.35424	0.469552	2.10718	3.82457	1.10476	6.53253	0.995783	3.16398	1.47016	0	2.58832	183.409	0	0	0	0	0	64.0449	176.552	124.169	63.4672	58.2842	57.3563	60.3164	95.8298	66.9143	54.6708	54.9791	-4.57899
cgd6_3030	0	0.382151	0	0	0	0	0	0	0	0.0707269	0	0	0	0.100269	0	0	0.916048	0	0	0	0	0	0	0	15.5124	0	1.93481	2.31253	3.51109	0	0	1.53227	3.31072	4.96576	0	-4.57531
cgd1_480	0	0.476658	0.47013	0	0	0	0	0	0	0	0	0	0	0	1.35111	0	9.31316	24.7889	0	0	0	0	204.968	62.8118	202.552	0	153.246	99.8143	0	0	11.6291	33.2789	26.8117	1.99722	19.033	-4.56927
cgd2_4140	0	15.3409	2.42093	1.93649	1.54689	0	4.51808	3.57113	11.616	7.07915	20.2166	6.57943	10.6881	5.47424	7.73056	6.46566	0	9.52416	0	0	0	0	0	219.65	59.6162	986.061	198.92	112.707	96.0978	73.5627	95.146	175.725	230.918	177.487	144.158	-4.56822
cgd5_570	0	0.307611	0	0	0	0	0	0	0	0.483916	0	0	0	0	0	0	0	0	0	0	0	0	0	0	0	0	0	0	0	0	0	0	17.6756	0	0	-4.56344
cgd5_3460	0	31.6425	0.230837	0.387756	0	0	2.46708	4.03162	1.23065	0.662728	1.17202	1.62146	0.733764	1.8791	1.59216	0.493203	0	1.12798	0	61.619	0	0	0	43.9947	78.8176	42.1642	70.273	60.7144	75.5743	48.0421	97.6187	177.934	147.123	137.527	54.8431	-4.5581
cgd7_5400	0.940294	0.746074	0.551892	0	0	0	0	0	0.196152	0	0	0	0	1.87192	1.40985	0	0	0	0	0	0	0	0	0	0	0	0	0	0	0	19.019	51.6189	11.8418	23.3317	20.9605	-4.5535
cgd1_2560	0	1.25974	0	0	0	0	0.280882	0.933062	0.361311	0.18016	0.754599	0.425045	0	0	0	0.301669	0	9.51576	87.8507	0	0	0	0	0	0	0	30.7169	26.655	17.9112	11.7599	23.0234	35.5699	23.2633	38.5782	14.494	-4.54915
cgd5_80	1.03428	0.478712	0	0.404653	0	0.632811	0.419184	0	0.719198	0	0.450614	0	0.214407	0.0762605	0.193847	0	0	0	0	0	0	0	0	0	0	0	5.62532	0	0	3.51005	28.7571	22.2747	19.3471	9.62518	12.9059	-4.5464
cgd3_520	0	1.41373	0	0	0	0	0	0	0.256336	0	0	0	0	0.108723	0.230303	0	5.92875	20.5492	0	19.0254	0	175.856	0	0	0	0	4.08737	4.94838	0	0	99.1417	92.9756	66.5309	101.27	62.7412	-4.54158
cgd2_1970	0	0	0	0	0.172062	0	0.292788	0.158888	0.305068	0	0	0.759982	0	0.304452	0	0	0	0	0	0	0	0	0	0	0	0	2.90318	6.99352	0	0	9.37588	13.7495	9.19406	1.08706	0.503644	-4.54043
cgd6_5300	1.75481	0.481966	0.554592	0	0.303742	0	1.28028	0	0.844766	0.379101	0.529288	0.298134	0.335789	0	0.683075	0.105798	0	0	0	0	0	0	0	73.0848	0	0	0	14.0154	12.557	12.3697	14.8138	9.47556	0	11.1769	18.3251	-4.53919
cgd6_810	0	0.409936	0.970373	0	0.310018	1.13798	1.10571	0.477134	0.775998	1.93467	0.648269	0.710019	1.19954	0.731407	1.7817	0.539918	0	0.980187	0	0	0	0	0	24.5798	0	0	33.283	21.851	17.089	29.4594	42.547	44.3135	51.5118	25.0349	11.3784	-4.53885
cgd2_2920	0	1.37924	0.113362	1.36017	0.869218	1.06354	5.07419	0.936441	4.59318	6.1476	2.72639	5.82998	0.720693	1.79436	4.2353	1.5138	0	0	0	141.784	0	0	0	0	36.2715	0	15.7665	13.0608	0	11.8025	57.8309	176.368	173.923	77.4061	135.955	-4.53556
cgd2_3920	0.70939	6.6752	3.25286	3.74681	5.02158	3.08228	6.53161	5.06702	13.2908	13.7801	12.8648	10.9349	7.77561	8.29691	7.77786	8.09677	13.9664	18.2029	52.9859	0	20.4773	0	217.635	117.935	226.606	235.989	402.381	288.107	208.808	158.392	257.259	287.432	270.205	303.091	216.212	-4.53479
cgd7_3910	0	1.72659	0.176167	0	0.300173	0.41319	0.802814	0.485081	2.25406	1.12394	2.03996	0.662918	0.808866	1.32784	1.40635	2.43089	4.81695	4.29202	0	0	44.7181	0	0	110.531	0	0	33.7942	75.0081	49.6227	30.5563	43.4936	46.7872	42.2191	29.5393	42.2727	-4.53416
cgd8_540	0	0.040022	0	0	0	0	0	0	0	0	0	0	0	0	0	0	8.1263	8.21012	0	0	0	0	102.98	25.2463	67.7098	0	9.28285	31.0253	12.5054	16.4299	28.0236	15.8442	25.1839	16.3421	7.6885	-4.53378
cgd7_1910	0.589981	0.0351089	0	0	0	0	0	0	0.0369223	0.0552314	0	0	0	0.0783015	0.0995176	0.0924824	11.417	18.6615	0	0	0	0	0	22.1455	167.223	0	85.672	45.7485	25.5953	30.6265	52.2805	70.7488	66.5254	51.5083	60.3386	-4.53121
cgd8_4390	5.51095	0.655897	9.27244	6.46832	9.645	22.0009	11.0011	9.41544	6.66783	8.59852	12.101	8.11449	10.0533	2.92563	14.6668	4.6073	17.1512	2.53735	0	0	0	0	0	0	0	0	0	0	0	0	308.837	1109.02	971.821	510.619	611.703	-4.5261
cgd6_2510	0.543978	2.91342	0	0	0	0	0	0	0	0.339498	0.853194	0	0	0.240653	0	0	8.64773	11.5443	0	0	0	0	0	29.6763	0	0	85.3284	87.5932	33.7492	16.6197	91.2056	53.8325	88.9437	43.8871	14.7115	-4.5254
cgd8_4470	0.0633414	3.05317	0.223064	0.624498	0.902692	0.34879	2.8643	2.72009	2.65591	3.55784	2.58302	1.77205	2.16656	1.97555	1.92319	1.34042	0	6.3712	0	0	0	0	0	23.7145	113.097	0	77.5043	59.4675	39.2579	61.895	78.0807	76.7192	82.8161	94.3227	56.3944	-4.52323
cgd6_4940	0.63477	3.92852	0.670624	0.715241	0.0952237	0	0.833584	1.23106	0.715055	1.06964	0.995596	0.373862	0.710574	0.505475	2.14145	0	0	0.904494	0	0	0	0	0	0	49.4829	0	11.4879	19.4772	31.4909	31.0224	31.5502	56.4742	38.302	31.5755	33.8214	-4.51258
cgd8_1320	0.796027	1.23892	0.0359397	0	0.551143	0	0.0446602	0	0	0.0573235	0.0960399	0	0	0.0812675	0.137716	0	1.4808	5.28072	0	0	0	0	0	11.5341	136.379	0	6.18536	3.83416	9.48762	1.86982	9.89348	8.87545	12.2427	5.29172	5.32155	-4.51011
cgd1_970	9.52133	2.09999	2.38386	0.750235	1.69801	0.0916596	0.874139	0.415057	3.12517	2.18161	2.92406	1.5196	2.27743	1.54644	2.95753	2.55711	3.21832	2.39084	0	0	0	0	0	115.985	80.1	55.5693	36.7752	58.6025	90.7897	63.0301	76.8935	52.3075	78.1089	142.658	61.7748	-4.5058
cgd1_1460	0.0523925	0.779451	0.276759	0	0	0.324563	0.191055	0	0	0.0490476	0.0410872	0.462866	0	0	0.0883754	0	15.22	13.9479	30.8479	0	0	0	31.4121	89.2873	21.328	0	30.9995	27.2576	34.0924	30.3963	71.3301	91.5252	74.4369	66.4934	74.9729	-4.50565
cgd3_2220	4.96452	19.3373	0	7.62801	0.677038	0	1.64865	0.937798	1.69468	0	6.3708	1.32907	0	0.898479	3.04513	0.707466	0	0	0	0	0	0	0	0	0	0	381.667	179.828	56.1318	82.8302	107.787	33.3909	7.09297	133.935	72.6547	-4.5042
cgd3_2710	0.506731	9.12183	1.11532	1.78428	0.332571	0.392389	3.64968	1.44779	2.14058	1.36384	1.53988	0.792758	1.4575	1.89148	1.85196	0.84397	7.65702	28.6704	0	0	0	0	0	95.2126	85.3509	0	169.439	110.892	98.1449	98.6452	164.959	191.96	139.976	148.45	122.025	-4.50268
cgd7_970	1.07966	1.7026	0.221792	0.11405	0.48589	0.260101	0.984284	0.299124	0.540541	0.353756	0.254007	0.914093	0.906446	1.39709	0.88023	0.76159	0	2.32999	0	42.4856	0	0	0	20.4245	43.8005	0	29.7685	25.0764	23.4186	14.8355	12.1943	21.6427	21.1433	18.4629	14.2285	-4.49648
cgd4_4060	0.201648	0.779987	0	0	0	0	0	0	0	0	0	0	0	0	0.141725	0	2.44134	1.81408	0	0	0	0	0	0	0	0	12.7875	10.29	10.9344	10.7752	3.27909	15.4317	28.8184	15.0208	7.30536	-4.49618
cgd7_1130	0.646521	3.58285	2.11078	1.22362	1.48511	0.667514	2.62271	1.48335	0.960942	1.92922	2.09143	2.76663	1.55803	1.36753	0.613433	1.61519	11.755	21.5488	24.2019	0	18.7068	0	25.1476	41.6604	74.4712	228.243	120.258	125.467	93.8963	59.2215	89.9	98.1866	89.5917	106.909	81.3671	-4.49368
cgd1_3190	0	3.93909	0.264896	0	0.451359	0	0.274326	0	0.329521	0.281671	0.176967	1.16294	0	0.89848	1.43798	0.0589556	0	2.15832	0	0	0	0	0	2.36523	45.3149	0	17.4592	23.3047	25.6437	9.18829	16.875	54.4796	25.7895	15.0005	7.21091	-4.48976
cgd7_2880	0	0.546393	0	0	0	0	0	0	0.861922	0.429778	0	0	0	0.913943	0	0.359821	0	15.6699	0	0	0	0	0	0	0	0	68.9237	52.4815	28.5509	28.0862	48.02	43.3265	48.2405	48.158	32.2864	-4.48809
cgd5_1530	2.52585	8.41735	0.444754	2.4903	1.51564	0	0	0.349898	0.790368	3.31043	1.38657	0.371914	0	0.670456	2.1303	1.58376	0	0	0	0	0	0	0	0	0	0	110.328	93.9624	47.0412	30.8777	36.4369	44.7421	38.7251	88.2239	58.8222	-4.48379
cgd2_2510	0	1.34404	0.128287	0.564393	0	0	0.212565	0.504634	0.501552	0.204617	0	0.268193	0.13593	0	0.532546	0.0571036	1.7595	1.04559	0	0	0	0	0	13.6299	0	0	3.65463	5.46952	2.25797	2.22489	24.0305	31.7509	21.9652	18.6977	29.3046	-4.47995
cgd5_3800	0	1.13647	0.373636	0	0.119371	1.86223	2.09022	0.440922	3.38632	2.08581	1.24806	1.28883	1.4846	1.58413	0.268448	0.498941	0	2.25815	29.954	0	0	0	184.917	28.3338	0	0	21.8138	16.8209	9.87182	14.5854	34.6026	41.58	6.46763	12.9348	21.7443	-4.47811
cgd7_3980	0.476134	1.36003	0	0	0.857115	1.50756	2.08392	0.593616	2.3838	3.38759	2.68843	1.05161	1.83587	2.02214	0.696055	0.671727	13.7622	25.2078	54.1258	0	0	0	0	17.5829	151.202	130.255	145.5	84.7401	73.7954	84.3405	119.045	170.236	99.3774	101.436	41.1244	-4.4753
cgd4_3070	1.45225	51.5647	2.273	0.681814	0	0	5.65949	12.4058	6.6649	6.79766	9.49068	0.356389	1.50526	3.53358	1.6331	9.4853	0	36.2366	0	0	0	0	424.043	281.551	212.626	0	183.507	195.982	165.615	207.331	295.503	254.324	172.264	404.741	348.179	-4.47529
cgd8_1170	1.48804	7.37923	0.363909	0	1.02311	0.682824	1.0856	1.03066	2.25051	1.62521	0.875208	0.547757	1.92794	1.06974	0.209167	1.45785	17.8606	16.7924	70.7237	0	0	0	73.4874	45.0399	217.384	0	108.392	133.851	65.3609	98.4779	81.6665	47.6788	122.705	101.222	43.9955	-4.47349
cgd8_700	0	0.0168841	0	0	0	0	0	0	0	0	0	0	0	0	0	0	1.3776	0	0	0	0	0	0	0	0	0	0	0	0	0.866265	3.5643	11.3104	2.51322	4.56798	6.34908	-4.46921
cgd1_2640	0	1.86299	8.81989	7.49595	0.93927	6.46457	4.12013	1.30103	3.91844	7.61997	5.40122	3.22674	0	7.06339	8.44917	1.47223	14.1973	0	0	0	0	0	0	0	370.523	0	114.712	119.32	77.9908	38.3333	239.84	181.32	232.159	218.554	127.807	-4.46739
cgd1_920	73.1865	39.299	7.13132	5.33522	1.60824	1.27906	1.3558	2.57417	1.69967	2.40869	2.80245	3.78851	0.444479	1.23312	1.92891	2.24069	3.42384	5.08134	0	0	0	0	879.535	538.044	220.844	0	119.451	185.293	283.693	261.988	130.123	118.356	243.929	198.786	93.5792	-4.46616
cgd4_3950	0.357959	7.15125	0.81038	0.828283	1.18904	0.703966	4.84837	2.7627	2.78423	3.25531	1.92492	2.40946	2.00353	2.7826	2.96151	1.84367	1.23812	8.46393	0	0	23.2898	0	79.0539	77.3305	124.995	0	107.714	62.7255	53.8739	43.7208	108.106	71.9387	93.2788	105.247	57.1771	-4.46586
cgd6_3320	0	2.13918	0	0	0	0	0	0	0	0	0	0	0	0	0	0	0	0	0	0	0	0	0	0	0	0	18.1091	4.51895	0	22.017	0	0	0	0	0	-4.46583
cgd7_5300	0	1.77945	0	0	0	0	0.363551	0.483268	0.436652	0	0.234501	0	0.557891	0.52915	0	0.0781227	4.79916	11.4032	57.6496	0	5.29412	0	59.9029	0	0	0	42.3986	69.3944	40.1676	24.3536	41.9062	22.192	12.6966	29.6021	25.101	-4.46375
cgd3_3160	0	2.16033	0.560721	0	1.57644	0	3.34642	5.16125	3.7068	1.25208	2.39742	2.25067	2.61415	0.507165	1.3966	1.34778	13.653	10.7992	0	0	0	0	0	66.5075	0	0	220.117	138.528	88.9133	87.5666	96.6123	135.466	88.719	116.587	59.4362	-4.46316
cgd6_2010	0	0.100397	0	0	0	0	0	0	0	0	0	0	0	0	0	0	4.02893	4.7817	0	0	0	0	0	0	0	0	30.7742	24.3301	20.9317	25.7708	5.12534	30.5272	27.5516	6.78558	13.7387	-4.46242
cgd1_1090	0.217976	5.49125	0	0	0.163496	0	0.317978	0	0.909429	0.884259	0.512823	0.0534925	0.451865	0.192864	0.817069	0.28474	0	1.04277	0	0	0	0	0	27.1885	43.8378	0	7.10971	20.2981	27.0218	13.313	18.6109	11.5182	31.3414	24.7932	9.95666	-4.45556
cgd6_4450	0	0	0	0	0	0	0	0	0	0	0	0.440293	0	0	0	0	0	8.02473	0	0	0	0	0	0	0	0	0	0	0	18.3049	0	115	18.5334	0	23.4248	-4.45433
cgd5_3250	0	2.01239	0	0	0	0	0.30879	0	0	0	0.331497	0	0	0	0	0	0	0	0	0	0	0	0	0	0	0	0	0	13.1401	0	0	41.7756	0	0	0	-4.45416
cgd6_230	0.259465	1.77565	0	1.64451	0	0	0.283946	0	0.324758	0.36435	0.101739	0.0955111	0.403404	0.688718	0.218832	0.101681	6.22445	2.77186	0	0	0	0	0	0	0	0	56.6711	42.7415	28.1583	31.7018	28.1212	68.0367	24.4977	10.7208	25.2098	-4.45402
cgd4_2330	27.3379	11.4319	0	0	0	0	1.62146	0	0	0.691691	0	2.17585	0	1.96122	1.66175	0	0	0	0	0	0	0	0	145.513	0	0	79.8793	63.8319	46.0617	181.031	112.503	125.476	79.7893	75.1047	60.9366	-4.45354
cgd1_3360	0	2.12499	0.364502	0	0	0.320595	0.226489	0.161304	1.60319	1.09008	1.27843	0.514359	0.579324	1.18481	0.742009	0.182529	0	2.78339	0	60.8486	0	0	0	0	0	0	34.9471	36.7632	24.0593	28.4476	32.2722	12.1483	10.0162	23.2541	9.30555	-4.45261
cgd2_1670	0	1.49039	0	1.32281	5.63562	16.8079	1.83117	0	0	0	0	0	1.94694	0.830987	1.76024	0	0	0	0	0	0	0	0	87.4876	0	0	27.9155	70.0888	58.4931	19.1667	88.7019	148.808	20.1702	73.8547	58.1252	-4.44994
cgd1_1690	0.679352	0.909612	0	0	0.127389	0	0	0	0	0	0	0	0	0	0	0	4.09577	1.21675	0	0	0	0	0	0	0	0	0	3.52717	2.63206	0	17.7907	56.9106	19.3719	26.297	18.3268	-4.44765
cgd6_70	4.93205	12.2159	1.95594	0	1.09981	0	3.20931	2.95447	5.58922	4.86674	6.37664	3.43477	1.32637	3.6267	4.1222	2.71637	3.19644	12.3358	0	0	0	0	0	48.1605	25.8841	71.3546	142.56	163.755	132.266	122.151	222.668	141.657	184.635	176.054	83.1973	-4.43829
cgd5_2510	2.22951	9.40785	2.26027	0.999149	0.91215	1.11607	7.98756	4.6327	6.34216	6.64099	6.67579	2.83514	5.67217	3.76597	4.90033	1.27086	19.2847	41.464	0	148.011	0	135.457	229.897	0	37.8644	208.761	186.659	160.297	100.616	68.1226	257.937	285.428	281.67	232.496	291.79	-4.4361
cgd6_1750	0	6.06805	0.209998	0	1.34182	2.8321	1.56652	0.495631	1.79129	3.68439	2.66554	1.58045	0	1.8994	2.71581	0.981485	4.26707	17.7226	0	0	152.175	0	256.984	0	0	0	0	116.329	77.6901	71.0518	87.1606	73.5144	94.1965	57.6659	28.9236	-4.43199
cgd7_1860	0.934802	13.5363	0	0	0	0	0.227514	0	0	1.45853	0.244363	2.06465	0	0	0.175202	0.732674	0	0	0	0	0	0	0	0	0	0	68.5238	54.4449	77.4156	28.5764	78.1339	20.7398	47.1349	11.7248	7.86059	-4.43049
cgd5_380	0	2.39658	1.45462	0	1.62654	0	6.33335	0.858287	2.71424	6.38028	2.91533	6.38604	3.27521	3.90593	1.04511	0.971225	7.27866	6.46598	0	0	246.93	0	0	0	0	0	71.1603	53.4787	48.103	18.9402	108.336	210.022	177.163	71.2304	94.0991	-4.42996
cgd8_3260	6.15295	18.5518	7.64409	3.03317	7.0765	11.082	13.0165	7.45805	6.22522	6.91214	5.46862	4.00141	10.2041	8.09807	6.68853	4.5814	22.2115	37.3815	0	79.2246	0	0	399.929	94.2745	318.86	306.737	309.195	290.758	181.202	156.601	338.098	355.863	351.976	374.753	220.926	-4.42851
cgd6_2710	4.1866	4.52383	2.26327	0.310351	0.743736	0.834175	1.04484	0	3.17166	2.99105	1.2096	1.05445	1.16479	1.3891	1.73451	0.949864	0	0.786676	0	0	0	0	0	20.1678	21.6785	0	14.8845	13.6214	17.0779	6.72999	86.4964	83.0655	115.459	79.3817	113.656	-4.41718
cgd4_2920	0	0.275952	0	0.718443	0.417382	0	0.270607	0.256949	1.91535	0.520934	0.65458	1.91182	0.576772	0.553896	0.57361	0.29076	0	0	0	0	0	0	0	0	36.8681	0	9.19666	16.2126	11.4991	28.3242	20.565	18.2081	19.4165	11.7629	7.91226	-4.41424
cgd4_3090	2.10771	18.9394	13.6698	6.53099	9.56455	10.9533	37.9007	18.2484	43.1329	36.7991	23.8844	19.9397	23.2664	26.8543	26.7238	8.75542	15.2121	9.7885	0	0	0	74.3877	63.1258	19.3446	103.969	0	37.4899	60.3798	55.5389	74.0297	943.479	1536.07	1568.16	872.311	1661.67	-4.40941
cgd1_2070	0	1.9705	0	0	0.513866	0	0	0.869953	0	0.641356	0.537264	0.58844	0.426061	0.681937	0.192602	0.447467	21.9534	17.1123	0	0	0	80.19	0	0	112.079	216.276	76.0118	80.3325	49.5597	45.3375	49.4119	44.2821	72.1164	57.4044	38.3901	-4.40861
cgd3_3100	59.0381	55.0284	3.29757	2.7242	1.93433	0.316979	2.88893	0.765524	2.65145	2.06935	2.31132	2.78011	3.32218	3.48378	3.67682	0.794068	11.0963	25.0502	0	0	0	0	694.949	526.804	183.135	375.136	86.7969	204.309	305.475	284.098	180.808	203.35	245.242	221.029	151.738	-4.40371
cgd5_890	0	0	0	0	0	0	0.211407	0.0401535	0	0.325627	0	0.17072	0	0.15388	0.423745	0.408935	1.40248	1.25042	0	0	0	0	0	10.941	0	0	11.357	9.57981	7.18572	3.54045	11.1688	8.94819	3.54641	14.7109	6.71388	-4.40348
cgd6_5100	0	0	0	0	0	0	0	0	0	0.367028	0	0	0	0	0	0	0	4.65313	0	0	0	0	0	0	25.4147	0	31.3215	8.7606	0	0	5.46171	15.0122	5.451	0	8.85644	-4.40259
cgd5_2840	0.0204141	0.38874	0	0	0.0306238	0	0.0297727	0	0.11498	0.0382215	0.240136	0.0901749	0.101564	0.0135467	0	0.0480001	0	0.147508	0	0	0	0	0	2.14595	4.2359	0	0	0.548219	2.52953	1.86977	1.35203	0.836801	6.27848	5.37896	0	-4.39879
cgd8_4180	0	5.09244	0.386361	1.29801	0.888739	0	6.43543	2.73563	0.823918	2.71146	2.89087	2.71391	1.47376	1.2231	0.296097	1.34143	0	13.1236	0	0	0	0	116.523	70.709	25.5889	387.272	62.7561	56.3776	28.5757	32.1715	28.3042	25.2752	0	16.3825	14.1731	-4.39675
cgd8_3980	3.17536	1.34972	0	1.1181	0	1.24894	0.496633	0	0.567774	0.212331	0.889348	1.16887	2.68003	0.752553	1.53034	1.77769	0	0	0	0	0	0	0	38.9059	0	0	29.85	17.3811	28.1545	20.7929	38.857	46.4612	44.7597	38.0851	33.7678	-4.39441
cgd2_1350	0	7.69228	4.23117	5.42688	4.19521	4.70535	7.25418	5.94012	7.70067	7.09775	7.79776	8.60152	4.71513	6.35091	7.4078	4.0915	50.7212	31.8901	70.8774	0	0	86.7867	101.72	135.189	169.816	65.8827	280.224	228.655	169.564	159.45	419.528	473.645	402.038	366.81	360.458	-4.39379
cgd4_2270	0.919232	22.7925	4.40616	3.99201	4.59655	10.3344	3.80069	1.16727	11.3137	10.1831	9.73185	11.8432	9.81367	12.9116	11.1123	3.84251	36.6527	58.7395	171.891	228.842	55.2499	105.237	267.911	170.433	117.085	0	559.867	462.203	342.1	336.973	438.203	357.999	319.593	405.945	163.769	-4.38537
cgd5_830	0.184121	3.10442	0	0.432214	0	0.802644	0.179052	0.765172	0.883408	1.78112	1.05887	1.53627	0.305347	0.855272	0.345083	0.384825	2.96836	7.4981	0	0	56.1205	0	0	11.5595	74.5534	0	33.9721	29.1543	34.234	35.6083	31.7294	39.226	42.6409	37.0715	28.3036	-4.38072
cgd6_5320	0.648979	2.00121	1.14273	5.60903	6.81487	8.89342	2.883	3.10567	1.07075	1.49125	1.15668	1.73741	0.366909	2.34905	1.82449	3.88426	0	2.96888	0	0	0	0	54.4687	56.0797	35.8843	0	150.281	92.6619	71.3012	99.0857	91.7083	85.9093	70.0308	79.0316	56.0517	-4.37938
cgd5_2690	2.77935	14.8855	1.78423	0.795155	0.977198	1.19566	0.823608	1.26333	2.33729	1.62619	1.70282	0.70338	2.16059	1.03745	2.09992	1.02112	4.18818	3.11041	0	0	0	0	0	16.1156	0	0	0	8.29469	5.3842	23.8725	206.639	217.355	138.501	141.98	116.021	-4.37877
cgd7_4570	0	2.45202	0.161229	1.1607	0	0	0.401073	4.94686	0	0	1.9388	0	2.56251	0	0.463356	0	0	1.91981	0	0	0	0	0	0	0	0	12.3162	30.4326	25.5845	0	69.125	39.0151	42.3591	52.5795	42.3848	-4.37558
cgd6_4420	0.222693	1.4246	0.0653532	0	0.375827	0	0.243626	0.115683	0.209049	0.260594	0.0873199	0.122962	0	0.0369444	0.0313031	0.0436352	8.08337	13.2132	0	0	0	0	0	31.5643	45.2387	0	11.0612	26.7389	17.2515	6.80002	41.5863	98.2612	77.4787	71.6663	52.8853	-4.37411
cgd8_4610	0	0	0	0	0	3.5629	3.77932	0	0	0	0.238784	0	0	0	0	0	0	0	0	0	0	0	0	0	0	0	0	3.36038	9.45544	0	51.5133	10.6447	23.1142	34.4978	15.4188	-4.36957
cgd6_5390	0.626128	2.5461	1.34749	1.39631	2.03509	0	0.913504	1.37331	2.28576	1.95384	1.96408	1.92069	2.72572	1.52348	1.34952	0.817905	0	3.72849	0	0	0	0	62.5457	76.6674	123.616	0	76.9367	31.3909	35.5851	19.1231	22.3333	32.3992	39.5951	21.9839	14.33	-4.36945
cgd5_3640	1.65085	17.4025	4.42945	0.498249	4.24541	4.38288	5.68055	9.96421	6.49401	3.31169	2.58925	7.29228	4.25332	7.82496	4.37587	6.09979	0	6.62608	0	0	0	0	131.369	384.641	216.368	0	95.761	123.178	102.469	151.347	158.162	193.911	97.6843	136.604	104.088	-4.36917
cgd4_4290	0.881545	1.91102	0	0	0	0	0.137777	0.305294	0	0.294737	0.197521	0.0463576	0	0.167139	0	0.197409	6.08974	8.59603	0	0	0	0	0	47.3943	63.681	0	27.0519	19.7861	17.5618	26.9192	43.7526	35.1995	16.336	57.0244	12.5751	-4.36866
cgd7_2780	2.1713	1.8574	0	0.382274	0.203577	0	0.0494901	0.187989	0.127392	0.190563	0.0532116	0.649408	0.0421978	0.0900537	0.114454	0.265907	0	0	0	0	0	0	0	25.2101	0	0	2.90666	9.21238	14.7196	14.5042	7.33065	8.11027	17.2621	17.4648	7.793	-4.36789
cgd5_3620	1.39437	10.4067	0.1023	0	0.130733	0	0.0847472	0.362169	0.290875	0.489504	1.18461	0	0.505841	0.0771077	0.359334	0.683042	0	0	0	0	0	0	35.778	32.892	35.356	0	23.2858	16.3909	16.2031	15.9667	22.5523	41.5847	20.2219	22.586	28.4313	-4.35797
cgd5_3730	0	0.795082	0.0712903	0	0	1.92289	2.56973	0.336514	1.36824	2.04673	0.762021	1.52018	1.88843	0.241804	0.54635	0.951987	0	0	0	0	0	0	0	48.1181	0	34.0259	33.2523	45.6099	0	3.70995	39.6982	35.7623	15.4302	26.6419	8.20748	-4.35571
cgd3_3130	0	0	0	0	0	0	0	0	0	0	0	0	0.930601	0	0	0	8.9147	2.64438	0	0	0	0	0	0	105.734	0	8.79174	6.06705	11.6053	5.71486	22.4999	13.9252	22.6781	30.0861	14.3291	-4.35527
cgd3_3310	0	4.48095	0.227814	0	0.174678	0	0.566222	0.0537679	0.194326	0.654049	0.791407	0.228604	1.15865	0.257568	0.785656	0.547587	5.621	4.45342	0	0	0	0	47.2568	14.4815	46.6995	0	38.1766	21.643	28.8712	30.8183	40.5616	47.5278	29.2551	19.0769	23.9696	-4.34765
cgd3_2360	0.361016	1.96932	0.423786	1.22882	0.270785	0.393446	0.460725	0.604291	0.790761	0.675934	0.731381	1.19603	0.579999	0.898379	0.338311	1.0375	30.6691	39.5131	0	24.2593	0	66.6037	113.039	111.924	148.942	59.6229	166.239	140.658	90.4071	57.8683	114.382	139.045	117.515	138.327	87.4806	-4.34474
cgd5_1520	68.0296	35.2727	8.69739	10.4355	3.03128	5.09983	7.38863	0	5.05834	0.630557	12.6772	2.97531	1.67555	3.12879	7.9531	6.86295	0	0	0	0	0	0	294.768	408.333	124.84	697.85	95.6475	108.785	104.917	288.721	359.425	340.571	242.683	62.5872	304.069	-4.34465
cgd7_3030	1.69412	0.63476	1.62041	1.67912	1.31777	0.950147	0.5034	0.304217	0.196337	0.646134	0.295236	1.5244	0.390213	1.29076	0.67031	1.96713	12.1368	20.7386	0	0	0	0	0	0	76.1577	104.972	119.376	70.3525	75.8323	59.3964	92.142	62.4636	108.6	100.198	57.3039	-4.33687
cgd6_1290	0	0.181195	0	0	0.228385	0	0	0	1.33388	0	0	0.448335	1.51488	0	0	0.715946	0	8.47946	0	0	0	0	0	0	0	0	53.7649	49.3009	0	0	59.8576	29.4048	34.6714	11.4993	7.70941	-4.33667
cgd3_1410	0	2.02976	0	0	0	0	0	0	0.426919	0.638621	0.534973	0	0	1.35806	0	0	61.4921	13.5888	0	0	0	361.218	153.264	0	0	0	25.1871	39.9845	42.5067	0	381.012	119.681	105.067	122.675	172.07	-4.33167
cgd6_3260	0.442339	1.54177	0.0741784	0	0.710963	0	0	0.8316	0.355918	0.236628	0	0	0.235792	0.209667	0.0710604	0	3.05561	10.4424	0	0	0	0	0	11.7713	101.099	0	25.0296	27.9711	9.79122	19.2964	24.1927	35.2449	54.1692	16.3099	21.3622	-4.33159
cgd5_1720	0	19.2396	1.18601	1.42303	0	0	2.95545	2.33265	3.37223	6.30557	2.64109	0	0	1.34091	1.13616	0	15.1933	35.817	0	255.618	223.748	0	0	184.349	0	0	242.208	158.994	83.9337	164.984	95.9467	78.8795	69.4955	194.317	13.7504	-4.33064
cgd5_1400	0	5.0742	0	0	3.9973	2.01752	0.583558	0	1.83435	1.99561	0.835863	2.3541	4.14285	3.7133	3.74558	5.22119	0	5.59276	0	0	0	0	292.058	0	0	0	57.7379	54.0791	49.6318	57.0084	84.0672	28.5078	82.3324	40.7569	34.3429	-4.3294
cgd3_1600	0	8.4773	0.716674	0.477721	0	0	3.95937	3.57089	0.509438	1.01608	1.38315	0.0998835	0.421871	1.26043	0.4577	1.06336	35.7769	37.6544	0	0	59.4141	0	0	106.87	0	0	369.599	258.823	172.486	99.4616	191.945	143.212	151.688	178.113	106.33	-4.32873
cgd8_3420	2.55594	8.14822	0.535775	0	0.547748	0.125663	3.46387	1.77033	2.05658	1.36729	2.29076	0.672043	1.476	2.1807	2.46362	0.858548	56.5868	60.6898	0	134.804	0	0	104.691	138.177	240.717	332.732	311.474	237.926	84.9513	150.602	225.003	269.538	177.883	191.785	195.016	-4.32385
cgd7_2720	0.27432	0.598561	0.304126	0.536625	0.0685859	0.0839192	0.200049	0.380006	0.228901	0.656283	0.23903	0.762954	0.151644	0.141584	0.171378	0.525568	2.95911	3.51915	0	0	0	0	9.54141	0	44.0016	0	40.4579	25.8541	18.8857	13.9593	15.0086	17.385	14.43	16.0579	7.18595	-4.32092
cgd7_4820	0	0.874049	0	0	0	0	0	0	0	0.137501	0.691106	0.324401	0	0	0	0	0	2.08742	0	0	0	0	0	0	0	0	0	6.1414	9.10982	4.48676	17.4868	16.7736	15.5066	0	8.09878	-4.31981
cgd5_3980	0	0	0	0	0	0	0	0	0	0	0	0	0	0	0	0	9.40724	9.08089	0	0	0	0	0	18.0082	0	0	4.82861	4.79566	0	0	55.4558	76.2153	92.449	60.4516	35.8942	-4.31729
cgd1_1320	0	1.42265	1.00226	1.20256	0	0	1.74577	1.41931	0	0.31972	0	0	0.424787	0	0.57608	0.535355	0	0	0	0	0	0	0	0	0	0	29.5849	23.6408	42.4359	20.8832	0	0	0	20.9635	25.325	-4.31727
cgd7_1960	105.776	75.1286	4.74925	5.14913	2.77868	2.54992	3.69798	0.742767	1.83033	5.38464	5.19879	4.16283	5.03217	4.46383	5.09777	2.90356	21.128	18.8263	0	0	0	0	409.482	772.307	798.402	106.54	209.946	336.372	444.234	491.274	389.964	267.598	367.312	331.992	243.627	-4.31695
cgd8_2530	1.91656	5.18121	1.73556	0.192815	1.23218	0	0.838683	0.910268	2.87862	4.30608	3.73603	4.55552	1.80489	2.43462	1.72418	1.37339	5.30098	6.69582	0	0	0	0	101.365	71.7623	159.676	30.3779	22.0458	32.675	40.7234	43.474	57.8796	69.684	101.916	78.0531	70.8543	-4.31565
cgd8_250	0.792955	23.8887	0.814474	1.67527	0.37173	0	8.89348	5.14901	4.40421	6.68097	7.4622	5.1811	6.16424	5.262	4.68143	0.932247	16.7045	24.8072	0	0	0	0	89.3821	123.304	78.3196	162.061	270.653	154.521	132.121	133.198	213.114	231.005	276.815	276.466	185.878	-4.31398
cgd2_1375	0	0	0	0	2.38689	0	0	2.33772	0	0	0	0	0	2.6185	0	0.434722	0	0	0	0	0	0	0	0	0	0	20.807	23.9195	30.2596	0	6.58836	39.7836	14.2613	6.28564	4.12879	-4.31325
cgd5_400	0	0.653065	0	0	0.246943	0	0	0	0.618116	0.821893	0.34425	0.363575	0.682492	0.436949	0.308523	0.0860138	0	0.789353	0	0	0	0	0	0	0	0	16.6912	13.2904	15.3027	6.70208	1.77984	13.1749	9.56771	14.2797	9.57347	-4.31168
cgd1_3200	0	6.14336	0	1.18351	0	0	0.52572	0	0.300496	0	0.564828	1.06051	0.895839	0.159316	0.269978	0	0	0	0	0	0	0	0	81.7785	0	0	0	21.3649	14.9025	29.3475	14.0294	4.29837	36.0279	0	6.28845	-4.31021
cgd3_1390	0.484838	10.0982	2.03263	1.36576	0.883175	0.381396	6.51689	6.57239	4.46465	3.56623	5.26875	3.9264	3.27366	5.83721	4.01122	1.84573	1.6734	5.46962	40.7784	54.5593	31.5196	49.9316	14.2636	51.8104	97.5642	115.429	144.506	124.878	109.472	78.2583	64.9306	73.0273	84.4143	80.3054	51.9604	-4.30987
cgd7_5230	6.56791	15.851	0.428326	0	1.91581	0	3.99721	0.758193	12.1027	5.46541	3.71993	5.90992	3.40382	3.63202	1.43613	0.285987	17.0388	25.208	548.802	0	282.797	0	0	233.001	0	0	199.334	124.9	22.6738	55.7846	109.725	111.324	80.577	132.564	116.282	-4.30985
cgd5_3750	0	1.85646	0	1.09848	0	0	2.84661	2.5209	1.13887	3.40723	5.5046	0.382789	1.29341	1.03509	2.48493	0.407517	0	0	0	0	0	166.799	0	114.079	25.1777	34.0612	0	19.5116	8.06996	15.8908	6.39953	0	10.0003	48.3583	0	-4.30737
cgd3_1700	0	12.5997	0.186874	0	0	0	0.464471	0.385922	0.448323	0.223546	0.312108	0	0	0.211281	0.358038	0.374318	5.76225	2.85325	0	0	0	0	0	59.3273	127.543	0	18.7821	18.9861	24.67	31.6003	33.6824	44.0308	54.7791	22.1321	15.9897	-4.30537
cgd2_900	0.100237	7.39654	4.8831	4.2354	7.29286	2.82877	9.94435	11.1778	8.97046	6.56862	7.31051	6.78922	9.78696	7.38334	8.96118	5.57798	24.1295	42.9998	0	77.542	0	70.9649	0	129.181	276.146	0	343.635	350.81	214.4	281.646	322.015	328.401	327.903	327.645	239.051	-4.30386
cgd8_1200	0.20931	0.332153	0.0614256	0	0	0	0.127202	0	0.130991	0	0.0547148	0.205463	0	0.162046	0	0.0546839	1.6925	5.53489	41.9271	0	0	0	0	20.0259	14.3506	0	5.36963	7.2761	0	2.13026	13.708	8.49086	27.6559	10.7189	8.04006	-4.3031
cgd6_500	0.0551324	0.688978	0.145616	0.174717	0	0.22769	0.24123	0.0954664	0.207018	0.4129	0.10809	0.324714	0.0685737	0.0914638	0.139495	0.345691	1.33857	1.19398	0	0	0	0	0	10.5439	11.3901	0	4.26184	5.03552	0	5.04985	13.4628	24.8403	10.7515	15.9322	7.92227	-4.30243
cgd8_2310	0	1.63918	0	0	0	0	0	1.90788	5.17153	5.15733	2.52017	2.7039	0	1.52324	0	0	0	0	0	0	0	0	0	0	0	0	0	12.9485	0	0	101.151	16.9196	64.5337	109.19	79.384	-4.3017
cgd3_1680	0.30105	10.749	0	0	0	0	1.7584	1.45962	0.188404	0.563659	2.36089	0.221637	0	0.998874	2.20051	0	0	0	0	0	0	0	0	0	160.112	0	35.4579	34.1273	46.7422	18.405	8.51781	10.5433	7.36694	45.559	20.035	-4.2995
cgd5_3020	0	0.905663	0	0	0.248158	0	0.627406	0	2.23617	2.23003	0.415132	1.26659	0.205755	0.614738	0.967328	0.570484	0	0	0	0	0	0	0	12.4276	26.7171	0	17.948	26.3735	14.3542	12.1237	19.1458	19.6486	18.0137	14.1695	9.55637	-4.29313
cgd7_4660	1.1083	108.09	6.86638	5.37677	1.29313	1.1019	22.6396	17.5705	24.5842	19.7133	17.4795	11.6952	21.8263	17.7327	11.9785	8.9761	11.8258	24.5781	0	216.888	0	0	575.441	245.461	186.932	99.4524	893.512	662.849	607.079	541.637	497.334	442.341	433.879	411.685	376.512	-4.29283
cgd7_4980	0	0.644137	0.295495	0.195002	0.15105	0.259901	0.862773	0.5405	0.220551	0.141394	0.118446	0.407716	0.0156549	0.283976	0.481227	0.157838	1.2227	3.81733	0	0	0	0	15.8109	9.69039	10.4163	43.0714	6.45716	9.84619	5.45879	1.53712	10.8632	15.3209	20.0847	21.0956	11.9076	-4.29168
cgd1_3040	11.7352	14.4033	17.6499	22.7267	27.1399	17.8377	36.0481	16.4257	14.3822	26.5493	22.2404	14.2193	15.3564	17.3594	25.7057	15.9044	11.5749	13.7227	127.875	0	0	159.742	542.227	305.593	400.107	1230.94	147.889	246.866	220.056	246.56	447.345	476.167	610.097	635.537	484.4	-4.28578
cgd4_1830	0	2.39689	0	0	0.671358	2.77239	2.61567	0	3.92107	0	2.45675	0.329481	2.50489	2.37584	1.00653	1.40306	103.519	113.203	0	0	0	0	86.4361	637.75	589.887	0	317.966	268.409	250.466	260.091	383.336	411.756	509.838	385.139	287.14	-4.27995
cgd6_3890	4.14606	15.626	12.9785	0	1.55491	0	10.1075	15.3157	6.48674	0.646893	13.0057	4.06985	5.15687	6.87825	1.55412	3.24957	15.5571	22.9165	0	0	0	0	0	189.578	0	0	25.4162	94.4857	86.1211	148.112	245.852	496.231	326.071	323.578	612.123	-4.27583
cgd4_1490	0	1.62929	0	0	0	0	0.420551	1.39733	0.180363	0.269801	0.904051	0	0.71693	0	0.972272	0.338827	0	1.02435	0	0	0	0	0	0	0	0	6.93739	9.59855	17.8747	0	19.2045	16.4278	16.2413	53.416	3.97904	-4.27579
cgd1_810	0.563317	0.167611	0	0	0	0	0.410914	0	0.117512	0	0.147254	0	0	0	0	0	0	0	0	0	0	0	0	17.3491	0	0	4.65189	0.79657	2.91022	0	0	0	0	0	0	-4.27438
cgd2_3020	0	12.6361	0.21865	0	3.35304	2.56416	1.63244	1.29013	0.699409	2.44121	1.46072	1.09704	4.40183	0.988829	1.46621	2.91978	0	0	0	0	0	0	0	58.0699	0	0	138.405	116.366	34.7255	91.1282	60.98	25.1603	67.8864	67.6812	18.132	-4.27269
cgd5_740	0.973913	7.38941	0.428718	0	0	0.670358	1.15458	0	0.990431	0.569834	0.57282	0.627383	0.454257	0.646282	1.16364	0.47708	5.84639	3.47174	69.5225	0	0	0	0	21.6992	0	0	53.4224	23.3068	26.4215	26.029	37.188	52.1284	74.2828	35.447	44.1921	-4.27048
cgd7_5500	0	0.743761	0.0647272	0.181213	0	0.126512	0.026808	0.356457	0.115026	0.137652	0.172967	0.16238	0	0.121968	0	0	0.891537	1.85529	0	0	0	0	0	0	0	0	3.7679	2.19046	2.2778	1.12239	18.8083	11.2564	14.2741	22.5646	13.8975	-4.26761
cgd6_3240	0	0.11477	0	0	0	0	0	0.601127	0.301746	0.270826	0	0.141989	0	0.255966	0	1.13371	6.96716	2.75922	0	0	0	0	0	17.7932	76.3148	0	21.4929	10.1058	8.96759	2.94511	23.3619	11.2976	24.6131	28.4907	2.73646	-4.26689
cgd8_1740	0	0.21534	0.0849565	0	0	0.149446	0.105559	0	0.271755	0.101629	0.482427	0.053282	0.112522	0.0960524	0.162771	0	1.75537	1.04371	0	0	0	0	0	0	0	0	1.85518	1.22306	1.12113	0	11.4935	26.3731	16.1409	11.0473	14.8864	-4.26468
cgd7_2860	0	0.960529	0	0	0	0.23146	0	0	0.0420892	0.503684	0.105484	0	0	0	0.340332	0.474409	8.1263	20.7668	0	0	0	97.0824	185.365	37.8696	0	0	52.5133	48.9292	12.5054	14.3762	39.1515	14.5704	29.1027	29.2724	11.6097	-4.26359
cgd3_1840	0.154608	1.10406	0.453726	0.239536	0.742184	0.170271	0.901991	0.257009	2.47699	2.05527	2.35219	2.86839	1.63457	0.984933	1.40828	0.630126	0.750458	1.1156	53.1133	0	0	0	0	5.87234	0	0	38.7659	31.5238	23.9493	12.2734	51.7106	47.435	49.3074	19.0207	34.1468	-4.25914
cgd5_870	0	1.99406	0	0	0	0	0.489377	2.55303	0	0.313695	0	0.493394	0	0	0	0.262633	0	6.97134	0	0	0	0	0	0	0	0	14.5613	22.3661	0	0	54.4225	45.0996	7.43777	66.9747	25.0556	-4.25558
cgd4_1610	2.34303	0.780809	0.110016	0	0	0.322548	0.410191	0.259658	0.469222	0.614163	0.881974	0.206997	0	0.310964	0.632353	0	0	1.34131	0	0	0	0	0	0	0	0	0	2.40164	8.71531	5.72458	14.4448	44.135	43.8456	25.2159	12.079	-4.25482
cgd4_3460	0.225343	0.178797	0	0	0	0	0	0	0	0.0703186	0.176718	0	0	0	0	0	10.8811	21.0143	0	58.9656	0	0	0	70.1667	30.1693	0	11.2884	30.9538	34.9195	25.2322	64.7632	83.1142	57.7882	50.9969	67.3535	-4.25207
cgd4_2410	0.349124	5.14202	0	0.491728	0.327332	0	0	0.483629	0.983201	0.408543	0.958262	0.0642575	0	0.115838	0.343525	0	0	0	0	0	0	0	0	16.1905	0	0	4.34123	0	0	0	27.638	20.6283	29.8618	33.4265	40.9739	-4.24446
cgd1_3830	8.24165	3.12103	0	0	10.6776	0	0	0	1.87557	0	0	0	0	0	0	0	0	9.86874	0	0	0	0	0	0	0	0	0	4.60327	23.3564	0	73.3958	90.2168	200.018	132.299	80.6053	-4.24375
cgd7_840	0	0	0	0	0	0	0	0	0.326664	0	1.22803	0.768574	0	0.69276	0.880466	1.63645	0	0	0	0	0	0	0	0	0	0	0	0	0	0	0	29.3915	50.5987	0	18.9346	-4.24268
cgd7_4780	0	1.22854	0.484685	0	0	0	0	0	0	0	1.619	3.64775	0	0	0	0	0	5.67026	0	0	0	0	0	0	0	0	0	2.98473	0	0	40.231	54.6693	14.8388	14.7645	97.9069	-4.23768
cgd5_1460	0	0.78992	0.0458295	0	0.409969	0.429963	0.854307	0.432661	0.488659	0.877171	0.489871	1.2072	1.84527	0.518152	0.263419	0.305996	9.42268	29.115	0	183.566	0	0	0	71.9475	140.881	0	65.6456	68.5533	62.9207	38.1523	32.4278	58.4786	44.3934	36.7463	42.3751	-4.23739
cgd7_4720	4.63431	64.3489	10.729	7.25251	3.86226	3.89872	13.3438	8.38135	4.5115	6.0256	7.06671	8.90871	4.96358	5.97975	6.36951	3.02688	48.6847	100.989	0	0	0	0	760.784	752.328	1174.42	0	131.484	318.84	359.635	291.139	369.556	380.161	412.448	342.101	265.936	-4.23312
cgd1_1250	0.0663729	1.50091	0.402551	0	0.0497839	0.106599	1.51656	1.40981	0.0692293	0.310677	0.589909	0.293188	0.233905	0.102771	0.41051	0.121383	2.15003	6.07349	0	0	0	0	0	25.5975	34.2351	0	15.9811	19.0771	15.0782	12.1586	29.7468	27.3126	33.3542	33.6524	27.2257	-4.23186
cgd8_4690	0.215062	0.287955	0	0	0	0	0	0	0	0	0	0	0	0	0	0	1.30136	2.70744	0	0	0	0	0	0	0	0	2.72762	2.76034	3.33202	3.28347	5.14898	12.9392	28.9789	9.33403	11.5087	-4.23092
cgd6_4440	0.416549	0.165255	0	0	0	0	0	0	0	0.129985	0.435554	0	0	0	0	0	0	4.93851	0	0	0	0	0	25.0041	0	0	0	1.15953	0	0	0	31.7525	34.5882	5.73582	9.67078	-4.2307
cgd6_5090	0.68999	3.81274	0.0578542	0	0.591471	1.42479	1.65379	1.57028	1.23375	1.29188	1.77791	1.52394	1.04211	0.915746	0.166267	0.309026	4.74657	4.9343	0	0	44.0948	0	0	72.1209	0	0	65.8266	54.1376	51.944	60.2088	46.6208	22.762	28.4034	33.3359	11.1469	-4.22685
cgd1_630	30.214	43.0602	2.82383	1.21974	1.87651	2.64927	3.65146	6.79803	8.18972	10.0889	10.4135	9.77604	4.54793	7.79007	8.00721	2.86585	9.16624	10.8751	0	0	0	0	602.578	306.709	355.458	298.999	81.7927	155.637	89.5559	123.478	152.995	305.421	173.976	232.539	191.546	-4.22375
cgd5_1930	3.61733	21.2996	2.23488	0.804454	1.14241	0	2.63978	0.52747	6.91056	6.59453	3.43399	2.3828	5.20964	2.90579	3.31846	0.447658	0	8.0712	0	0	0	0	0	233.187	71.6155	0	26.7966	52.0036	59.0636	58.1692	136.081	231.895	122.73	228.872	40.6304	-4.22218
cgd7_650	0.337527	7.03	2.72396	1.06964	1.26583	0.52273	8.8632	7.71482	1.26739	1.4219	1.52199	1.11821	0.997062	2.3518	1.70801	1.52113	24.4207	16.9279	0	0	0	0	153.495	94.3867	50.2279	208.155	91.0765	73.1859	52.3079	48.9621	154.999	132.19	142.447	139.597	117.226	-4.22121
cgd1_1260	0	0.493708	0	0	0	0	1.36234	1.00562	1.81723	0	1.78921	0.458097	0.386966	1.23873	1.1662	0.975379	0	5.84899	0	0	0	0	0	0	0	0	18.8994	11.8694	6.43548	0	37.0086	26.0795	33.157	79.7011	77.1393	-4.21571
cgd5_3870	0.325599	0.193759	0	0	0	0	0	0	0	0	0	0.143826	0.323984	0.0864261	0.183073	0	0	0.935506	0	0	0	0	0	0	0	0	2.53413	2.75893	2.01804	5.96562	7.02595	7.79617	5.64293	2.80734	1.88211	-4.21431
cgd4_4090	0	0.400205	0.212544	0	0	0	0.150917	0.214988	0.161875	0.145288	0.0811384	0	0	0.343291	0.349045	0	2.50488	2.60575	0	0	0	0	0	9.79972	52.6685	0	2.62764	3.95051	1.60297	0	5.04347	19.367	13.5557	11.0618	5.9538	-4.21356
cgd4_2300	1.5975	9.01581	2.84313	2.90325	2.4351	1.3124	6.20126	4.06899	11.3197	13.0736	9.45651	10.0917	4.87127	4.58232	4.4621	2.46376	2.49526	1.48329	0	0	0	0	191.15	94.0525	366.675	0	110.205	109.267	73.4518	73.9558	130.191	106.222	149.089	137.433	116.891	-4.21326
cgd3_190	3.62775	8.36543	1.0114	0.0638695	0.748288	0.0624258	1.85237	0	1.81626	1.01884	1.13798	2.0031	2.53811	1.08331	1.37683	0.355417	0	1.94775	0	0	0	0	0	0	0	0	0	1.24118	0	0	37.1889	158.148	84.5484	56.1724	170.452	-4.212
cgd4_2380	0	0.867362	0	0.684299	0	0	0.531669	0	2.20439	1.5919	0.857274	0	0	0.56421	0.273175	0.571192	14.5832	6.06193	0	0	0	84.9478	0	0	23.7456	0	59.3498	68.5449	33.893	25.9697	30.3177	53.2255	50.1228	45.5571	28.0199	-4.21134
cgd7_3570	0	4.34209	0.211487	0	0	0	0.328545	0.37436	1.01475	1.09629	0.494503	0.795829	0	0.836882	0.405196	0	26.0527	10.3187	0	0	0	0	190.539	33.3656	125.35	0	83.53	66.112	8.37656	16.5065	42.6466	60.1536	80.58	61.1555	41.0511	-4.21106
cgd8_1970	0	5.98642	0.114649	0	0	0	0.356226	1.01472	1.8948	2.37724	2.37438	0.719044	1.33627	2.33322	2.74575	1.76064	0	8.38236	0	0	43.7137	0	0	18.0082	0	0	50.4376	36.3396	33.3029	41.7602	36.9501	87.2709	99.5194	54.1938	46.9448	-4.20916
cgd6_4150	6.54288	2.5496	0.350886	0.0935575	0.597878	0.868707	0.750841	0.27605	0.789837	0.43529	0.286505	0.635742	0.454408	0.528952	0.597577	0.338405	1.61168	1.19789	0	0	0	0	0	38.044	34.1912	0	43.7929	34.391	27.7821	27.3797	27.349	21.2932	30.684	26.0369	19.0734	-4.20804
cgd1_1790	0.169838	6.82209	0.897155	0.657829	1.97454	1.69508	0.433594	1.05872	2.01948	2.22593	3.26315	3.12593	1.00341	2.70488	2.29185	1.13147	14.3352	15.2093	0	0	38.291	0	0	78.8713	253.499	116.856	117.55	113.159	47.3771	51.8673	42.4673	42.5502	50.5902	87.1314	19.5277	-4.20076
cgd7_2900	1.51767	15.6921	4.78791	1.33599	8.25304	12.5356	8.30649	9.0665	7.4796	6.21589	9.52147	7.96098	8.14061	10.197	11.0933	7.8805	36.1549	38.8755	0	139.527	0	127.692	0	132.825	321.244	0	341.516	243.242	188.33	278.218	378.404	423.985	382.329	348.06	237.545	-4.1936
cgd4_3160	25.0277	139.007	126.766	87.4737	146.877	149.3	165.93	158.583	167.796	168.565	168.103	116.867	123.509	125.792	142.025	70.4725	384.568	469.037	621.298	1164.43	479.279	1675.48	2258.24	1645.88	1525.29	2250.68	6305.99	5522.96	4358.23	4801.35	3769.81	3516.5	3561.25	4331.31	2932.02	-4.19324
cgd6_3160	19.4973	6.85785	0.943804	1.65145	1.60816	0	1.46605	1.16018	4.82202	5.08058	5.0967	3.94616	2.87508	2.5343	2.26033	1.943	3.23837	12.0286	0	0	0	0	162.75	100.122	27.0393	0	70.0872	66.9484	62.291	69.564	171.891	177.517	145.733	124.55	149.92	-4.19098
cgd6_3650	0.0928485	0.455835	0	0.0817336	0	0	0.0338539	0.06431	0.0290533	0.0217302	0.0728135	0	0	0.0154034	0	0.0363861	0	0.502989	0	0	0	0	0	0	0	0	2.2444	3.43189	2.15723	1.41738	3.06189	0.949852	8.23991	2.05221	0.687926	-4.18936
cgd1_1870	2.11411	6.01081	0.896167	1.9851	0	0	0.94252	1.38295	1.47006	0.659713	4.0527	1.3835	0	0.701455	2.31134	1.19671	0	4.18916	0	0	0	0	0	42.8203	46.028	0	28.7041	38.191	58.2624	35.8737	36.5481	95.4298	39.4399	44.2026	38.5672	-4.18729
cgd5_3190	0	0.243074	0	0	0	0	2.23577	3.67795	0	0.191195	0	0.150361	0	0	0.689003	0	0	0	0	0	0	0	0	0	0	0	0	0	0	0	56.5045	35.0451	8.17643	16.2711	7.56037	-4.18604
cgd6_660	1.41972	2.32335	0.260402	0.437419	0.532442	0	0.12945	0	0.0555309	0.0830676	0.417515	0	0	0.412177	0.349239	0.904103	4.2778	0.635375	0	0	0	0	0	0	0	0	12.749	34.9842	8.25107	13.5494	30.8674	35.0611	18.0571	49.0816	7.41253	-4.18355
cgd7_3820	0.115202	3.67911	0.360618	0.297472	0.144015	0.555065	0.336056	0.159585	1.00934	0.826825	0.662518	0.735048	0.811965	1.37605	1.14434	0.57185	0	0.830431	0	0	17.7994	0	47.8546	7.3326	0	0	11.5045	7.66589	3.56924	11.7249	28.8323	30.9558	28.7216	20.1177	16.904	-4.17936
cgd2_550	0	9.7241	1.32797	0	0.188563	0.692155	1.28455	1.21887	2.04527	1.17673	2.56293	2.59113	2.34514	1.16777	0.424052	0.788148	5.94635	17.6226	0	0	0	0	0	42.5583	91.4927	0	79.7662	97.3502	109.244	61.4641	72.5763	99.4089	53.7218	99.6563	65.3217	-4.17614
cgd1_2290	0.822988	2.88951	0.917777	1.21711	2.77782	1.58613	3.7819	1.36807	3.5538	3.38996	2.64615	1.87828	3.12208	3.00371	1.89722	1.22557	5.95593	3.53884	0	0	0	0	99.9256	45.6296	98.7477	0	79.1	57.758	56.1174	60.3197	54.0413	68.1798	88.1783	38.4262	31.1008	-4.1751
cgd6_2090	2.47158	4.21365	0.39207	0.258733	0	0.275874	0.657644	0.347007	0.27173	0.12507	0.497661	0.270483	0.186942	0.110819	0.469487	0.73298	3.24145	4.3366	0	0	0	0	0	16.2769	0	0	6.4702	6.36459	2.06953	0	42.7004	86.5173	53.7781	43.8765	63.4195	-4.17378
cgd3_900	0	0.696936	0	0	0	0	0.641283	0	0.366467	0	0	0	0	0.194292	1.15237	0	6.89258	0	0	0	0	0	0	0	0	0	13.0036	31.3964	36.365	26.849	16.6395	0	34.096	11.1249	0	-4.17357
cgd2_3330	0.715095	3.86534	3.11288	1.88847	10.2804	8.98283	4.52011	6.06741	4.66169	5.57867	5.70137	5.83497	10.3397	8.34386	6.56718	8.68733	4.32413	14.1357	35.286	0	0	43.2063	36.6643	112.135	53.8103	0	224.52	195.649	105.258	114.64	194.241	201.029	232.135	209.945	176.612	-4.17277
cgd4_610	0	1.8744	0.378149	0.201653	0.268472	0.197095	0.835421	0.545414	1.43361	2.47959	0.785949	0.316217	0.801351	2.32771	0.483005	0.729397	10.3744	10.2752	0	0	0	103.073	131.201	13.4019	0	0	39.4933	39.6898	37.7155	32.791	50.4677	50.8598	33.9268	36.7097	14.7952	-4.17216
cgd8_2930	11.4095	88.4231	88.4969	82.3114	139.364	140.858	167.547	159.385	84.1063	87.1874	99.2553	91.4705	70.0894	80.5109	72.6927	83.8097	96.1921	169.599	234.732	573.702	181.137	622.745	2405.84	1560.99	1367.16	1391.75	3980.17	3089.25	2396.95	2384.18	2225.96	2206.62	2060.83	2430.24	1711.49	-4.17029
cgd4_1820	0.430766	2.81977	0.101133	0	0.581584	0	1.00548	1.07411	0.539166	0.725876	0.743192	0.761128	1.23231	0.343024	0.871936	0.742771	0	4.31981	0	0	0	0	0	31.984	0	0	8.57599	20.1115	21.3628	23.6797	38.1099	37.1192	50.5585	25.6067	19.6755	-4.16898
cgd4_4490	0	0.315283	0.172758	0.331653	0.309083	0.283637	0.558153	0	1.8052	1.92883	2.53909	3.12044	1.20813	1.0938	1.02608	1.84557	0	0.423197	0	46.6577	0	0	0	0	11.936	49.1926	46.4591	39.2576	21.8904	26.9637	5.71483	4.01551	11.5835	15.2581	8.45411	-4.16515
cgd1_2990	0	8.66871	0.589654	0	1.50708	0	2.20242	0.347921	4.40105	4.23222	5.90888	3.69813	2.81152	3.66667	7.90817	3.14962	0	3.4105	0	0	0	576.909	0	0	0	0	74.0813	34.6139	31.251	15.3683	13.5058	41.478	51.8823	41.7411	3.31241	-4.15628
cgd5_3680	0.600744	2.50246	0.617046	0	0.337948	0	0.219161	0.936215	2.16176	1.26538	1.06001	1.21626	3.17562	1.19595	0.59111	1.41254	3.5943	2.13351	251.513	0	0	0	0	0	28.8863	0	14.4112	27.108	9.31526	18.3515	9.22037	0	12.3912	12.3291	3.55999	-4.15416
cgd4_30	3.86379	16.2483	0.604745	1.7233	1.64225	1.68435	2.44304	1.60571	4.19128	3.37597	4.34308	3.60314	4.00482	3.16225	2.82421	2.72551	6.18005	10.0911	0	0	0	0	266.413	187.764	228.889	0	43.7817	72.0465	83.8623	70.812	65.3738	83.8621	70.657	32.2113	42.0185	-4.15189
cgd3_1030	1.35459	4.17703	1.87922	1.04067	3.87938	2.8819	8.44491	6.31174	2.46612	1.9598	0.772575	1.35991	0.995584	3.35043	3.73894	3.08855	5.91289	7.02232	69.5731	0	54.3139	0	109.522	62.6944	0	0	100.15	70.9171	61.0897	26.3296	110.063	124.004	70.9938	76.6859	80.3379	-4.14999
cgd8_810	0.162864	1.62338	2.24638	0.716838	2.19885	0.616558	1.95978	1.41006	0.5351	0.076233	0.191581	0.509587	1.03817	1.08075	0.961512	0.765891	8.88318	12.9101	0	0	0	0	25.3351	48.1971	25.0362	0	35.0598	43.4573	40.3683	41.0256	71.2766	92.0293	77.6228	66.9541	63.9209	-4.13869
cgd8_3670	0	0	0	1.17278	0	0	0	0	0	0	0.217664	0.20434	0	0	0	0	0	0	0	0	0	0	0	0	0	0	0	0	0	0	15.9	0	0	10.6305	0	-4.13868
cgd8_1220	0	0.124622	0	0	0	0	0	0	0.0873728	0	0	0	0	0.0926462	0	0	0	3.00664	0	0	0	0	0	0	0	0	0	0.606687	0	2.1317	2.24436	22.0318	0	18.0064	10.04	-4.13803
cgd2_1700	0	5.66074	0	1.87572	1.1416	0	0	8.43349	3.33375	3.20586	3.58073	0.840388	2.60296	2.52497	2.13941	0.894677	0	0	0	0	0	0	393.349	0	0	0	32.3211	0	11.8237	11.6352	32.5543	20.4013	41.6858	14.6471	42.7664	-4.13484
cgd2_830	0	0.490403	0	0	0	0	2.60697	0	0.859555	0.257159	0.430844	0	0	0	0.308904	0	12.9602	26.8773	0	0	0	0	0	0	342.684	0	47.3136	37.7297	42.6408	50.3759	16.306	87.784	31.6645	43.2947	42.3148	-4.1328
cgd3_1370	0.350807	0.695867	2.47081	1.56465	5.26256	2.73661	3.07108	2.02484	1.1709	1.0947	0.733625	0.17218	0.654501	2.09514	1.18348	1.64972	0	0.834216	0	0	0	0	0	0	91.6798	0	39.342	18.3859	25.3779	25.0014	40.4187	97.5948	57.8228	43.9733	20.1626	-4.13197
cgd1_30	0.164832	0.686622	0.251538	0	0.86544	0.204221	0.24041	0.63934	0.412621	0.339478	0.672172	0.461136	0.984084	0.853173	0.48193	0.335896	0	0.713428	0	0	0	0	71.4155	12.6307	13.5769	0	0	1.43824	1.02133	3.01962	8.174	5.17838	2.912	10.1268	7.77009	-4.12906
cgd1_2850	0.759916	2.74155	0.250887	0.568604	0.320617	0.392295	0.692765	0.197379	1.04031	1.4228	1.5271	1.32872	0	1.00855	0.373864	1.34011	5.75214	9.57465	0	0	0	0	0	44.9198	58.1721	0	21.4072	22.0941	25.0176	27.5542	44.8581	70.9805	64.0727	61.9083	40.2276	-4.12054
cgd2_2220	0	2.39161	0	0	0	0	1.08063	0	2.64751	1.38613	0.99528	1.86872	1.18391	2.38621	0.713591	0	35.1842	14.9044	0	0	0	0	0	0	0	0	233.491	174.601	131.266	103.413	116.329	167.221	63.7194	41.7129	31.0294	-4.11946
cgd3_720	0.00457349	0.0462675	0.0322121	0.00966239	0.0548866	0.0598119	0.0700319	0.00316775	0.0114488	0	0.0143465	0.0774426	0.011377	0.0242795	0	0.0465996	0	0.314611	0	0	0	0	0	0.891334	0	0	0.160937	0.104772	0.141657	0	2.58456	1.65019	2.70829	3.06318	1.48764	-4.11682
cgd3_4090	0	0.524221	0.132011	0.0395981	0.0140584	0.167713	0.0683381	0.155784	0.117297	0.298287	0.220478	0.0551953	0.0699373	0.037313	0.147539	0.0734511	0	1.62555	0	0	0	0	0	3.6217	0	0	5.82653	4.46812	2.90302	4.00562	6.82824	16.1425	5.8365	6.12813	5.52574	-4.1143
cgd8_5410	3.1685	35.1394	0	0	0	2.18092	0.630882	0.99755	1.62239	2.69656	1.80712	0.424127	1.43308	1.91145	2.59132	2.25763	0	0	0	0	0	0	0	140.173	257.061	0	51.2986	81.4077	35.7745	79.2406	31.2775	121.073	54.3706	54.8589	22.0673	-4.11201
cgd8_5120	0	1.8027	0	0	0.681652	0	0.663088	1.15401	0.853113	0.141795	1.54416	0	0	0	0.0851635	0	7.24876	1.07566	0	0	0	0	0	27.0826	0	0	38.8252	26.9512	14.0921	9.25397	25.8065	17.2528	12.4877	68.277	8.33017	-4.108
cgd3_3280	0.467674	3.33967	1.00648	3.18373	1.52007	4.8286	14.2183	6.80247	8.97555	9.63196	5.13462	4.82032	4.84745	4.75864	3.59374	0.610919	0	2.2129	0	0	0	0	271.749	226.567	89.6627	0	60.7504	67.4193	62.8525	90.4835	82.9317	133.869	116.021	54.3731	44.2857	-4.10675
cgd7_3120	2.5027	45.8253	6.83615	5.89754	4.04318	8.08318	10.6729	12.5342	10.9035	10.453	13.1348	11.5512	12.0923	11.1144	10.608	9.20422	48.6831	84.6947	0	0	0	0	0	35.5258	57.0911	0	29.9916	21.0906	17.9028	29.3979	450.935	1763.05	1211.57	534.028	1027.56	-4.10402
cgd8_2800	0.196053	0.408339	0	0	0	0	0	0.543172	0.736166	0	0	0.360843	0	0.455349	0.385818	0	3.54053	0.701064	0	0	0	0	0	18.0707	0	0	7.96364	5.19395	12.1547	2.99384	13.2904	7.67457	28.5857	13.7903	9.24539	-4.10355
cgd1_380	0	0.232397	0	0	0	0	0	0	0	0	0	0.431268	0	0	0.439159	0	0	1.37879	0	0	0	0	0	0	0	0	0	22.4963	0	5.96609	0	11.8146	0	0	0	-4.10307
cgd1_2600	0.51778	1.93677	0.781465	0.364637	2.21925	0	0.323712	0.102466	2.63859	1.86964	1.97225	2.06936	2.53006	2.15974	1.66359	1.04354	8.93052	5.30691	0	0	0	0	90.2513	0	74.0284	0	69.3492	56.5154	29.8016	54.2121	54.4699	61.1427	38.2265	37.8467	25.3102	-4.10279
cgd8_4700	0	2.74259	0	0	0	3.96532	0.841176	0	0	0.808967	0	1.06032	0	0.573436	0.647831	0.451525	0	0	0	0	0	0	0	0	0	0	0	24.4419	35.7745	17.609	0	0	30.842	71.2713	0	-4.10248
cgd6_1670	0.389198	1.77565	0.380723	0	1.55693	1.96453	0.567893	0.539143	1.05546	0.85015	0.712171	1.05062	2.58178	1.46353	1.45888	1.83026	3.11223	3.69581	0	0	0	0	114.569	0	0	0	84.1027	42.2347	36.2035	31.7018	21.8587	18.4163	27.0707	14.401	14.4464	-4.10127
cgd1_3030	0.609128	0.563863	1.3109	1.38223	4.0612	1.81684	4.73899	3.28146	4.91332	5.63903	4.67074	2.84018	3.49353	4.67091	3.23464	3.34193	3.27097	0.971969	0	0	0	0	183.621	25.4002	122.728	0	73.7709	45.314	41.9491	20.6677	68.5548	66.433	96.1599	69.8335	73.8145	-4.10086
cgd7_1100	0.334353	6.21777	0.588731	0.353194	0.75236	0.11507	3.90215	0.810545	6.38199	4.92986	3.80199	3.01541	3.37893	3.93828	3.38391	0.851687	0	2.99473	0	0	0	0	76.0614	30.0012	133.46	0	68.1916	43.6645	51.8157	33.1853	59.8352	62.1718	91.195	67.3392	23.898	-4.09971
cgd6_4820	0	2.53288	0	0	0	0	0	0	0	0	0	0	0	0	0	0	0	0	0	0	0	0	0	0	0	0	0	0	0	0	0	41.002	0	0	0	-4.09931
cgd3_320	1.09816	4.93754	0.572931	0	0.366084	0	0.712137	1.52124	2.3672	2.74146	2.58359	3.86274	0.303531	2.02425	2.33261	1.24324	8.78935	7.82899	0	0	0	0	24.7282	66.554	0	0	69.4379	57.7034	52.9639	29.8155	63.6442	91.4654	102.141	84.1455	54.4878	-4.09186
cgd4_2040	0.283695	2.32976	0.899159	0	1.48953	0.585815	2.56568	0.275096	0.319577	0.424933	1.24588	0.710127	1.48201	1.28016	0.54234	0.400236	13.7285	23.6645	0	0	0	0	105.08	10.7161	97.9674	126.859	101.364	77.9169	54.5042	48.5117	24.7181	39.8108	69.0541	54.8597	29.6323	-4.09169
cgd5_860	0	4.77519	0	0	0	0	0	3.11245	2.81222	4.80772	3.524	4.48982	2.39537	1.49098	0.902364	0.503144	0	0	0	0	0	0	85.4892	0	200.748	0	42.1474	19.2458	0	19.6249	19.8463	44.3945	20.3323	12.0193	0	-4.09131
cgd2_3970	0	5.53922	2.07231	0.226041	2.40752	0	6.09358	4.66868	3.21397	4.50724	1.00686	5.19874	0.399229	5.75092	1.26331	0	0	0	0	0	0	0	0	0	0	0	0	0	0	0	134.758	161.359	148.714	33.771	202.715	-4.09044
cgd7_2340	0	0.115902	0.0285786	0.514349	0.127825	0.117302	0.106522	0.168626	0.182832	0.341869	0.17183	0.376396	0.0605621	0.339267	0	0.114489	0	0	0	0	0	0	0	18.7069	0	0	2.5142	1.07415	1.50839	2.22991	2.05452	3.86392	5.36161	2.1403	5.04715	-4.09025
cgd8_3040	0.253065	0.828274	0.148533	0	0	0	0.0922873	0.482024	0.673088	0.710725	0.694603	0.512353	0	0.125949	0.889309	0.148759	15.296	13.6365	0	0	0	0	58.2616	166.167	12.7943	0	35.1067	33.2932	23.5268	21.2512	30.4877	63.188	44.3684	35.3603	31.0286	-4.09021
cgd1_1850	0	0	0	0	0	0	0.33255	0	1.42428	0	0	1.00531	0	0	0	0	0	12.4351	0	0	0	0	0	0	0	0	37.277	19.3411	42.4595	13.9231	65.8825	38.8747	9.99634	15.9456	0	-4.08569
cgd7_370	1.93416	1.86351	5.94644	2.59448	4.14499	4.37431	16.9977	10.1432	9.10714	11.4676	9.31752	7.73007	4.46775	6.72309	7.25008	3.68159	13.3156	4.61451	0	0	0	0	0	102.223	382.226	0	76.4844	125.708	148.455	115.327	211.714	232.114	244.036	177.419	198.667	-4.08504
cgd8_5080	0	0.395828	0	0	0	0	0	0	0.832545	0.622695	0	0	0	0	0.373997	0	0	0	0	0	0	0	0	0	0	0	0	0	0	0	0	0	21.2733	0	14.1908	-4.0769
cgd3_810	1.11813	3.79269	0.492203	0.354341	0.125801	0	0.815491	0.348505	0.629777	0.78506	1.49066	1.07014	0.243378	0.408092	0.754423	0.569636	4.05852	5.62893	0	0	0	0	0	10.4594	57.3395	31.3034	8.49777	22.6225	22.5211	27.3141	53.2387	53.0388	35.3997	21.7382	17.0511	-4.0727
cgd5_1500	0	7.07504	0	0	4.26495	2.49062	0.755529	0	8.41097	0	0.810754	6.08901	7.71532	4.11629	2.32516	4.45662	0	0	0	0	0	294.818	0	0	0	0	61.6715	41.5729	16.0817	63.2644	78.785	19.1816	5.77517	187.19	0	-4.06784
cgd8_590	0	4.98675	0	0	0	0	0.260213	1.11144	1.67372	1.00148	0.699113	1.05011	1.2197	0.118316	1.20299	1.39744	8.50621	5.04706	0	0	0	0	0	0	67.1829	0	50.4427	27.5852	16.5922	43.5779	65.2936	57.3137	35.6295	64.4826	19.1286	-4.0659
cgd4_1920	2.48882	6.13582	2.83808	2.2034	1.01339	0.685236	8.35038	5.07302	3.91615	2.66277	3.5132	2.46053	5.83741	4.19969	3.3585	2.56374	13.7411	25.0081	0	0	0	0	43.239	106.531	28.628	98.648	276.032	171.692	141.041	117.261	114.043	108.377	98.0909	128.631	86.1159	-4.06503
cgd8_3320	0.576982	1.61867	0.532166	1.62532	0.618248	0.397145	1.50307	2.74037	7.53126	8.41083	4.91263	4.00509	2.35799	4.26639	1.52939	0.646033	0	0.590708	0	0	0	0	0	30.515	16.4822	0	182.694	108.625	89.4157	95.6538	19.6897	34.3013	35.3162	52.7265	27.6676	-4.06445
cgd6_3310	0	0.737409	1.09096	0	0	0	0	0	0	0	0	0	0	0.616726	0.696738	0	7.27866	0	0	0	0	0	0	50.8624	0	0	0	15.1328	28.8618	18.9402	0	21.601	6.96609	22.1799	0	-4.06344
cgd4_1910	1.18758	13.7102	1.46377	0	1.06891	0.490457	2.94569	0.411279	2.37828	3.77998	2.6077	2.18578	6.72086	2.44302	3.60576	1.76851	14.263	24.5634	0	0	0	0	0	0	0	0	0	2.00634	3.68197	0	96.0474	450.671	413.057	144.694	240.095	-4.06204
cgd6_1300	0	1.57644	0	0	0	0	0.724873	2.17888	1.96871	1.85997	1.16857	0.97515	1.64747	0.43948	0.372372	0.259536	3.95535	12.9101	0	0	0	0	0	29.0805	0	0	70.8788	103.286	35.9474	35.4068	65.4535	47.4871	18.7054	26.9504	40.1616	-4.06059
cgd2_100	0	5.79408	2.4062	1.62398	1.92185	11.2872	7.10739	2.48458	6.8951	6.4764	2.2103	4.52728	3.82431	2.21038	10.0846	1.00411	0	5.38497	0	0	0	0	0	43.2647	0	0	80.8605	56.9124	31.8137	39.1539	148.15	201.117	249.168	128.824	203.236	-4.05661
cgd2_730	1.13744	1.01531	0	1.8023	1.38638	0.685053	1.34857	2.46197	0.533878	0.266206	1.2265	1.04675	0.618954	2.0757	0.559601	1.44868	54.4942	55.6023	80.2574	107.38	0	98.2721	41.6968	203.941	27.4701	74.2275	258.966	223.916	30.8633	30.4022	163.951	211.481	154.064	204.835	93.0038	-4.05493
cgd7_3110	1.80505	8.67588	1.79291	0.293347	2.39536	0.382289	1.62087	0.673204	2.43307	1.6898	2.50444	2.6578	3.10862	0.829258	0.390351	1.6324	16.637	29.631	0	0	0	0	0	150.025	188.141	0	73.7495	78.9518	47.3621	55.1378	139.389	177.74	160.841	119.09	50.9809	-4.05366
cgd7_530	3.48666	3.63101	0	0	2.61522	4.79983	5.74202	5.4337	9.81913	3.26406	4.10145	7.05906	0	2.31373	7.8417	2.04957	0	16.9695	0	0	239.934	0	0	0	0	0	250.601	130.176	0	26.7116	148.654	67.6312	231.678	73.0605	68.0675	-4.04843
cgd2_2140	0	0.462088	0	0	0	0	0.0871183	0	0.411193	0.25163	0.163949	0.0659627	0.148588	0.0396374	0.0503772	0.023408	0	0.862125	0	0	0	0	0	0	0	0	3.78916	5.2664	5.55148	3.64744	1.96675	3.65163	11.763	0	4.40781	-4.0464
cgd2_1070	22.2874	361.093	191.577	157.461	356.988	236.049	259.781	246.992	206.519	218.067	241.875	132.854	177.951	142.65	154.015	123.405	758.422	693.845	1439.25	1633.75	2770.62	5869.4	4067.73	2613.69	1460.23	721.883	5956.83	5859.28	5713.58	5658.37	5748.91	5931.4	6365.27	6659.42	4573.7	-4.04607
cgd1_730	1.02196	9.22362	0	0	0	0.703426	0.497145	1.06176	1.27912	1.43506	1.60287	1.50476	1.69481	0.339082	1.14922	0.266994	4.06675	4.82648	0	0	0	0	0	0	0	89.2965	48.0016	33.4564	31.6988	26.0179	55.6392	25.3431	82.9589	62.0103	22.4386	-4.04099
cgd8_3190	1.17502	6.20575	0	0.310308	0.440672	2.62855	2.35764	1.93292	4.41213	4.67502	2.99479	1.62201	1.82687	2.04681	3.22079	3.10822	0	2.08742	0	0	0	0	0	0	113.211	0	55.7812	50.9688	36.4393	35.8941	101.521	39.1383	84.2645	79.2379	40.9349	-4.03937
cgd2_710	0.899596	0.133834	0	0	0	0	0	0	0	0.421081	0	1.15902	0	0	1.01162	0	5.33591	22.1472	0	0	0	0	0	0	249.063	0	12.7127	20.905	13.9583	54.9796	23.8106	37.8355	51.921	0	17.8173	-4.03913
cgd6_60	1.04587	1.55595	1.80064	2.2096	2.43185	1.17581	1.50001	3.21151	1.3745	2.74146	2.73395	2.00195	2.77514	2.3597	2.52863	2.10395	1.6914	1.25711	0	0	0	25.653	130.613	40.0261	78.8782	0	34.0389	27.5696	31.3225	26.6109	23.7951	41.8801	29.9223	54.5905	21.616	-4.03865
cgd7_390	0	6.47133	0.177297	0	0.79301	0.623763	0.551008	0.73229	0.945219	0.565575	0.947564	0.889562	0.751437	0.501134	0.849224	1.06541	0	2.14535	47.0353	0	0	0	0	0	0	0	28.9717	49.5483	23.4202	36.911	6.79052	44.6956	19.9779	0	22.0877	-4.03819
cgd2_600	0.099675	2.37261	1.46257	0.701944	6.87817	4.80254	7.8527	6.00633	7.04881	9.42445	7.50403	4.47632	8.67831	8.26797	6.22085	3.98426	21.5962	46.3254	0	0	0	0	59.6063	146.674	59.1964	54.3956	422.475	250.369	216.287	213.094	205.54	172.982	208.508	204.921	170.424	-4.03791
cgd6_3870	0.314912	4.06032	0.739332	2.06986	0	0	0.842325	0.436237	1.97079	1.76884	1.31712	0.695529	0.783375	2.50768	1.23945	1.31637	37.8825	53.2528	0	80.1798	0	0	282.393	96.1749	109.738	371.216	146.131	111.561	91.1154	57.7082	89.1738	79.8668	74.262	84.002	50.1542	-4.03676
cgd7_670	1.52854	5.57137	0.448577	0	0	0	0.278868	0.529359	0	0.894345	1.49839	0	2.8518	0.633956	0.537152	1.49754	4.55102	9.44929	0	0	0	0	0	68.1617	0	0	26.8824	25.9778	29.6378	23.3511	45.8085	67.1708	84.6759	45.9212	51.396	-4.03603
cgd4_2960	7.72571	9.30986	0.340087	1.63221	0.14487	0	0.422849	0.668886	1.3296	0.361624	1.96906	0	0.840809	1.66619	0.434389	0	4.59934	1.36419	0	0	0	0	0	0	0	106.919	107.409	71.1447	17.9761	11.8025	61.2698	7.16542	54.4568	38.703	29.5956	-4.03067
cgd3_2570	0	1.82866	1.08217	0.432811	2.07441	0	1.79372	2.87336	3.46159	2.15756	1.5664	1.47052	1.6244	0.815671	0.8639	1.20424	7.35128	10.9084	0	0	0	0	0	54.8778	29.4942	0	150.122	91.432	47.6509	61.0176	48.7501	46.6128	37.8934	50.3547	21.1412	-4.02756
cgd3_1790	0.634956	5.43527	1.08937	0.10319	3.07736	1.47924	1.53173	0.981075	2.20082	4.20665	2.75784	1.97773	2.7034	3.01429	3.18566	2.22034	13.0118	30.5887	0	0	22.4981	0	156.462	36.3387	57.4077	0	120.467	81.3772	52.9693	44.7417	126.397	130.245	159.984	139.459	106.48	-4.02703
cgd7_2460	0.768233	2.37725	0	0	0	0.740299	1.23318	2.34126	0.769243	1.29453	1.08443	1.13117	2.29327	1.42742	0.51834	0	0	0	0	0	0	0	0	0	0	0	14.496	19.1748	28.5905	4.69366	23.4895	42.9207	18.978	69.2377	24.1912	-4.02557
cgd2_3340	2.59101	7.19541	4.05535	5.01785	7.17988	7.77774	5.35456	3.38984	7.9274	8.96122	7.33749	7.25926	11.4137	12.7998	9.67176	10.4923	19.1215	24.7924	0	0	0	103.605	394.331	91.8982	229.536	119.754	175.241	204.936	120.449	131.872	195.455	221.314	175.615	187.312	142.317	-4.02364
cgd5_1020	0	1.53974	0.132057	0.79224	0	0.696899	2.95445	3.11677	2.88653	4.52853	2.382	2.73312	3.00836	3.95657	2.84639	0.352689	10.8168	15.2574	0	0	0	0	268.439	61.2896	132.637	0	33.3045	47.94	73.241	61.8479	57.2181	21.3165	32.4666	61.2827	36.5448	-4.01812
cgd1_1610	0	0.952657	0.505944	0.607055	0	0.847619	0.898395	0.852938	1.38719	0.922257	0.772575	1.08793	0.689251	0.245153	0.761636	2.41293	0	0.87779	0	0	0	0	36.5072	22.375	0	0	5.99951	4.79767	3.81811	0	49.9006	27.7551	18.8976	25.6636	13.7304	-4.00407
cgd8_680	1.7715	8.57601	0.168609	0.40461	0	0	0	0.630081	0.149817	0.224108	1.23905	0.211493	0.208429	0.158859	0.242283	0.300207	1.15967	0.344696	0	0	0	0	59.3283	0	9.77147	0	7.31241	8.18073	7.41757	16.0813	19.4088	26.1075	42.829	26.0354	16.0983	-3.99985
cgd3_2900	0	5.02469	0.521671	1.00148	0.799994	0	2.26915	0	2.28056	0.665648	0.766719	1.17783	1.93462	1.47451	1.59918	0.348311	2.14242	0.636421	0	0	0	0	26.8758	16.472	88.5295	0	25.2321	18.5824	11.0198	16.2864	33.8539	27.9824	32.6744	33.9325	10.1331	-3.99751
cgd5_2780	4.99079	89.7583	87.2271	45.6907	263.287	165.654	175.909	280.768	99.253	123.553	114.807	117.577	105.873	109.659	100.086	72.1482	240.808	299.244	711.25	2367.27	1062.61	1554.08	2842.58	1257.23	977.214	479.017	3954.51	3386.13	2640.4	2647.28	3335.86	2654.75	2420.3	3498.28	1683.74	-3.99044
cgd5_3090	0	5.65128	0	2.90774	2.16788	0	4.2225	0	6.20157	5.79801	12.3044	3.64775	3.59491	2.19196	6.96468	2.91255	0	17.0108	0	0	0	0	0	0	0	0	110.04	133.899	102.671	101.021	132.718	135.997	140.013	176.735	100.161	-3.98886
cgd1_280	1.59147	15.3424	1.77477	4.14683	1.07433	0	3.4837	7.38545	3.48592	7.30033	5.61627	4.92099	3.3651	6.75897	4.29517	2.1205	7.60958	31.6142	84.5768	0	0	0	0	0	274.105	0	150.44	131.536	69.1028	82.6508	139.854	303.212	116.546	123.943	199.927	-3.98729
cgd7_4260	2.97296	10.5597	2.67193	5.10328	6.34132	9.46428	5.3538	4.76184	5.8142	4.69657	3.57003	7.1134	6.29777	6.47338	4.38793	5.46124	4.47675	12.6328	107.892	0	41.6974	0	84.0808	17.1775	92.3216	0	255.285	191.906	143.989	136.193	123.564	174.869	86.969	78.8089	83.909	-3.98612
cgd7_1890	25.5806	77.5265	10.952	7.40657	5.293	1.82146	14.1047	10.3394	24.8839	25.7895	20.1672	13.3378	20.5081	12.6075	12.2847	9.62585	18.0358	54.5675	39.9818	0	0	0	393.848	291.303	465.148	0	584.51	412.032	359.578	356.389	461.291	575.937	541.345	540.081	428.344	-3.98336
cgd8_5310	2.37869	2.29629	1.79947	1.34012	0.23789	0.509378	2.9685	1.86724	0.231566	0	0.124361	0.155665	0	0.14031	0.267491	0.0828603	3.83871	1.14092	0	0	0	0	0	29.9204	42.918	0	8.04925	15.2811	18.0173	16.1408	17.1495	48.6825	27.6382	40.6816	21.3925	-3.96523
cgd8_1900	0	0.504354	0.213191	0.213164	0	0	0.220766	0.461237	0.18943	0.283365	0.237375	0.713104	0.338837	0.281208	0.170192	0	0	1.30532	0	0	0	0	0	11.4077	24.5249	0	6.11768	2.63987	7.50391	0	3.91411	0	5.26014	7.85069	6.46187	-3.96493
cgd5_4510	0	0.413711	0.816091	0.815986	0.173818	2.39263	3.55202	0.321019	4.49583	3.47108	4.17986	6.65375	5.18824	1.5378	0.521192	2.72445	0	0	0	0	149.596	0	79.4162	0	0	0	10.6303	10.3939	14.3836	0	47.4745	74.7676	72.4883	77.078	12.134	-3.96199
cgd7_3200	0	14.5359	0	0	0.8024	0.613617	0.780638	0.864455	2.34321	1.3353	2.51681	0.65632	1.10882	0.236632	1.30324	0	0	2.52353	0	0	0	0	5.58073	62.1899	0	0	32.6001	41.3129	33.1843	81.7086	20.6976	59.955	59.502	35.9505	1.53032	-3.95618
cgd1_2140	0	2.67518	1.00516	1.80905	2.08735	1.17877	1.09365	0.444815	2.81335	1.60322	1.84665	2.20641	5.05893	1.98877	2.648	1.00669	5.08532	0	0	0	0	0	0	36.9743	79.4884	0	17.865	36.5233	26.5698	39.2472	87.4841	7.85142	102.293	50.6385	21.5069	-3.95605
cgd3_3180	0.995263	0.592266	0	0.116816	0	0	0	0	0	0.0776434	0.260168	0	0.773693	0	0	0	36.0107	33.2831	0	0	0	0	225.499	15.4243	185.823	91.1838	47.0494	70.3803	30.8476	45.5916	91.9314	65.0197	65.6986	69.0481	53.3141	-3.95584
cgd2_2790	5.01958	21.0126	2.23503	1.70653	5.97209	7.26752	9.2202	8.75178	7.04099	3.24077	5.8368	3.3132	3.12168	10.2226	4.86609	3.39157	28.9198	23.2893	0	0	147.713	331.788	99.779	61.154	0	0	396.056	226.847	214.759	190.37	117.273	68.7227	140.851	131.742	135.023	-3.9551
cgd4_1350	1.32472	3.73597	0.135222	0.162246	2.72168	0.951471	1.6803	0.638295	3.78476	5.55371	5.32987	2.45941	3.22375	4.5865	3.07654	4.19828	5.57384	10.3532	68.2902	0	0	125.428	0	21.0993	93.4961	0	76.8947	47.0752	53.5436	45.7276	72.2265	75.5949	63.8328	81.1449	45.7927	-3.95301
cgd6_580	0.183288	2.75407	0.134473	0.0322694	0.378065	0.22078	2.10534	3.52291	2.66691	2.10193	2.62322	1.4506	2.05177	1.52036	1.13362	0.323228	0	4.61976	0	0	0	0	0	34.8429	46.8163	0	53.5349	48.5179	31.2351	40.575	28.3336	28.0387	42.054	29.9335	22.7607	-3.95189
cgd3_4040	5.44347	40.5769	13.4525	14.3251	8.81059	26.2277	30.1195	33.933	26.536	30.5756	29.2081	22.7799	35.4565	19.0119	25.2908	14.5958	20.2481	51.9805	297.562	368.411	74.3785	183.083	464.554	395.029	614.129	705.402	573.21	461.339	471.46	420.344	245.195	404.203	177.365	402.588	275.705	-3.94701
cgd4_2260	45.2938	288.504	291.117	223.675	296.812	347.046	235.996	249.685	225.484	279.889	221.453	187.863	226.041	247.133	208.034	191.379	359.811	428.248	1688.12	2190.63	1069.16	1492.11	3388.32	2821.66	2003.35	2667.33	6917.46	6585.37	5128.94	5022.88	5727	4987.73	4940.19	5701.19	3870.65	-3.9443
cgd2_2840	0.692678	3.44483	1.24871	1.88154	2.93176	1.60062	5.23221	3.3584	3.74662	5.095	3.49207	3.64257	2.43081	3.25043	1.27968	1.8226	0	0.35613	0	0	0	0	0	46.9251	197.067	0	55.91	39.3506	36.7937	18.1291	49.3371	63.5951	60.4339	46.8091	46.5586	-3.94276
cgd6_4000	0.869962	5.07348	0.204245	0	0	0	0	0.301283	0	0.40721	0.204672	0.448335	0	0.230921	0.19566	0	2.09747	0.623084	0	0	0	0	0	16.1406	34.6992	0	4.32786	16.1111	5.39298	13.2841	8.30688	30.8467	7.44234	7.40509	9.92913	-3.93454
cgd1_500	0	3.7555	0.151186	0	0	0	0.0939629	0.713651	1.77323	1.2057	1.21202	0.474097	0	0.940129	1.15865	0.908502	0	0.917374	0	0	0	0	0	0	0	0	0	6.09402	3.99344	3.934	39.9375	34.6238	53.7249	21.0327	28.6635	-3.93366
cgd2_960	10.6102	9.05915	1.3538	2.66394	1.86847	0.0635054	3.16313	0.31952	4.27275	2.24567	1.37472	3.66794	3.67219	4.59185	4.40945	5.13421	2.22306	3.96205	0	0	41.4245	0	0	85.1565	70.8312	0	62.0216	78.1575	71.4962	95.8024	93.8852	91.7417	74.4019	85.0369	80.3454	-3.92931
cgd7_4150	0.267981	4.57152	0.838867	0.566162	1.54102	0	3.51857	1.17555	2.62743	1.00349	1.54114	2.30174	1.55547	1.5412	1.65744	1.19021	0	9.59371	0	0	0	0	0	33.1008	35.5804	0	79.7035	50.906	55.3758	40.9206	45.1473	45.4791	26.672	45.559	52.1666	-3.92914
cgd4_590	0.548827	48.01	2.25488	8.11653	20.9944	18.8883	16.8479	4.56163	29.1948	40.5892	23.672	23.8392	27.6466	30.9568	33.3273	9.03328	37.655	66.6847	0	0	0	0	0	953.736	321.81	0	543.398	468.354	358.662	369.484	759.229	603.188	878.982	688.043	398.263	-3.92286
cgd6_300	0	0.168679	0	0	0	0	0	0	0	0	0	0	0	0	0	0	0	1.97878	0	0	0	0	0	0	0	0	0	0	0	0	0	19.9379	0	10.8229	0	-3.92285
cgd2_1080	0	3.50683	0.396912	0.544267	1.08692	0.997433	1.12753	0.267651	2.05559	1.71834	1.43945	1.70695	0.480636	1.47447	1.68387	0.378588	0	7.60141	0	0	0	68.539	0	17.8236	38.3175	0	42.9646	36.5397	29.9461	32.4549	27.3375	15.1392	24.6145	28.6204	15.6325	-3.91832
cgd5_3950	2.86499	23.8688	10.5938	12.9127	7.09145	2.16921	24.4721	22.0267	12.3715	14.7514	31.6795	10.1244	13.8975	8.36522	13.3703	12.7994	6.74938	29.9888	0	0	0	0	0	435.569	51.1774	0	525.685	536.56	444.773	359.044	252.312	305.504	284.523	269.041	243.082	-3.9157
cgd6_5440	4.32698	48.1332	19.1354	13.637	19.9551	11.7953	39.1486	27.6259	66.3574	76.2018	46.8006	34.5053	42.2559	49.8934	30.3511	14.7743	31.1485	32.4071	0	0	19.8045	0	519.025	731.614	1469.51	821.855	338.149	394.54	415.472	465.686	641.73	755.446	808.687	680.913	596.088	-3.91337
cgd5_2220	0	16.5969	7.73837	5.35665	15.9747	27.225	17.4166	33.3667	13.0113	18.9887	24.2579	24.6397	11.353	20.1901	9.97918	10.3336	0	10.3226	237.283	0	0	0	0	745.09	0	651.715	367.875	227.02	220.845	201.692	252.052	212.229	313.722	209.188	140.36	-3.90693
cgd8_2350	0	14.0986	10.545	5.97862	10.0699	8.69728	33.283	28.5803	15.9389	13.3075	21.3665	15.8434	23.206	15.0667	18.7605	9.90348	14.0974	23.693	0	0	0	264.655	277.953	202.041	184.948	1070.67	311.89	293.358	183.76	180.972	376.769	138.26	185.536	203.991	125.809	-3.90669
cgd4_810	0	0.389038	0	0.0657703	0	0.578553	0.953761	0.194061	0.292237	0.874304	0.366202	1.03136	0.116162	0.309875	0.787673	0	0	0	0	0	0	0	0	17.263	0	0	0	7.99748	0	5.70453	19.8802	10.9972	3.97997	7.88081	10.5933	-3.90479
cgd3_770	1.09766	0.839827	0.184072	0	0	0	0.457662	0	0.392535	1.17437	1.47566	0.923555	0	0.624341	0.793508	0.122902	3.74989	6.67694	0	0	0	0	0	0	0	0	53.0613	30.8806	29.1796	19.1612	19.1823	17.7491	51.813	19.1739	21.4954	-3.90375
cgd2_700	0.795193	4.02227	2.16695	1.12	2.98223	1.56384	3.39693	1.29826	4.26557	3.03087	4.18706	2.63445	2.26071	3.05303	2.65072	3.73951	4.1229	1.63376	0	0	0	0	0	63.8317	58.4527	0	45.6223	42.9585	42.2417	45.0945	57.2671	117.616	75.3447	77.3065	64.7159	-3.90138
cgd5_3570	0.292668	3.72272	0.0429443	0.334923	0	0.27699	0.293473	0.101356	0.160263	0.376727	0.459031	0.0538667	0	0.0971064	0.143987	0.114693	1.77455	0.791327	0	29.3839	0	0	0	0	0	0	2.65488	4.33145	1.13343	0	23.3287	21.1279	13.9995	18.4244	12.842	-3.89793
cgd6_420	3.39981	5.79364	0.181406	1.0883	2.08643	2.34013	0.676543	1.17741	0.483562	1.01269	0.727143	2.38922	0	2.97394	1.99848	1.45346	7.39311	5.48515	0	0	0	0	0	0	0	0	6.73718	8.9542	0	0	47.2745	263.526	104.585	50.6211	90.1365	-3.89636
cgd7_1920	1.42636	2.54642	2.79061	4.68762	0	0	0	0	0	1.7804	2.61002	0.350037	0	0.946526	2.67331	0	0	0	0	0	0	0	0	0	0	0	0	13.7679	29.5729	58.1792	36.7643	45.2043	49.7355	0	44.1266	-3.88978
cgd7_2500	5.32641	57.054	4.32866	3.46249	0.307319	1.97413	13.7672	6.24334	10.7694	5.36991	5.78363	3.31809	6.37018	8.97237	9.21492	2.56905	0	16.8869	0	0	0	0	0	0	0	0	260.653	173.593	191.025	162.895	346.439	320.155	287.432	324.163	196.408	-3.889
cgd6_2000	0.097335	1.04261	0.133302	0.502674	0.146015	0	0.141965	0.53934	0.162438	0.546725	0.279884	0.764368	0.201776	0.193773	0.291883	0.356014	0	0.46813	0	0	0	0	0	0	13.3665	0	3.21874	8.5328	6.03106	4.95311	11.6379	5.2811	14.306	8.55758	5.73722	-3.88042
cgd7_4090	0.0809255	4.62313	0.23749	0.683884	0.849791	0.612724	2.06598	0.896827	0.253225	0.151518	1.2058	0.41705	0	0.64442	0.136505	0.126855	5.85749	25.5231	0	0	0	0	0	105.473	0	0	42.8414	40.2391	20.0656	24.7137	85.2247	96.5892	84.6442	63.5846	53.2056	-3.8792
cgd6_1730	1.09465	5.8627	2.56996	3.34052	4.37898	1.75808	2.93129	4.80189	5.02375	3.75747	0.286149	3.76086	3.40382	2.66348	6.15484	5.14776	17.0388	42.8536	0	0	0	0	0	162.639	392.421	0	129.159	123.556	68.0215	89.2553	138.022	96.0152	212.346	73.0295	138.988	-3.87906
cgd6_1330	0	0.624092	0	0	0	0	0.127547	0	0	0.490893	1.09659	0	0	0	0.687949	0	20.8559	30.9382	0	0	0	0	0	0	0	0	39.8016	63.6242	0	0	97.5642	189.06	96.2594	130.529	141.482	-3.87246
cgd6_2450	1.47297	20.0144	8.42925	14.0037	14.3167	17.6582	20.591	16.1111	29.6518	26.372	25.2685	31.8097	17.7483	23.5811	26.1573	21.2135	32.6519	67.0418	0	0	28.0599	0	485.15	296.659	665.198	66.811	140.031	196.347	192.091	193.034	361.884	997.42	864.771	512.779	719.49	-3.87038
cgd6_5040	0.629576	3.37186	0	0	0	1.01114	0.306319	0	0	0.19646	0.987449	0	0	0	0.707976	0	0	0	0	0	0	0	0	0	0	0	0	28.3568	45.581	25.6497	0	0	0	0	0	-3.8702
cgd6_2640	0	0.886415	0.291425	0	0	0.615171	1.59367	0.343906	1.67796	2.04521	0.700884	1.75462	1.97623	1.58154	1.28421	1.16748	0	2.13024	0	0	0	0	0	54.5154	78.6515	0	9.80976	17.4698	9.23491	12.1315	12.5526	15.5376	33.7387	0	5.62653	-3.87017
cgd3_3320	1.88072	15.9978	0.129866	1.01282	0.580861	1.14223	0.0807058	0.0766265	1.177	0.103567	0.954344	0.0814479	1.30722	0.660724	0.124407	0.346838	31.9189	41.8642	0	169.298	49.1461	0	0	101.231	43.5255	0	219.136	168.079	68.595	101.369	82.5681	90.2413	102.644	129.95	46.5822	-3.86915
cgd1_3750	0	13.3145	0	0	4.14838	0.519116	2.01858	0.522374	5.97849	3.76552	3.35153	6.66291	5.94102	8.50803	9.04643	0.985185	0	3.52451	0	169.969	0	0	0	42.5583	45.7463	0	63.7226	89.8858	93.6381	53.7811	72.8655	97.3509	78.0083	92.9867	41.5389	-3.86859
cgd3_940	0	0.360334	0	0	0	0	0	0	0.757892	0	0	0	0	0	0	0	0	2.1083	0	0	0	0	0	0	0	0	0	2.31353	0	0	0	22.6561	11.5019	0	7.67254	-3.85663
cgd4_3820	0.309002	2.42725	1.05191	1.08805	0.0927086	0	0.360594	0.34244	0.232056	0.578548	0.48465	0.409485	1.07614	0.246062	0.451726	0.242188	5.97768	5.77337	73.092	0	0	0	0	11.6369	12.3848	0	18.6599	17.0658	15.3209	15.0972	21.9007	24.6865	29.4588	26.6419	23.2304	-3.8561
cgd7_5350	0	6.14122	6.52304	0	0	6.01051	4.64672	7.14791	7.45202	5.94525	10.5832	7.01323	2.46844	4.21429	4.01712	1.86657	0	5.1999	0	0	0	0	0	104.268	224.157	0	79.9978	102.785	74.2687	48.6368	99.3551	107.417	98.2973	79.3336	63.9835	-3.85465
cgd7_1210	0	2.96686	0.731558	2.41383	8.41394	1.0724	19.3387	9.06465	12.6754	11.96	7.33089	8.71739	9.30166	10.9591	12.6145	5.12872	14.6393	21.6741	0	0	0	0	0	51.1117	439.523	227.181	68.5238	173.684	154.831	142.882	230.495	145.393	164.739	198.508	174.333	-3.85383
cgd4_210	1.93751	3.65111	0.568596	0	0	0	0	0	0.606267	0	0.759714	0	2.00823	1.71429	1.99722	0	0	2.24287	0	0	0	0	0	0	0	0	14.1201	26.5966	30.0882	19.7439	26.4761	11.0716	31.7344	11.1232	40.4137	-3.8532
cgd6_2690	0.727777	17.3236	4.37837	3.7158	4.63998	2.8804	13.8082	16.2567	3.64367	1.36263	2.28294	1.6074	4.07344	3.01843	3.58053	2.99467	60.7362	82.3663	0	0	0	0	361.679	190.954	0	0	296.763	196.166	129.814	150.088	436.185	336.359	390.377	385.662	249.499	-3.84973
cgd6_2830	2.60648	5.68729	0.339964	1.01976	0.651677	0.797369	1.90293	4.01186	2.17493	1.89784	1.81694	1.70572	0.90054	2.11401	1.62837	4.99374	6.82023	6.06045	0	0	116.637	0	0	0	0	0	74.3686	68.8988	71.9383	53.1142	56.4773	24.9525	55.389	55.1117	63.2877	-3.84621
cgd7_5390	0.361423	3.54878	1.48492	0.509052	1.35545	0	0.263741	0.625835	0.565466	0	0	0	0.224769	0.239838	0.711254	0.424911	0	0	0	0	0	0	0	0	0	0	8.52368	0	0	0	8.26124	40.4351	21.9867	36.4611	24.3477	-3.84517
cgd3_2770	0.677985	6.62345	1.55857	1.94962	1.01706	0.894444	0.535685	0.27393	1.37897	1.79831	1.06338	2.82847	1.58115	1.38721	0.762413	2.7455	6.83536	4.06293	33.5158	0	0	82.0777	104.305	42.689	0	0	45.5021	40.4993	17.5075	24.1531	31.1064	27.0826	25.9202	21.9607	19.0143	-3.84487
cgd8_3680	0.0789961	1.10472	0.185462	0.347698	0.148131	0.0407806	0.374435	0.506117	0.988751	1.20173	1.03767	0.843293	0.282484	0.380055	0.677355	0.619151	2.87961	2.14072	0	0	0	0	30.928	7.62744	0	0	6.78352	5.60164	7.9531	2.4118	22.1736	33.9893	27.196	24.4526	18.5888	-3.84431
cgd2_3400	0.851041	1.98356	0.0416255	0.749163	0.957504	0.732229	1.08628	0	0.177533	1.59341	1.05672	1.40974	0.264631	1.69424	0.95702	0.944951	0	17.3069	0	0	0	0	0	0	0	0	61.4511	43.8308	35.1664	23.8229	53.5704	41.4297	72.2911	60.9388	38.8786	-3.84402
cgd3_3900	0.929946	3.25528	0.0642139	0.23114	0.492367	0	0.159585	0.416778	0.650449	0.921785	0.686382	0.0805459	0	0.907509	1.69166	0.428746	6.61947	9.83677	0	0	0	0	0	19.1519	66.6033	0	13.7581	20.5174	18.6457	20.0444	43.169	54.8916	50.0337	30.8003	33.0924	-3.84194
cgd3_3800	0	6.06507	0.58361	0.612712	0.652589	1.36883	2.72032	1.63569	1.71126	2.90891	3.99635	3.3857	4.56053	3.54661	1.46758	3.11734	2.9836	5.31502	0	0	54.2418	0	0	45.1375	0	0	63.0311	77.562	57.8059	91.1145	65.743	61.5425	36.4224	56.8462	20.7567	-3.8389
cgd3_3490	0.785425	2.29024	0.0921988	0	0	0.432495	0	0	0.196615	0.147056	0.307972	0	0	0.0521203	0	0	0	0	0	0	0	0	0	0	0	0	7.38674	4.75378	4.86858	2.39857	0	9.3291	10.1287	16.7634	2.2522	-3.83176
cgd7_660	3.41142	1.9032	0.50057	0	0	0	0	0	0.400301	0.399202	0	0	0	0.282974	0	0.501334	0	1.50203	0	0	0	0	0	0	0	0	0	3.41715	13.2317	6.51504	18.7742	31.1398	22.7075	5.43928	16.9988	-3.81386
cgd1_510	0.0948881	7.84884	0.334159	0	0	0.522502	0.0692168	0.0657227	2.49409	1.42128	2.38121	0.838296	1.18022	0.503737	1.97403	0.223112	9.14249	2.0367	0	73.6328	0	0	0	17.5241	37.6734	0	14.0498	35.6037	23.5304	23.1835	29.9141	33.417	20.2007	71.4032	32.2606	-3.81008
cgd5_580	0	0.527882	0.0976222	0	0.831698	0	0.121306	0	0.0346967	0.363315	0	0.0816341	0	0	0.249384	0.130362	0	0.797496	0	0	0	0	0	0	0	0	0	0	0	0	10.7864	15.136	7.24791	4.80776	4.83487	-3.80849
cgd2_1240	1.06373	13.9262	1.40477	0.468196	1.29653	0	3.49234	2.855	2.91246	2.24059	2.71114	1.85994	2.31537	2.7353	2.1681	0.521078	0	1.89316	0	0	0	0	0	24.0248	51.6491	177.976	31.7629	36.9865	20.615	32.4924	31.7888	85.1618	35.7012	31.9757	17.7791	-3.80221
cgd5_1010	2.52586	13.2273	2.16023	0.914806	1.67803	1.83793	1.9476	1.84946	3.07115	2.70239	1.86763	1.9127	1.61571	1.48458	2.59694	0.0565629	6.97192	20.1978	0	0	0	0	22.0369	80.9033	155.673	0	110.616	83.4197	62.6242	39.6687	71.6214	45.3203	84.026	107.058	39.4246	-3.79955
cgd8_4240	0.539604	2.84059	0.609063	0	0	0.114282	1.42275	0.689996	0.649416	0.427438	0.325513	0.366706	0	0.165267	0.396754	0.357862	14.0858	10.468	0	0	0	0	0	47.3881	0	0	69.8114	55.0514	36.0096	29.1499	39.331	37.2738	60.0979	48.7469	17.0091	-3.79907
cgd4_350	0	2.54779	0.25129	1.05528	0	1.76816	2.49977	1.0379	4.15305	2.20442	2.1824	0.157601	1.46443	3.12521	2.88872	1.34226	20.3413	58.8075	74.729	0	0	0	0	110.923	158.976	0	167.067	103.031	19.9274	58.8709	154.495	170.322	140.104	185.086	43.5768	-3.79476
cgd6_550	0	0.802589	0	0	0	0	0	0	0	0.0971222	0.0813593	0.840171	0	0	0	0.569193	0	1.48281	0	0	0	0	0	0	0	0	0	0.883964	0	0	0	16.1909	17.5786	13.118	2.93155	-3.79292
cgd7_1490	11.2167	4.92134	16.0124	29.3207	29.09	69.6821	22.8129	21.9246	31.886	34.4385	30.2655	30.4424	28.9669	39.6138	31.427	37.8477	34.3448	61.8885	219.96	73.0264	212.628	249.952	370.907	385.829	489.272	259.815	978.199	871.797	739.584	638.684	504.387	365.586	393.514	434.921	218.827	-3.7922
cgd4_2450	0	0.204545	0	0	0	0	0	0	0	0	0	0	0	0	0	0	40.2235	33.3346	0	0	0	0	0	0	0	328.687	41.9631	28.8772	21.3551	42.0358	141.4	105.994	131.158	88.8062	33.9493	-3.79087
cgd4_100	0	2.45202	0	0	0	1.7017	0.401073	0	0.859555	1.28579	0	0	0	0	0.154452	0.6459	0	1.91981	0	0	0	0	0	0	0	0	4.63379	31.1497	0	8.39598	17.9444	48.7688	0	7.82433	4.40634	-3.79065
cgd8_2880	8.03149	20.1239	0	0	2.53648	2.90957	3.70548	2.63505	6.08445	4.74867	0.994491	0.622411	1.31442	2.52457	2.13907	6.62618	0	20.2925	0	0	0	0	106.996	160.372	0	0	138.147	141.401	118.261	51.7132	56.2499	69.626	134.123	60.0234	77.2871	-3.78997
cgd6_4990	1.36707	9.85266	2.13968	2.35335	4.78515	2.30016	5.65231	1.89376	0.855542	1.70639	0	0	0.944645	1.71356	0.768654	0.952421	7.26903	9.70796	0	0	0	0	403.552	26.8844	0	0	19.5352	22.9147	14.1322	37.1214	27.8108	15.4709	74.3155	37.2493	29.2315	-3.78863
cgd7_2400	0	4.98246	8.07337	5.05398	1.34573	6.58633	6.55815	7.04189	4.11699	9.51774	8.91102	6.60439	2.97541	5.55606	13.4505	3.28115	54.4113	116.359	0	0	0	0	0	170.931	0	2044.81	96.6563	186.028	18.6188	91.5247	246.058	203.945	137.733	202.071	55.6989	-3.78765
cgd1_3280	5.3308	4.64512	1.34093	1.34076	4.56965	9.17316	11.9485	14.3736	14.1786	12.8326	16.4234	8.40989	9.70887	12.3812	12.7386	5.3719	22.6757	21.5232	104.617	559.888	120.094	256.199	163.058	58.0491	37.5805	296.133	91.2675	95.8091	23.6255	23.2677	92.6257	182.659	98.0928	181.66	77.6593	-3.78626
cgd5_350	1.04498	12.5925	4.75333	2.20772	16.4598	13.1267	10.1073	10.6758	15.8588	19.5652	16.7995	13.4632	22.908	18.0294	26.8806	8.39501	18.5169	40.2373	0	0	0	0	46.9071	179.9	44.4813	0	445.815	419.897	324.383	367.28	412.345	392.096	313.528	388.899	202.379	-3.78569
cgd8_4080	0	0.292208	0	0	0.294647	1.82513	0	0	1.29066	0.827434	0.693142	1.51833	1.40472	0.391018	0.33131	0.0769722	0	0.702338	0	0	0	0	0	18.102	0	0	25.999	20.762	12.1771	2.99935	6.21092	7.68786	8.3468	14.801	8.35185	-3.78307
cgd1_2270	13.4784	90.7614	169.044	121.896	293.712	291.504	380.322	379.81	249.944	234.426	292.621	245.985	281.465	249.024	227.751	165.132	270.958	380.266	831.537	0	1007.03	2584.06	1074.58	2245.37	767.534	2169.67	5448.27	5401.11	3868.62	3215.05	6583.5	5603.47	5397.05	6298.45	3860.41	-3.78189
cgd4_2360	2.30561	22.6386	1.86071	1.31924	2.59404	4.06665	8.51616	6.6872	7.03415	7.14974	7.45842	6.25925	3.13657	4.11184	8.02125	8.47068	24.1578	62.4852	0	0	0	0	0	59.1746	102.157	268.333	356.967	281.09	201.09	224.495	240.914	149.428	243.559	160.659	150.77	-3.77764
cgd4_3940	0	3.3346	0	0	0	0	5.32463	0	0.701367	0.524581	0	0	6.96972	1.4874	5.98631	2.19597	0	7.55422	0	0	0	0	0	170.983	0	0	33.3036	21.0945	34.8794	17.1484	39.8483	17.469	38.1185	55.6889	12.5278	-3.7765
cgd6_3770	0.788676	1.22026	0.370322	0.222164	0	0.542857	1.15093	0	0.493571	0.147665	0.371097	0.812889	0	0.628033	0	0	11.315	10.0734	0	0	0	0	0	28.1046	90.6295	0	6.78966	42.4155	39.1365	33.7306	28.8808	23.8718	19.3743	25.5967	25.3772	-3.7755
cgd4_760	0	8.59587	0	0	0.373604	0	3.09046	2.06999	4.20821	1.39889	4.49208	0.366705	3.56231	2.479	2.80061	0	5.89242	1.74633	0	0	0	0	0	0	0	0	30.8188	53.7274	61.8413	45.6672	83.3893	80.1435	77.184	60.5943	37.5387	-3.77453
cgd3_2790	1.04192	4.10769	0.267547	0.687891	0	1.03092	0.189984	0.405937	0.407534	0	0.102136	0.431479	0	0.0864261	0	0.663509	11.0185	10.2906	0	0	0	0	18.386	0	39.4644	0	50.2611	53.6278	28.2525	15.9083	38.3932	37.9773	53.496	35.6615	22.548	-3.76275
cgd1_2530	0.589832	2.70772	0.0494562	0	0.284408	0	1.01394	0.496081	0.448229	0.591616	1.05727	0.620347	1.44107	0.894649	0.615906	0.396253	7.14804	7.89228	0	0	0	0	0	30.9945	42.9696	0	14.2986	26.7158	28.718	24.4417	39.5927	41.5655	40.6391	21.8586	24.628	-3.7625
cgd2_2850	0	1.25146	0.822882	0	0	1.93003	0.767879	2.42768	0.438701	1.64061	3.02355	4.90282	1.30785	0.930357	1.37951	0	8.19695	0	0	0	0	0	0	56.3609	0	0	30.2246	18.2697	0	0	86.6372	71.6903	49.5314	12.9289	45.5707	-3.75958
cgd5_1540	12.4582	13.5671	1.31619	1.14055	0.934447	0.51451	2.72667	1.38064	6.2373	5.01502	4.59188	2.01782	4.72614	3.05886	3.01207	3.22226	0	7.10298	0	0	0	0	0	95.1736	48.624	0	83.2829	72.4236	81.1175	68.4956	94.3528	90.493	143.011	87.8431	67.8466	-3.7574
cgd1_990	0	0.426993	0	0	0	0	0.0697735	0	0.119746	0.223907	0.262594	0.105652	0	0	0.0806885	0.187461	4.63453	8.60973	0	0	0	0	0	0	0	0	2.43531	0.842385	0	0	3.1163	69.3173	39.744	22.8565	49.3315	-3.7545
cgd7_4920	0.203146	1.51111	0	0	0.152372	0.559312	0	0.422117	0	1.23614	0.876208	0.0747795	0.631682	0.741434	0.399776	0.716492	4.88945	2.17826	0	0	0	0	0	0	0	0	5.01039	9.51473	6.2974	3.10219	31.5168	54.8439	21.3269	34.2493	20.0878	-3.7541
cgd3_3860	6.36174	7.43389	3.73393	3.82848	2.60275	0.875775	4.89418	4.80693	6.80443	6.497	4.62616	2.38438	4.60377	3.30053	3.31684	2.26644	0	0.82531	0	0	0	0	0	60.1858	113.215	217.664	22.6379	39.3555	25.1025	35.3289	79.4815	57.6891	99.2985	80.8245	49.3659	-3.75215
cgd6_3510	119.646	86.0089	9.73777	1.79751	1.19656	3.29415	10.9493	0	4.59245	4.48028	7.75648	5.87233	7.93682	7.41031	1.79393	3.75101	29.9535	8.86857	0	0	0	200.476	42.952	534.759	354.545	0	257.709	430.195	515.273	633.989	240.507	257.253	156.847	179.033	188.299	-3.74588
cgd2_3700	3.43897	4.9909	0.823857	0.593101	0.315851	0.869543	2.61029	2.33333	0.900402	0.657022	0.687985	0.904221	0.763819	1.2109	0.808959	1.21017	1.70248	6.07364	0	28.2101	16.2973	0	0	6.64753	15.2914	59.5858	24.0626	30.1177	26.0926	26.7859	32.775	30.3349	37.1188	31.8399	26.2739	-3.74576
cgd7_5110	0	3.21795	0.442867	0	0.471629	0	0.642226	1.13234	0.865716	0.58864	1.47931	0	0.547458	0.333806	0.282835	0.295695	3.01825	1.79221	0	0	0	0	0	0	0	0	0	0.900911	3.8992	0	19.493	14.5346	73.6419	41.715	36.6521	-3.74114
cgd2_290	5.29226	1.4697	0.414162	0	1.58782	0	0	0.977493	0.441602	2.31205	1.10674	1.29875	6.58252	0.702383	0	0	0	0	0	0	0	0	0	0	0	0	64.5387	25.9144	10.9609	32.3622	68.0501	31.4531	13.0646	12.8704	20.8814	-3.74069
cgd5_3430	0	10.1436	0.400188	0.864295	0	0	4.1786	3.49469	1.79215	2.8085	3.31514	0.903547	2.12014	1.62884	3.4503	0.961916	13.0752	35.9027	0	0	14.1848	0	0	24.5916	79.301	0	142.452	124.98	84.5702	74.9778	101.459	92.9093	178.731	106.121	49.278	-3.74058
cgd8_1430	9.11076	9.3006	0.8695	0.365143	0	0.254921	1.02651	0.205217	1.15888	0.901449	0.87132	1.47237	0.460649	0.0983064	1.83249	0.406386	0	3.71994	0	0	0	0	0	27.5567	14.8842	61.5469	21.064	15.2459	27.5474	33.9296	26.0834	45.6196	64.7331	40.7589	25.4703	-3.73979
cgd8_310	16.9566	14.7355	0	0	2.82635	0	0	1.86424	1.01065	0.755906	0.633223	0	1.67386	0.535824	1.81602	0	6.35338	3.76482	0	0	0	0	73.6465	164.462	94.6357	0	36.1889	40.3302	58.4895	32.9054	22.0804	28.5648	82.427	1.23022	31.9598	-3.73792
cgd3_2910	0	3.67192	4.28011	1.97518	8.83567	6.56383	2.25235	6.21649	1.57974	2.62567	4.39905	2.89084	3.83738	0.744481	2.2078	3.07759	0	15.6698	0	0	0	0	152.577	93.5136	0	0	112.71	75.2029	52.2476	102.873	79.4981	19.8574	32.3392	127.223	43.0026	-3.73557
cgd2_3660	0	1.64655	0	0	0	0	0	0	0.230879	0	0	0.679014	0	0.122407	0	0	0	0	0	0	0	0	0	0	0	0	0	0	5.72226	0	0	27.935	0	0	0	-3.7337
cgd1_1520	0.501878	0.799984	0.58914	0.0883597	0.0537773	0	0.091494	0.0372448	0.134609	0.0503396	0.253017	0.184745	0.234089	0.0237888	0.0604689	0.210728	1.30705	0.647798	0	0	0	0	0	3.4653	18.4027	0	2.78741	2.52019	2.22096	2.73617	9.49968	6.58602	10.3857	3.16385	4.24754	-3.7298
cgd7_1980	5.91189	0.275928	0	1.30615	0	0	0.761094	1.20434	0.725449	0	0.45453	0	0	0.23077	0.0651773	0	13.9267	23.1581	132.841	0	0	0	0	62.8208	0	0	44.1323	50.6415	35.9387	21.2434	43.8628	44.3773	67.8298	72.6783	25.0229	-3.72905
cgd5_1650	1.74106	51.1823	22.8903	31.3884	28.2076	21.5711	36.8715	20.0182	67.3368	61.6103	54.8879	39.9919	35.2981	49.6803	58.1487	25.1086	24.4367	69.9115	0	11.6612	0	0	0	503.411	301.286	581.387	472.808	457.119	324.521	457.793	1098.9	1245.42	1106.99	1042.12	1150.21	-3.72634
cgd6_1120	0.135879	2.87052	0.159504	0.765523	0.917262	1.30938	2.72542	3.76457	1.82828	2.28967	2.98365	2.55092	3.84489	2.29929	2.0628	2.07672	9.85011	9.75649	0	0	30.9415	0	18.7382	0	0	0	118.338	106.329	84.2189	49.7921	71.4043	39.1538	61.2769	49.3899	21.5055	-3.72345
cgd4_2500	1.57828	1.40882	0	0	0	0	0	0	0	0	0	0	0	0	0	0	0	0	0	0	0	0	0	0	0	0	0	0	12.2624	12.0662	0	0	0	12.8276	0	-3.71925
cgd7_190	5.91419	8.79862	2.08275	0	1.33081	0	0	6.55418	0	0	2.31901	0	2.20682	0	0	0	0	0	0	0	0	0	0	0	0	0	34.6574	47.4847	18.4114	54.3044	50.9713	17.8227	19.3503	59.6855	59.893	-3.71641
cgd8_3350	0.873299	2.48708	0.549182	0.702863	0.467879	0.558168	1.36488	1.72822	4.56743	4.49649	2.20133	2.70951	1.93966	2.19388	0.455952	0.488907	4.52489	3.5858	0	0	28.5027	0	0	0	0	0	9.4452	7.06787	3.86609	9.52405	70.1833	79.7382	70.3035	67.2314	99.0691	-3.71417
cgd6_3620	0	1.22031	0.343885	0	0	0.604923	0	0	0	0.274246	0	0	1.09311	0.0971997	0.247072	0.459212	42.084	95.7627	82.4818	331.067	0	0	342.818	78.7917	56.4626	0	101.311	101.942	49.9662	58.1677	108.225	178.522	45.0836	93.9512	128.574	-3.71002
cgd2_3910	0.718948	1.71134	0.421976	0	3.7748	4.94862	3.6811	0	1.3498	1.34609	2.25525	0.5293	0	3.81671	2.82967	3.94445	0	9.50472	0	0	0	0	0	0	0	0	0	71.9528	89.6248	66.051	0	60.4997	79.0518	87.9297	48.5304	-3.70706
cgd2_1650	1.22297	5.4583	5.38354	6.54555	10.0904	7.40775	3.56885	3.04946	1.60726	2.86223	4.89129	3.69152	3.34649	5.59974	4.81344	4.98438	0	0.87185	0	0	0	0	108.821	44.4639	0	0	128.784	95.6356	72.0446	48.5613	106.413	61.2784	113.422	94.4742	54.4009	-3.70451
cgd8_1660	0.429979	11.9408	2.27133	3.53273	5.48271	5.22864	14.2219	9.23236	7.98301	12.7467	14.2747	8.96912	6.6851	14.647	12.8134	4.71809	0	13.2463	0	0	124.989	0	0	205.706	55.3474	239.816	324.243	219.026	133.339	105.077	57.0667	71.8279	165.607	70.6942	42.4949	-3.69482
cgd7_5050	0	0.349312	0	0	0	0	0	0	0.220413	0.0732692	0	0	0.170358	0	0	0	6.64176	3.38475	0	0	0	0	0	0	0	0	4.0054	1.73184	0	0	6.25443	34.7201	42.3675	20.5264	22.9622	-3.69477
cgd7_3410	0	7.76353	1.17373	3.48721	1.28567	1.37647	1.80606	1.97872	3.81408	4.10077	2.46439	1.68258	0.769881	1.20065	0.588969	0.746363	9.17477	23.8452	108.252	0	0	0	0	17.5829	18.9001	0	55.4552	76.5772	47.229	55.2576	66.6005	76.5601	111.579	99.5189	88.2996	-3.69347
cgd1_2230	0	1.38702	0.769514	0.512944	0.983389	0	0.425148	0	0.273499	0.681871	1.14241	1.82321	1.8119	1.45003	1.0648	1.37011	45.3462	53.8368	0	0	63.4347	0	0	25.8735	140.449	0	192.657	166.995	63.2456	71.1997	115.317	155.486	116.916	192.786	73.2959	-3.69183
cgd4_1880	0.336053	0.171412	0.281774	0.338085	0.540132	0.660887	0.910322	1.13056	1.05155	1.34828	1.09181	0.600847	0.656831	0.637151	0.26993	0.865424	2.32556	8.29491	0	0	0	0	0	0	0	0	4.64574	3.19718	0	0	37.0152	71.1693	61.3744	35.9986	48.1439	-3.68634
cgd1_3240	0.93079	0.976877	0.377453	0.321787	0.456973	0.780459	0.814489	0.820523	0.180048	0.427761	0.504324	0.71018	0.115772	0.437981	0.256917	0.371397	0	1.10108	0	0	7.94644	0	0	9.82109	10.4523	0	2.63337	6.87371	5.76658	1.55003	8.41309	19.6161	21.118	14.209	8.04058	-3.68516
cgd1_1340	0	6.85385	0.505419	0	1.57436	0.444538	0.510278	0.484605	0	0	0.633096	0	0.970644	0	0	0	0	0	0	0	0	0	0	20.3647	0	0	15.3813	14.2453	11.6738	11.5038	18.5578	23.7844	2.32429	15.8418	10.9618	-3.67661
cgd5_950	0	7.5892	0.796304	0.573266	1.6282	0.373539	1.58375	2.34927	8.40572	6.35049	8.83088	5.99301	4.21871	4.23145	4.1193	2.23305	0	7.72397	0	102.844	59.4141	0	0	48.9518	0	0	51.5931	94.4218	92.5535	41.4423	95.3283	72.7126	33.7457	56.0355	55.0347	-3.66756
cgd7_2700	0.251593	0.449158	0.418395	0.708719	0	0.432937	0.428129	0.697047	0.682294	0.54957	0.986519	0.740906	1.06918	0.7513	0.77804	0.49298	16.2617	13.8978	0	0	19.3947	0	0	44.7748	42.9419	0	35.6564	33.7319	15.5904	19.2051	47.8926	68.9068	56.9942	54.4588	33.0311	-3.65958
cgd1_2040	11.9447	37.3812	25.9775	19.6778	24.4782	18.1319	13.9262	16.916	35.1739	39.2373	29.9419	23.9477	33.229	37.7214	34.54	29.9249	84.6578	114.28	61.4351	0	0	149.707	477.192	443.931	991.641	288.976	336.534	379.183	357.071	368.076	606.738	909.448	665.797	751.193	733.043	-3.65728
cgd4_2050	0	1.88214	0	0	0.395385	0	0.385248	0	1.97935	0	2.48033	0.776168	0	0	0	1.23946	0	0	0	0	0	0	0	0	0	0	0	8.06945	16.401	16.1294	0	0	0	68.1664	0	-3.65566
cgd7_4270	12.7716	208.713	15.4247	7.78342	15.4746	6.25505	24.7404	27.3887	23.056	23.6825	25.8098	16.4546	36.0475	25.7515	30.9336	21.5601	145.333	191.251	0	0	0	0	129.361	249.417	1209.56	185.38	213.143	342.26	320.173	352.78	1236.25	1683.07	1411.01	1426.58	1425.23	-3.65095
cgd1_310	27.9416	18.2522	0.471263	1.47015	0	1.10532	0.937383	1.33471	2.21094	3.15697	0.629665	3.19206	3.39549	1.49188	2.43785	0.629309	3.83851	7.97341	0	0	0	0	186.437	36.2031	92.1192	0	99.5755	80.2708	54.786	58.869	62.059	84.8646	85.422	72.0831	35.1029	-3.64053
cgd6_1780	0	3.98841	0.912183	0.27362	2.25856	0	1.13369	0.672784	2.91786	3.09171	2.74228	3.21802	2.29549	2.70722	2.40306	2.51233	11.6955	15.2848	0	0	43.4889	0	0	0	0	345.065	57.6448	41.4414	30.1099	35.5988	18.319	45.5764	29.4852	36.9467	0	-3.63898
cgd8_3600	2.8424	9.6752	1.46811	0	1.53503	2.89556	5.64013	3.93748	5.05189	7.55703	10.6103	8.11934	6.78791	5.28135	10.7398	6.50516	21.861	21.9091	0	0	0	0	0	163.696	93.9479	338.204	60.1592	61.0154	56.3979	79.8704	124.466	181.925	163.239	106.992	121.986	-3.63334
cgd7_3150	0.352585	2.46536	2.4316	5.64886	3.50411	6.73462	2.1861	2.44212	2.15139	2.06296	1.45164	2.66068	1.809	3.74357	3.02325	2.00351	2.12491	3.15612	0	0	0	0	371.464	0	70.2686	0	0	10.2876	10.9287	10.7678	33.3943	17.0427	28.7624	15.0331	16.6233	-3.63122
cgd6_3830	0	12.0712	2.31009	0	0	0	0.884198	2.30671	2.27367	1.984	0.949715	0.445791	2.25943	2.4109	0.851151	0	7.11915	12.6498	0	0	0	0	0	0	0	0	25.4407	53.1606	47.0082	55.5289	34.2344	89.7712	98.5761	104.944	57.8192	-3.62797
cgd5_1130	0	1.16941	0	0	0	0	0	0	0.163974	0.245286	0	0.385797	0.570313	0.434677	0	0	34.5656	26.1204	0	0	0	0	0	71.0915	25.4723	0	81.2813	94.2137	52.8082	76.0317	114.364	50.3206	76.3789	59.6885	40.9188	-3.62663
cgd7_4340	0.0830884	2.68979	0.0292605	0	0	0	0.290826	0.01151	0.166395	0.202238	0.130319	0.0244684	0.0620072	0.0882191	0.0373741	0.0130245	0	0	0	0	0	0	0	3.21506	3.4559	0	1.72422	2.63802	3.60333	3.55139	4.41259	4.08963	5.18146	8.83587	3.94594	-3.62637
cgd7_3220	2.61074	24.9872	6.64011	6.28176	3.42689	0	6.98661	5.87692	13.6155	14.4607	11.4312	12.0129	10.8241	10.8279	9.41918	1.70519	5.1662	6.12715	0	0	0	0	77.5546	145.569	241.896	386.785	119.088	149.339	101.265	132.96	107.281	123.251	90.4088	41.4855	58.253	-3.62446
cgd8_1070	0	0.799858	0	0	0.336055	0	2.2883	0.827531	1.86927	0.419431	0.819834	0.2199	1.20741	3.27045	1.00766	0	0	3.18269	0	0	0	0	0	3.70594	0	0	14.3373	16.0071	4.63152	9.12435	9.17308	17.0316	49.2494	36.7369	28.7411	-3.62048
cgd8_2560	0.793316	9.86145	2.37986	2.91754	10.1156	4.3684	16.5886	11.2948	3.8063	5.94134	5.04619	3.05004	7.07154	4.79645	6.39343	3.93794	2.12491	13.2557	0	0	79.3426	0	0	81.0671	87.6619	338.991	102.22	89.9475	84.6971	83.4508	65.7338	69.2359	86.5483	94.5411	56.2656	-3.61882
cgd1_2630	0.705263	1.93058	1.24183	0.298001	0	0.970884	1.13204	0	3.79577	1.18842	0.663696	1.34998	1.14037	1.02962	0	0.773873	6.75863	14.0431	0	0	0	0	0	50.7385	0	0	26.738	35.7606	43.7403	30.1609	65.1534	36.0322	63.9321	49.9706	27.2339	-3.61853
cgd1_1940	16.7142	18.8566	0.408755	1.71655	0	0.958716	5.5943	0	5.23004	2.28186	1.36537	1.53815	5.19727	3.23499	3.52417	4.36671	8.14556	16.8752	0	0	0	0	365.857	0	0	0	90.6327	80.3304	86.5388	85.1709	38.4676	112.202	152.018	42.0159	57.1053	-3.61416
cgd8_1030	13.4177	14.5962	2.30742	0.180558	0.89744	0.352953	0.810409	1.53906	1.60454	1.92016	0.871283	1.69882	2.01968	0.39699	2.64291	0.937773	30.9131	20.2035	0	133.368	0	0	25.894	43.9969	0	0	187.742	108.026	87.415	93.9597	108.607	97.5639	56.0061	92.9605	89.6302	-3.61386
cgd4_2140	5.99057	33.0645	1.05482	0	0.224666	0.927764	1.63909	2.80076	1.96824	2.10304	1.40938	2.20518	1.86277	1.39136	3.78932	3.1693	17.9219	30.8507	0	0	0	0	0	69.2658	57.6238	238.277	51.0923	78.1105	69.668	128.1	111.276	102.17	178.108	148.36	57.7524	-3.60324
cgd3_2980	0.274461	1.30662	0.161091	0	0	0.283373	0.0333608	0	0.0858819	0.128469	0	0	0	0	0.0514399	0.215116	2.21648	4.61188	0	0	0	0	0	0	0	0	18.4694	12.8081	12.7561	6.98369	13.0427	14.7548	15.1062	7.97949	5.34966	-3.59953
cgd2_150	0	1.521	0.535775	0.385708	3.14955	0.125663	2.26484	2.02323	4.57018	3.58913	4.00882	4.30107	5.22277	2.05955	2.56627	3.14801	0	6.45636	0	0	0	0	0	63.8472	0	0	64.6457	63.7239	45.3074	39.0449	44.6301	40.8084	70.4504	37.3806	54.8116	-3.59637
cgd5_1660	1.68935	5.92016	2.86445	2.11502	1.6895	0	1.09583	6.89061	1.52712	3.33872	2.35524	1.38192	2.56816	1.86841	2.74405	1.02983	4.47269	2.65346	0	0	0	0	0	131.568	70.712	0	27.5936	25.8587	29.1155	57.3498	28.2137	83.469	23.4254	30.1811	20.2341	-3.59613
cgd5_2090	0	0.0977987	0.192919	0	0	0	0	0	0	0.230777	0	0.181489	0.255514	0.163587	0	0	3.96456	4.71126	0	0	36.7446	0	0	0	0	0	16.3975	12.6845	2.54686	2.50945	7.86839	3.24652	10.0159	10.4519	9.38176	-3.59538
cgd5_1100	0.919364	1.6413	0.202353	2.02327	0.948175	0.870115	0.754532	3.5023	0.575358	0.645501	0.99135	0.676849	0.929098	1.06765	0.775388	1.08086	0	1.64011	0	0	0	0	0	0	22.5511	0	44.9467	27.5203	24.9401	14.0402	24.9798	17.8198	0	24.0629	18.6241	-3.59413
cgd8_4070	0.366709	0.198384	0.0391335	0	0	0	0	0.392537	0.187768	0.312088	0.0784308	0	0.393915	0.110612	0	0.156773	1.6177	0	0	0	0	0	0	0	0	0	1.71201	4.54406	2.06565	1.01786	7.62426	9.42387	2.92957	5.8588	8.73079	-3.59246
cgd4_3790	0	7.06157	0	0	0	0	1.93863	0	2.43849	2.81867	0.97226	1.6951	3.41452	1.76295	0.896253	1.94342	4.22544	2.50716	0	0	0	0	0	0	0	0	48.3173	27.7784	43.9515	21.6442	37.4357	41.7434	50.3095	64.3092	24.0053	-3.58704
cgd5_4220	5.56923	18.8273	0.973678	0	1.2443	0	1.38313	0	2.07638	0.998361	1.39388	1.13408	0.663224	0.864952	2.06538	0.650109	5.69271	8.45161	0	0	0	0	175.763	49.1597	0	0	23.1534	36.743	36.7378	28.9541	74.5081	32.0885	66.0312	29.7124	34.1532	-3.57957
cgd8_4190	2.0413	1.61967	0	0	0	1.24894	1.82099	1.88517	0	2.97263	1.06722	1.50284	0.423162	3.61226	2.2955	1.59992	0	4.78499	0	0	0	0	0	38.9059	125.461	0	10.6385	15.0946	21.1159	27.7238	6.67443	27.7295	8.96971	8.92482	11.9669	-3.57844
cgd2_4050	0.270381	1.56877	0.277718	0.523629	1.62242	0	2.07068	1.73229	4.56867	4.17645	4.13473	4.7774	2.31206	2.24279	1.90032	2.17215	0	0	0	0	0	0	103.481	38.0539	13.5	0	20.4071	11.5317	12.5688	6.19246	30.2714	39.6033	49.7153	26.1881	34.9792	-3.5745
cgd1_2690	0	16.2334	0	0	0	0	1.11238	0	8.53593	1.41875	4.75395	1.11574	0	0	9.37326	0	0	27.392	0	0	0	0	0	0	0	0	127.821	111.8	0	46.5728	126.837	83.1741	125.304	50.8459	113.939	-3.57344
cgd8_4000	0.512373	1.17148	0.0791394	0.341838	0.384313	0.204179	0.530967	0.0933912	0.118136	0.530151	0.5287	0.436777	0.469582	0.554749	0.424552	0.549537	0.654785	0.584062	0	0	0	0	0	31.0065	0	0	6.60705	5.48967	2.50627	4.11673	11.4752	10.9991	14.297	2.15501	3.18166	-3.57331
cgd6_2120	4.39183	41.8162	2.57772	7.62906	0.658831	0	8.97796	3.85311	4.21437	1.91867	3.67376	5.17332	7.82966	9.32604	4.77411	4.36012	6.89258	18.3734	150.795	0	0	0	0	0	0	502.968	89.9952	97.841	172.734	26.849	99.5075	156.716	63.8747	114.333	51.9873	-3.56738
cgd4_3110	0.984804	7.21283	2.31207	3.68105	4.03426	1.35571	8.61975	5.03711	5.97349	5.88617	5.64374	6.46948	6.64273	7.08807	5.92055	2.67184	0	3.80362	0	0	0	0	0	70.5978	243.318	0	18.3663	30.6666	30.5216	37.0142	122.843	110.829	94.9448	103.017	70.6593	-3.56696
cgd8_1180	43.1995	67.3233	2.50423	3.80281	1.90014	0.275323	5.15414	3.60166	4.38071	3.43253	4.13017	2.60126	2.81925	2.8313	2.39897	1.51528	4.83346	4.30885	0	0	0	0	243.863	198.911	241.653	111.272	81.9462	114.495	128.091	166.933	103.477	122.61	100.375	114.201	67.5669	-3.56151
cgd3_3510	213.503	106.767	21.763	9.6868	24.6716	6.58633	13.1163	14.9122	18.7136	11.7572	22.512	5.28351	5.20697	9.12782	18.4944	3.74988	54.4113	44.136	0	0	0	0	139.445	682.03	643.073	477.666	160.186	385.856	409.615	677.283	563.102	599.257	1021.29	514.397	434.009	-3.5546
cgd7_5160	0	0.703889	0	0	0.443602	0	0.864701	0	0	0	1.85521	0	0	0.392462	0.665067	0	0	51.6248	0	0	0	0	0	0	0	0	76.0663	81.9695	147.291	90.5074	36.4286	77.172	97.3317	0	20.5236	-3.554
cgd1_2610	0.15574	0.370714	0.0152349	0	0	0.142931	0.0946429	0	0.211175	0.242995	0.264624	0.0764387	0.338991	0.51674	0.350268	0.142409	0	3.37353	0	0	0	0	0	35.0052	0	0	1.33898	6.22957	1.60823	0	3.20619	10.478	6.90768	3.40256	1.52836	-3.55111
cgd3_430	0.10941	0.745131	0.378166	0.136978	0.264431	0.133882	0.310261	0.193663	0.707538	0.58041	0.638746	0.733896	0.514098	0.266215	0.355435	0.181034	0.295695	0.527631	0	9.81198	0	0	0	2.35841	7.60558	0	5.55996	5.99047	2.25936	2.59798	8.65686	10.9089	9.76042	5.17989	7.18604	-3.54332
cgd7_5020	0.63482	5.66658	1.0557	0.670591	4.04733	1.9663	5.78871	2.12521	6.75384	7.52768	6.30594	3.81681	2.43457	3.15947	2.91499	0.912186	7.63586	5.29134	0	0	0	0	0	39.7948	41.7425	0	118.301	87.6263	62.3193	45.2404	85.7814	65.8064	89.3527	62.2691	56.6479	-3.54016
cgd6_690	0	1.68542	1.56456	0.469307	0.374888	0.573374	4.98426	4.38499	1.56395	3.27528	2.61305	0.735931	0.51805	1.10556	0.468373	0.91405	15.9183	17.7123	0	0	0	0	0	59.6602	0	0	94.0994	57.3674	51.6747	61.0768	79.9726	50.737	78.4145	76.3449	34.5421	-3.53388
cgd7_3090	0.570808	2.23218	0.526471	0	0	0	0.594794	0	0	0.534365	0.639483	0.360203	0.152137	0.162336	0	0.0639121	3.93455	4.67564	0	0	0	0	0	30.2041	0	0	12.2086	8.86399	10.1095	4.98052	10.4148	9.66859	13.9964	43.5715	13.9818	-3.53355
cgd5_3260	0	1.14028	0	0	0	0	0	0	0	0	0	0	0	0	0.215478	0	0	0	0	0	0	0	0	0	0	0	0	4.11939	0	0	0	0	0	0	10.7076	-3.53352
cgd7_1870	0	0	0	0	0	0	0	0	0	0	0	0	0	0	0	0	0	4.93437	0	0	0	0	0	0	0	0	6.28302	23.4491	0	0	0.797604	0.473446	0	20.0383	2.82696	-3.53097
cgd6_650	1.80572	2.99341	0.26496	0.317911	0.628831	0.310725	0	0	0.726466	0.543354	0.556316	0.284871	0	0.556337	0.616427	0.45491	4.67689	12.045	0	0	0	0	19.7817	12.1241	26.0649	0	16.2545	22.1111	19.9851	21.6623	45.1202	26.8415	22.334	35.7428	24.0552	-3.52947
cgd8_2360	0	6.10486	0	0	0	0	0	5.92132	0	4.80191	1.34086	5.03512	0	0	0	2.68019	0	0	0	0	0	0	0	0	0	0	34.6012	21.8425	53.7478	0	84.4009	0	31.6104	40.3328	15.6287	-3.52885
cgd6_340	0	3.65356	0	0	1.53502	0	4.49004	2.36248	0.426919	0	4.27978	3.51558	0	0	1.91781	0	0	13.5888	0	0	0	0	0	0	0	0	49.3768	42.0514	42.5067	0	47.7063	123.039	0	16.4278	68.7994	-3.52877
cgd3_790	0	1.07035	0.124199	0	0	0.072826	1.85239	1.68551	0.860783	1.08953	1.41054	1.55788	0.197397	0.842526	0.594895	0.41463	10.1812	12.8504	0	0	0	74.6652	62.7332	0	0	0	49.5886	23.5893	26.2397	12.9258	29.8471	39.4349	4.4765	31.0904	24.7465	-3.52857
cgd2_130	36.5839	211.372	238.929	165.355	307.331	146.051	404.698	288.867	250.18	352.445	300.46	220.856	226.274	288.232	275.262	153.273	210.248	269.977	0	986.55	895.94	351.311	2261.26	1431.59	2272.41	6008.5	4822.85	4799.51	4454.86	5518.93	3125.8	2509.18	2420.31	2992.27	2494.62	-3.52781
cgd2_4210	0	8.1787	0.522841	0.268855	0.477254	0	1.02126	1.93913	7.48617	10.3645	8.18336	2.71696	3.87791	0.844468	7.0121	1.69559	0	1.81323	0	0	0	0	0	46.1363	122.999	0	42.3175	25.3986	19.7288	46.6446	31.5417	71.634	95.6244	68.7921	42.5372	-3.52536
cgd3_2880	0	1.40966	0	0	1.95445	0	0.172903	0	0.44474	2.43935	1.11461	0.871984	0.58927	1.57194	0.266382	0.928314	5.61247	4.99095	0	0	0	0	0	0	0	0	21.6727	38.8187	29.4072	28.9561	13.8663	32.8828	46.4946	18.4497	12.4307	-3.52385
cgd5_2570	11.4245	28.9883	9.59251	7.59853	5.23668	5.24243	7.06245	6.04465	15.7889	17.231	14.0611	9.69588	4.53924	8.21299	7.22654	9.45169	11.381	31.5221	0	0	0	0	276.624	168.982	418.614	83.7305	47.1851	90.1431	127.951	101.794	222.699	238.526	164.8	196.128	129.768	-3.51269
cgd1_2200	0	0.29864	0.220913	0	1.03514	2.15892	0.183061	2.52006	0.86368	0.352354	0.983889	1.47786	0.702219	0.749297	2.18681	0.491666	6.02251	0.894033	0	0	0	0	0	0	73.1715	0	5.25819	13.0347	7.78004	19.1609	19.5278	33.84	20.9946	14.0125	21.0073	-3.51203
cgd3_1080	0	0.772394	0	0	0	0	0	0	2.03072	0	0	0	0	0	0	0	14.6784	8.65354	0	0	0	0	0	0	0	0	24.3111	8.40916	0	0	31.1086	51.278	41.8066	24.5054	99.9548	-3.51089
cgd5_1870	0	1.52172	0	0	0	0	1.00485	0	0.246203	0.368291	2.31388	2.02743	0.61165	1.17478	1.106	0	23.411	20.8305	0	0	0	0	0	34.2987	147.472	101.633	53.5985	27.3672	12.2054	18.0304	15.8461	29.1329	83.9292	31.4717	31.3358	-3.50675
cgd8_4590	0	0.825844	0	0	0	2.48358	0.405251	1.34571	0	0.779504	0	0	0	0.184184	0.936355	0	6.54539	1.93907	0	0	0	0	0	0	0	0	24.8513	6.44703	0	0	39.6712	51.4432	21.3678	0	21.3808	-3.50114
cgd5_4280	0	0.549467	0	0	0	0	0.589399	0.239827	0	0.108049	0	0.169945	0	0.0765905	0	0	16.6407	18.1181	58.2925	0	51.1316	0	68.7369	0	0	0	36.7401	35.6105	14.3132	3.52525	12.7372	26.7491	21.9737	32.4367	27.3145	-3.49866
cgd2_3240	0	11.7851	3.82036	2.24316	4.36279	2.57375	10.5083	5.65942	10.1403	12.0572	11.1864	8.66642	4.47858	7.44395	7.47529	2.38798	6.6378	10.837	0	0	0	0	0	74.3394	187.691	0	71.8512	82.302	38.6501	80.3767	114.694	165.935	224.855	127.303	137.08	-3.49853
cgd5_4060	0	2.6741	0	0	1.44451	0	2.10932	0.444636	0.200873	2.10338	1.00686	0.236307	0	2.98196	1.62425	0.503144	0	11.1497	0	0	0	0	0	52.3958	0	0	27.4027	52.1561	59.8133	39.2498	8.98866	21.5914	0	12.0193	7.97828	-3.49316
cgd8_4940	0	1.51256	0.293849	0	0.173317	0.291588	0.730225	1.0403	0.747141	0.721055	0.604028	0.453644	0.83826	0.690011	0.281497	0.513133	4.66911	5.82972	22.8636	0	0	0	0	0	23.7119	0	24.987	19.7573	7.1591	12.9346	8.8052	16.882	36.9769	19.8071	12.1595	-3.49207
cgd6_1680	0	2.96622	0.680371	0.163268	1.13031	2.71282	0.507396	0.883186	0.435269	1.62778	0.999966	1.10944	4.25332	1.61539	1.4339	1.9988	0	6.61661	0	0	0	0	0	21.1495	0	0	61.7627	45.9318	35.9387	56.6492	25.398	31.4376	4.876	19.4065	6.40867	-3.4891
cgd5_3210	0	0.336561	0	0	0.19579	0	0	0.271199	0.108906	0.0407277	0	0.0640584	0.0811677	0.144349	0.391383	0	1.05429	0.626788	0	0	0	0	0	0	0	0	0	1.92028	4.04388	3.98514	9.94539	1.75864	7.58072	5.69937	0	-3.47989
cgd7_5520	36.2141	18.5113	8.17512	6.45751	5.26716	5.7523	9.31205	6.63254	10.4238	12.3329	9.10247	10.1262	10.3585	11.5921	4.24206	6.36812	58.9679	78.0272	0	0	26.5864	84.2333	125.091	364.143	739.015	48.6814	143.435	193.678	240.984	219.747	199.855	219.38	291.31	200.349	134.669	-3.47415
cgd1_740	0	1.91084	0.628224	0	0.802829	0	0.156236	0	0.133969	0	1.00726	0	0	0	0.601818	0	0	3.01577	0	0	0	0	0	0	0	0	0	18.1301	6.64246	32.706	12.6862	0	0	0	16.4949	-3.47414
cgd1_2330	1.71945	14.7088	0.630755	4.08677	1.93455	2.36705	4.70597	4.61494	6.18741	2.41452	9.10188	3.32295	2.00499	3.56568	3.02121	1.17921	5.1053	4.54137	0	0	0	0	0	111.318	0	0	81.0726	81.6924	80.0313	111.649	45.5049	30.2693	147.887	60.9318	36.7257	-3.46993
cgd8_4350	28.9607	161.624	128.557	97.1763	175.97	125.635	299.147	265.489	183.222	189.782	197.914	157.491	151.804	131.458	171.73	116.927	28.8089	61.4791	468.302	695.417	401.752	318.216	1012.64	962.711	887.31	3485.76	3767.35	3179.7	2673.93	2498.96	2066.35	1365.77	1604.48	1796.99	785.523	-3.46978
cgd3_4110	0	3.99673	1.6425	1.46398	0.899573	0.38524	3.4992	3.10126	2.652	2.47007	2.06918	1.82479	1.09393	2.49371	1.25877	0.814668	0	0	0	0	0	0	0	14.8953	80.056	0	26.8109	16.7832	17.3467	12.2086	20.3922	50.4516	30.329	27.0647	13.7447	-3.46825
cgd8_3850	1.74541	25.8723	2.7008	0.893944	2.61834	4.69634	4.97845	1.86835	7.64621	4.60484	4.35522	3.62135	3.94717	4.94886	5.35299	2.36292	26.5558	19.1384	0	117.554	0	0	138.312	105.194	0	0	95.7955	92.3487	49.2121	48.4734	148.834	149.413	161.252	116.675	111.525	-3.46568
cgd2_1960	3.14633	35.9021	2.1237	0.44315	0.294994	0	1.72122	0.544814	1.6983	4.27091	3.20764	2.31638	1.6632	2.14008	2.96319	1.29466	15.1864	45.1191	0	0	0	0	358.911	14.6649	314.958	0	7.86432	37.0976	109.705	148.931	40.697	127.331	132.093	0	0	-3.46352
cgd2_2610	0	0.639782	0.012135	0.101921	0.449724	0.483854	0.165845	0.229125	1.13863	1.08389	1.11876	1.1416	0.295732	0.507637	0.581246	0.324093	5.52626	6.72251	0	16.7663	0	30.6895	13.0215	11.8921	4.28917	9.13132	11.7164	14.9393	2.56189	2.52492	20.5299	21.9973	19.2738	19.694	14.7041	-3.46297
cgd7_4410	24.9264	112.712	7.90242	3.07514	9.41643	5.51033	29.6079	14.1143	19.9263	16.6922	20.9745	18.3512	14.5965	12.7981	14.3221	7.84318	17.3532	20.5916	200.89	134.39	0	0	626.222	512.06	264.147	94.7748	257.959	263.439	180.61	305.734	242.078	195.952	184.347	223.232	158.378	-3.45677
cgd5_2900	0	13.9417	0	0	0	0	0.785874	0	1.26395	1.00838	0	0	0	1.16154	0.908468	0.105531	12.9128	5.74989	0	0	0	0	0	24.0642	0	0	6.51695	21.3368	20.8754	16.4513	54.1631	62.3929	66.5757	93.733	26.1653	-3.45641
cgd2_1010	5.58295	12.7738	18.7005	25.1493	16.5337	28.2249	17.2732	21.0015	49.638	59.2939	63.4847	62.079	38.0128	35.8345	34.8007	33.8745	67.2291	80.5633	152.439	74.6362	43.1183	477.461	289.245	215.968	209.272	631.617	949.404	763.683	626.598	546.801	438.203	370.543	378.826	473.27	302.011	-3.4557
cgd8_3450	47.434	331.363	162	134.102	285.917	216.244	358.685	278.548	224.79	202.078	241.252	178.91	193.027	169.017	179.736	119.884	410.28	619.071	1552.07	906.774	1635.55	1062.14	1335.87	1574.34	1429.02	1228.51	4763.92	4306.54	3224.62	3709.66	3852.85	3507.03	3665.07	4494.73	2596.79	-3.44756
cgd5_2400	0	0.765742	0	0	0	0	0	0.636617	0	0.688356	1.44159	0	0	0.487941	0	0.288155	0	0	0	0	0	0	0	0	0	0	17.3113	1.49699	0	0	4.38645	13.7096	7.44234	0	0	-3.44606
cgd3_2730	0.605042	1.44021	0	0.0655523	0	0.160176	0.543088	0.451309	0.349522	0.0871406	0.364988	0.205588	0	0.216193	0	0	9.01975	14.4107	0	0	0	0	0	26.5313	19.0126	0	25.4035	35.7248	33.1679	12.79	34.8499	25.4732	25.8195	24.1035	23.0947	-3.439
cgd2_1160	2.16313	25.7449	9.76628	5.15594	12.7303	7.0437	15.1714	12.5047	28.6367	27.9609	24.5973	19.7228	26.5946	29.3161	22.7345	13.498	20.0677	51.271	0	0	74.7334	178.466	25.2411	107.83	299.155	320.885	490.905	401.211	299.124	368.411	165.095	245.629	277.488	227.611	144.14	-3.43622
cgd6_1620	0	4.24301	0.951114	1.14119	4.25412	1.78463	3.07428	2.58151	3.44804	6.82658	3.04994	2.62464	0.40311	3.54861	5.83127	2.41317	7.74565	16.0891	0	0	0	0	0	28.8033	0	0	117.682	76.6248	45.234	14.8515	103.816	91.8658	106.249	92.437	37.2359	-3.43437
cgd8_40	2.69172	9.53631	0.330669	0.749421	0.8921	0.387784	1.05009	1.4308	2.35052	1.28923	2.65089	1.33648	0.661806	0.789254	1.0559	0.343439	0	2.24895	0	0	0	0	57.6689	35.2285	25.3285	0	18.9544	23.4988	27.1579	22.9382	12.2071	21.6989	21.1921	24.4577	13.5626	-3.43287
cgd7_2760	0.265602	1.62007	0	0.0935226	0	0	0.0807015	0.39859	0.180071	0.248645	0.27772	0.35849	0.385415	0.220314	0.149338	0.225519	0.53773	0.479685	0	0	0	0	0	0	13.7634	0	3.43324	1.61866	0.685655	0.675756	7.32194	13.46	5.75782	2.93721	6.55089	-3.43004
cgd7_5440	0	1.36029	0.930351	0.505262	1.12635	0.241179	1.0342	0.936098	0.428122	0.71852	0.994451	0.847591	0.653723	0.719695	0.487839	0.418479	4.4619	10.1324	0	13.5637	23.5078	12.4132	0	12.8485	6.90548	0	26.8068	21.4766	18.0899	17.3198	21.5759	28.0776	23.0123	21.8194	17.1401	-3.42965
cgd7_5220	4.21788	8.54594	4.42075	4.10193	8.66245	2.2811	15.6039	10.6424	5.27928	9.02535	11.5771	6.50626	13.5527	9.86299	9.82504	9.68145	21.7569	35.8997	232.235	77.6799	0	71.0912	60.3274	110.557	35.0221	0	192.736	163.17	127.637	141.088	176.695	150.343	144.535	152.713	107.506	-3.42601
cgd8_2990	0	2.78469	0.211273	0	2.69993	1.48659	0.262879	0	0	1.34791	0.282287	0	1.79087	0.955468	0	0	8.40913	4.97668	0	0	0	0	0	0	0	0	105.542	25.5522	44.7338	44.0244	0	34.8795	0	0	0	-3.4195
cgd8_3440	0.707977	15.8692	3.56669	1.70348	6.54935	6.33504	13.6405	6.12961	8.15983	9.77596	8.69827	5.1688	6.49429	7.28204	6.43547	4.11547	14.2713	16.1168	0	46.7566	27.0119	42.3679	145.429	55.4188	95.6913	0	188.803	152.333	111.522	95.4826	126.203	84.7629	74.2473	104.027	74.0804	-3.41858
cgd4_2580	0.2046	2.71919	0.120087	0.768459	1.22771	1.07969	0.795892	0.330664	0.554854	1.97922	1.9789	0.753149	1.48448	1.67451	0.383465	0.0534534	1.64793	1.46904	0	0	0	0	0	0	13.752	0	10.2912	29.4234	25.3626	12.4958	30.6835	12.2117	26.5459	26.413	5.80524	-3.40987
cgd5_650	20.2837	36.3624	0.049605	1.01181	0.380352	0	2.09602	1.40492	2.80325	3.56038	0.86162	1.99109	1.41912	4.71104	2.04336	0.397446	8.15299	6.66066	0	0	0	0	102.484	47.1088	202.552	162.859	16.842	52.445	62.869	54.2017	37.7145	56.6204	57.889	53.5691	37.0618	-3.40794
cgd6_1180	0.134701	3.90105	0.553425	0.252962	0.269425	0.123622	1.34244	1.04183	0.0842989	0.210169	0.440146	0.0826408	0.167541	0.357547	0.42918	0.0703835	0	3.08134	0	18.186	0	0	0	4.2854	34.6865	0	5.80278	2.59342	6.95468	4.11256	7.63111	12.8128	8.971	9.92882	9.28616	-3.40237
cgd6_4780	0	11.0286	0.836737	3.01187	3.52867	1.27564	4.05652	5.23333	7.76191	7.60714	4.80733	9.02613	4.96486	6.33834	4.64908	5.92196	3.41484	13.1768	0	0	62.1875	0	167.198	25.6186	0	0	73.113	77.6922	79.5752	47.9027	91.3367	106	81.2268	70.5213	82.3487	-3.40188
cgd7_2770	15.9119	7.0536	0.843272	1.39122	0.296353	0	0.497691	0.472688	1.28128	0.840632	0.816869	0.370212	0.0893508	0.643552	0.262544	0.28152	0.871214	0.259003	0	0	0	0	67.2426	13.6695	36.9167	0	21.7727	15.384	11.1282	15.3537	38.6524	28.146	25.4158	31.716	15.8245	-3.40167
cgd6_5170	0	0.040022	0	0	0	0	0	0	0.126268	0	0.052742	0	0	0	0	0	11.3768	17.8691	39.2504	0	0	0	0	0	54.2754	0	16.8901	13.9913	8.3369	10.2687	30.2963	23.8061	52.2119	28.8423	15.5308	-3.39974
cgd1_1930	13.3598	9.2637	2.45467	1.06355	0.609954	0	2.54251	0.482787	3.34433	1.1963	2.64202	1.36844	0	1.92727	1.11043	1.18368	11.1653	12.4327	0	267.142	0	0	0	0	0	0	73.872	36.8312	10.8051	17.7414	44.3043	64.4841	39.0875	72.8741	31.7403	-3.39873
cgd2_3610	0	1.85693	0	0	0	0	0.197968	0	0	0.12701	0	0	0	0	0.305133	0	0	0	0	0	0	0	0	0	0	0	0	0	0	0	4.19895	0	11.2858	5.55906	3.72694	-3.3986
cgd1_1760	3.63487	24.4117	1.42229	1.95032	4.1545	7.98236	4.54695	3.11707	3.89963	3.40281	5.8368	2.67605	6.351	5.62818	7.20182	5.96916	24.7884	19.612	96.0266	0	0	0	99.779	67.209	32.8675	297.833	128.826	98.5838	69.7966	47.5925	115.091	87.1088	54.2323	137.02	26.5855	-3.39665
cgd8_4770	0.0827841	4.72931	1.99215	1.16598	2.33885	1.38655	3.25997	2.84784	4.14465	4.7791	3.46244	2.88482	3.67249	4.0835	2.77728	1.47071	0.669977	1.19522	0	66.8529	12.8737	0	59.8877	38.385	22.8034	23.573	32.4539	32.601	22.2267	18.5353	33.628	32.8716	20.7622	32.6436	15.1661	-3.39151
cgd4_180	0.147958	0.352189	0.0651311	0	0	0	0	0.0256201	0.740761	0.415534	0.26107	0.571875	0.6211	0.368189	0.415956	0.289913	0.897076	2.40019	0	0	0	0	0	0	6.54527	0	9.45841	10.4836	8.02208	3.38818	8.48896	11.9939	8.14873	1.6216	6.52293	-3.38421
cgd8_2790	3.5108	46.1695	0.973695	0.416597	0.742732	0.557661	1.31285	0.837287	2.51101	1.64935	2.67255	1.4675	1.43958	1.39955	1.786	1.68326	15.9516	16.7432	0	10.4783	0	0	235.879	64.7165	214.267	54.5452	23.0332	38.29	50.9887	47.8989	56.308	49.0607	59.6528	56.5279	41.3571	-3.38263
cgd8_4160	0	7.9786	0.555482	0	1.0648	2.06286	4.94898	4.80712	8.19328	9.00755	6.18494	6.61924	8.04384	4.39623	5.5874	2.71983	11.315	16.789	0	0	0	0	91.7106	28.1046	29.9106	83.279	64.9121	77.4758	68.4889	86.7358	59.7187	97.8506	97.9618	148.92	49.5561	-3.37809
cgd5_1430	0	0.659988	0	0	0	0	1.62128	1.92044	0	0	1.7395	0	0.344864	0	0	0	0	0	0	0	0	0	0	0	0	0	15.4499	0	0	0	27.5952	0	18.6347	0	0	-3.37703
cgd6_2410	0	0.754047	0.37186	0	0	2.18045	2.31622	0	2.77548	0.593113	0	0	0	2.10214	1.42492	4.9657	0	4.23202	0	0	0	0	0	0	0	0	23.8955	37.89	19.7305	19.3949	6.50893	56.772	0	0	48.5803	-3.37494
cgd7_4350	2.03136	12.9462	0.115382	0	0.466925	0	1.19467	0.0907734	1.04572	1.01218	1.13054	0.699516	0.855785	0.587031	0.810566	0.359512	0.794994	0.47271	19.7142	0	0	0	0	18.8323	40.4858	0	6.73278	14.783	19.2861	24.0086	17.9023	19.9289	15.6475	25.8631	17.2628	-3.37064
cgd2_920	1.28519	3.47346	0.0942904	0	0.200828	0	0.234331	0.185451	0.201075	0.150392	0.0839891	0	0.26642	0.0355352	0.240872	0.251825	2.59233	3.08188	0	0	0	0	0	30.3989	32.6761	0	9.33459	5.08049	11.6152	1.63514	6.9361	11.7811	2.33614	3.176	5.41572	-3.36429
cgd8_5300	2.78907	22.872	8.26487	5.4613	2.80632	1.68564	29.1248	18.7998	12.4311	12.6729	10.9895	10.3169	22.3373	18.6435	17.9004	11.8364	34.519	84.9888	0	0	0	0	249.876	229.468	384.112	641.581	120.041	126.535	128.598	159.953	242.352	235.264	241.679	259.629	168.193	-3.36109
cgd4_1420	1.84315	11.125	2.00908	0.741718	2.96246	2.44671	11.6222	6.47433	19.6092	20.336	21.475	11.8249	16.0476	19.657	11.5478	1.96055	18.9456	22.4975	223.542	100.026	57.7865	456.802	116.523	15.7916	76.7662	0	82.1581	127.522	69.3982	116.622	134.728	93.6934	87.8674	165.664	41.2507	-3.35738
cgd6_4790	0.233115	1.85889	0.273647	0	1.15402	0.0962739	1.05407	0.48439	0.729443	1.8768	1.79157	0.686492	1.47874	1.45412	0.917507	1.09626	1.12943	1.00714	0	0	0	0	0	53.1527	9.52246	0	14.1815	8.80604	11.5568	12.8124	6.06395	11.1006	7.07755	20.3216	12.5989	-3.35332
cgd2_2810	0.807458	8.00844	3.00153	2.27455	2.42258	0	4.32266	2.05067	5.39013	5.54331	5.06578	5.74647	2.84556	5.17963	5.29672	2.10955	6.35338	3.76482	0	0	109.568	0	0	135.412	0	0	56.4404	70.8576	66.8451	24.679	23.2304	78.8617	20.8128	51.5666	34.5716	-3.34354
cgd8_3210	0.0602644	0.8607	0.0707427	0	0	0.705175	0.307676	0.292188	1.13144	1.24117	0.519865	0.17747	0.337306	0.199956	0.813229	0.330636	14.5754	22.9573	0	95.4495	0	43.6768	55.5961	6.52241	5.80223	0	43.029	33.1814	5.60249	16.5621	17.5174	28.7515	32.7196	20.7666	22.2068	-3.34351
cgd7_5460	0	12.6411	0.268128	0	0.171325	0	0.499772	0.237311	0.21442	0.320747	0.716506	0.210202	0.355127	0.113681	0.738467	0.35805	0	1.23183	0	0	0	0	0	0	34.7711	0	16.9749	8.83712	10.617	3.48738	30.1094	14.3047	14.9155	9.89387	28.6669	-3.33751
cgd6_4490	0	3.44685	0.509946	0.407904	0.651677	1.39539	5.07449	5.21542	1.44995	1.89784	1.58982	4.90394	0.90054	2.49838	3.0939	4.08579	0	18.1813	150.899	0	0	0	0	0	0	0	50.7696	47.9843	44.9615	70.8189	24.7292	91.9303	4.49692	33.067	7.38966	-3.33496
cgd8_2040	2.0303	6.94715	1.19165	0.893625	1.52285	0	2.22306	2.98828	1.11178	1.90067	2.78634	0.373684	1.26264	1.01047	1.56965	0.994559	0	1.77847	0	0	0	0	0	0	142.479	0	11.5052	11.8798	23.6328	31.0248	14.7222	0	29.6775	19.686	6.599	-3.3336
cgd2_1810	0.945182	11.9242	1.99714	1.73063	2.694	1.30116	8.27703	7.33224	13.1316	12.2108	8.7465	5.98437	1.64586	5.89584	2.23206	1.48162	0	2.6718	0	0	0	0	0	66.2019	0	0	145.768	101.83	76.2377	86.6349	77.0097	96.7754	60.0219	115.069	27.621	-3.32406
cgd5_3240	1.26498	0.860311	0.742462	0	0	0	0.263741	0	0	0	0	0	0	0	0.304823	0	4.30952	1.27846	0	0	0	0	0	0	0	0	8.4393	0.919524	0	5.52111	0	20.251	25.9051	14.5122	9.7778	-3.32356
cgd7_3520	0	13.8693	0	0	1.94237	7.12984	0	13.4523	1.62063	9.69709	12.1849	3.81301	9.66285	7.733	3.6401	1.01483	27.341	15.9943	0	0	0	0	566.776	111.606	0	0	38.9029	123.178	40.5552	79.5038	39.25	39.4001	24.1224	110.408	45.4849	-3.32187
cgd4_3420	0	0.103047	0	0	0	0	0	0	0	0	0.0452661	0	0	0	0	0.180962	16.7575	16.6007	0	0	0	0	0	32.578	0	96.6947	34.3625	39.4047	5.36596	0	13.0653	38.3002	19.9707	18.4851	18.8464	-3.317
cgd8_2190	0	5.47335	2.273	1.36363	2.54166	3.33201	4.59834	7.71173	2.4236	3.17224	5.31478	2.85112	12.0421	3.53358	3.81056	1.89706	0	13.1769	88.4206	0	0	0	0	0	0	0	95.0443	56.0426	30.1119	14.8093	111.959	104.397	75.8962	89.096	44.8547	-3.31672
cgd7_4120	2.23322	3.98687	0.901145	0.884647	1.46568	0	0.611009	1.83683	0.43675	1.69865	0.875666	0.102758	1.38884	1.20409	0.706309	0.328189	6.68905	1.98555	0	0	0	0	159.104	24.8759	0	0	0	6.97922	12.9846	0	4.26754	15.9527	17.2627	11.527	3.86397	-3.31437
cgd1_2010	0.266642	5.81806	1.25201	1.06407	0.999992	3.3036	1.49116	2.52403	5.0061	4.32671	2.99717	5.10394	1.49242	2.65412	3.59815	1.88088	27.8515	19.7291	51.7302	0	39.9848	0	0	0	81.868	24.6463	68.8744	57.1613	44.0791	38.0015	102.374	85.6095	102.046	120.803	40.7329	-3.31366
cgd7_3470	0.205462	3.47239	0	0	0.708904	0	0	0	1.92874	2.23119	2.83583	2.26896	0	0	0	1.12725	1.9922	0	0	0	18.8279	30.1238	0	23.5014	0	0	20.0068	14.8729	7.63905	7.52815	8.06349	8.31743	7.20643	8.96737	2.40957	-3.31345
cgd6_2660	0.644396	10.2947	0.581875	0	0.780778	0.545904	1.4822	1.16733	2.20251	3.57313	2.17688	1.27727	0.863154	2.99332	1.25419	0.46621	3.60113	3.56787	0	0	0	0	15.3404	18.8038	10.1064	139.299	29.2285	23.9327	18.431	13.6221	14.5164	9.96269	21.5259	25.4541	11.5676	-3.31326
cgd8_2340	18.6091	145.192	379.854	185.292	305.525	314.173	455.584	540.633	521.157	487.788	553.745	356.968	502.46	462.396	407.775	262.941	332.194	546.505	829.594	1403.39	1634.41	1763.07	4594.92	2911.84	4414.27	3494.31	4412.87	4549.04	3232.43	3590.26	5779.7	5992.4	5406.81	5591.66	3873.94	-3.30955
cgd7_5060	33.0828	162.418	204.793	153.621	542.811	370.746	466.917	572.14	284.356	307.771	358.353	256.88	320.186	250.407	308.084	182.721	118.641	168.155	2526.93	1202.45	1676.79	2802.23	874.398	2019.92	923.652	2425.89	4399.84	3952.59	3280.68	3305.57	3913.86	4120.18	3253.88	3848.97	2813.34	-3.30775
cgd1_160	0.65114	7.15083	0.799097	0.50024	1.77599	2.07796	6.04424	6.80602	6.26064	5.48611	4.5493	3.74787	6.00053	3.29961	2.56279	0.881507	11.4548	16.5955	0	0	27.0991	128.785	54.6435	11.1637	47.9995	0	118.37	79.9454	77.0416	59.6494	43.9915	47.1766	64.2927	27.8653	22.1493	-3.30752
cgd8_1600	4.79072	14.0029	4.83802	3.52262	2.85354	2.42465	4.72752	3.02543	2.68951	2.11052	3.03873	2.48965	1.884	2.10381	2.77288	1.76699	6.80756	15.6766	0	0	32.0384	0	0	91.997	42.5614	0	45.6911	53.5522	56.7678	36.574	78.7102	103.477	93.034	83.5753	44.2139	-3.30729
cgd2_4270	7.61963	13.0848	1.91667	0.858558	0.457217	0	4.3503	3.73956	2.31614	3.09783	2.97065	2.27593	1.5976	1.53135	1.24855	1.16029	2.11029	5.01838	0	0	0	0	0	99.3785	35.637	134.229	15.5567	39.1326	56.6606	49.1902	24.13	12.2853	24.8225	15.1728	10.1975	-3.30418
cgd7_3970	0	24.1768	8.29417	9.95172	2.64985	15.806	15.5757	3.67043	19.8983	19.8437	31.8608	18.2064	0	10.5496	22.8434	0	0	0	519.765	0	0	0	0	0	0	0	122.587	218.32	166.665	217.373	178.79	256.451	77.8248	87.5846	45.8663	-3.29991
cgd5_940	116.722	213.397	163.586	185.652	257.654	240.108	282.083	312.316	263.026	285.847	275.651	201.272	258.341	230.601	235.315	152.009	544.312	585.856	214.021	567.026	0	0	3127.69	2093.72	4095.69	806.754	1687.99	2167.44	1752.42	2090.53	5041.2	6571.54	4767.63	5124.37	4507.35	-3.29777
cgd8_4270	0	4.67992	0	0	0	0.902183	1.43494	0.453922	0	1.22703	2.74103	3.37738	2.71711	0.289927	1.96525	2.22582	0	0	0	158.163	0	0	0	0	0	0	0	17.3003	0	6.67527	8.31172	0	8.67825	5.3006	0	-3.29754
cgd7_4010	0.248352	8.71966	0	0	0	0	0.76983	0.387039	1.32111	1.97622	1.46072	0.868493	0.540576	0.288409	1.36149	0	0	6.24618	0	0	0	0	0	23.3785	37.6947	0	6.26857	16.5036	15.3923	13.2716	29.9607	12.4109	40.3173	21.186	7.19085	-3.29085
cgd5_1700	0	3.12763	1.5424	1.98283	1.12633	1.42121	2.73958	3.3803	8.34041	8.78611	8.24334	13.5428	11.6734	4.60874	10.1319	10.4455	8.94538	5.30692	103.297	0	0	126.483	0	65.7841	35.356	339.682	43.8354	60.1822	58.231	34.4099	22.5709	20.8154	0	52.5927	10.1171	-3.29031
cgd2_3670	0.161118	5.60891	1.51305	0.907714	1.14806	0.388149	1.05769	0.278989	0.252078	2.11164	0.505406	0	0.801593	0.694959	0.634135	0.18942	5.8312	6.92964	0	0	0	0	0	0	32.2526	0	16.0509	19.0876	14.9809	22.1415	35.9559	47.7549	27.2596	37.8566	13.8436	-3.28549
cgd2_1300	5.95307	50.1374	0.339701	1.33922	0.124033	0.398376	2.23145	0.801751	4.55346	3.87014	4.14978	2.49572	2.3653	1.26194	2.88231	2.33293	23.9334	32.5885	0	0	0	0	100.12	108.565	115.715	91.1402	28.7833	60.9934	82.0051	45.4502	115.718	191.218	114.405	121.063	125.352	-3.28005
cgd4_600	1.93602	28.3834	2.68584	1.17749	0.462044	0.242289	2.8244	6.27809	4.29568	3.46006	2.41541	2.52671	4.10458	3.21182	3.11722	2.41405	6.36432	31.5098	0	0	0	0	0	64.9463	222.806	120.878	34.6986	51.9121	62.736	48.3754	66.9612	70.9115	89.8769	113.146	37.6173	-3.27927
cgd4_2970	2.58184	3.07283	1.04508	0	0	0	0.194823	0.184993	0.222865	0.666759	0.488726	0	0.332202	0.531711	0.250289	0.0697785	0	1.27494	0	0	0	0	53.8366	9.3107	0	0	4.42369	4.93131	5.51909	0	5.63258	0	7.60721	3.78457	5.04944	-3.27921
cgd1_3110	0.1312	0.195189	0.0385031	0	0	0	0.191386	0.318058	0.0821081	0.122824	0	0.241479	0	0	0	0.102831	3.17119	3.76939	0	0	0	0	0	24.2834	0	0	9.48872	3.76808	2.03294	2.00322	6.34305	5.20837	8.49624	11.253	3.7909	-3.27879
cgd2_3380	0.547476	10.2951	5.26986	3.00729	6.98092	2.63785	11.2627	9.40417	2.05574	4.4077	1.80323	1.77346	4.97094	7.04805	5.78714	1.88803	47.3933	59.4245	62.9718	0	0	385.531	0	60.1545	0	296.494	107.157	71.2677	57.7068	26.7541	112.393	137.349	127.472	162.72	95.3829	-3.2778
cgd7_4600	2.08151	9.1426	2.61795	2.02429	0.966498	0.750478	5.20594	3.77594	2.41921	2.31978	1.94328	2.77298	3.02048	3.48608	2.73084	1.70912	0	4.96144	0	0	0	0	0	0	157.028	0	43.6302	44.1933	21.508	30.2723	37.5298	26.6056	37.5978	50.2665	25.2193	-3.2723
cgd6_5310	4.07382	16.1452	0.640906	0.473223	0.315014	0	5.29879	3.60708	1.55072	1.14019	2.20669	0.834832	1.1231	0.919701	0.920949	0.592508	5.08974	16.3403	0	0	0	0	26.1128	40.0106	145.971	0	10.2608	22.8127	35.1338	26.9295	54.6126	75.86	48.6427	40.3661	28.2565	-3.26155
cgd3_2870	0.930621	1.9596	0.294116	0	0	0.936203	0.574352	0.594997	1.65761	1.20629	1.68418	1.58109	1.24655	1.28261	2.09302	0.67329	0	7.19266	0	0	32.5323	0	0	0	0	19.8563	20.2092	12.3562	13.3113	19.6746	25.2452	22.739	18.5389	9.22306	22.6112	-3.25996
cgd6_1650	0	5.38396	1.96675	0.943919	1.00535	3.22904	5.13846	5.10605	1.04853	1.56847	7.62068	2.22027	3.12587	2.66835	0.753633	0.7879	0	23.2378	0	0	0	0	0	0	0	0	34.071	68.648	41.6339	81.9562	107.118	71.9933	36.6929	108.681	43.8477	-3.25821
cgd4_790	0	1.26475	1.87115	1.49673	0	0	0	5.15227	1.99512	0.994822	0.833363	2.34705	11.8957	2.11554	0.5975	0	22.9879	26.9671	0	0	0	0	0	98.2601	135.034	0	86.3779	55.5453	66.4344	32.592	20.6976	51.5032	103.232	38.2331	38.6399	-3.25612
cgd7_4080	2.16337	10.9049	4.33211	4.48092	4.39074	6.48186	17.9184	12.4281	19.9897	17.3933	12.6742	16.6765	9.49693	10.1336	8.30003	3.88988	0	12.6926	0	0	0	0	0	46.1363	123.49	0	164.983	134.342	126.264	124.386	227.296	143.316	232.11	113.117	137.131	-3.25555
cgd7_4390	2.28463	36.1413	2.57011	0	3.28444	7.33853	2.08404	1.71428	3.57443	1.96054	2.09025	2.8033	4.61763	3.15847	5.78054	4.6258	9.07026	13.452	209.234	0	80.8635	128.099	0	0	0	0	53.5931	103.992	47.2509	69.803	58.1104	49.2366	42.2787	67.1107	51.0796	-3.25494
cgd4_1140	0.577338	4.00826	0	0	0	0.927243	0.280882	0	2.64961	3.60319	0.905518	0.566727	0.837776	0	0.324617	0.150834	0	0	0	0	0	0	0	0	0	0	18.0372	19.1496	11.9408	5.87993	23.0234	29.347	5.60473	15.4313	5.12155	-3.2529
cgd3_1110	0.587112	0.615577	0.311778	0.206731	1.63567	0.452226	0.998951	1.78153	1.2685	1.04691	1.23876	1.45109	0.712863	0.992562	0.82528	1.04085	0.679885	1.21314	0	0	0	0	0	2.709	20.3832	0	10.277	9.19916	11.6912	7.25513	15.6352	21.1643	21.1913	18.6365	15.3488	-3.25197
cgd7_2630	1.41564	4.35254	1.73102	1.41233	3.18547	5.03443	3.44251	3.51353	3.69141	2.09833	1.38771	4.95053	4.62203	6.65416	3.7145	4.71556	31.1733	15.1467	0	0	0	0	175.385	42.5713	138.654	0	88.8643	51.6348	65.8354	68.4616	34.5078	80.1391	75.6718	66.6993	29.6585	-3.2491
cgd3_2090	56.8058	170.134	236.82	238.545	294.749	313.285	305.935	288.049	205.402	225.191	224.941	240.774	263.285	250.996	220.03	214.187	337.981	284.142	1003.68	1005.49	193.949	1218.33	2922.84	1155.76	1070.15	2976.44	4673.2	4614.68	2931	3564.74	2264.62	2154.81	2525.35	2835.63	2085.88	-3.24707
cgd7_4930	6.93279	6.94839	0.428326	0	0	0	1.86537	1.01092	2.74023	3.07429	2.00304	1.88043	14.7499	3.38988	4.71871	2.00191	8.51939	27.7288	0	0	0	0	285.124	0	125.227	0	0	10.4574	0	33.4707	49.965	148.187	11.568	53.3169	71.5786	-3.24684
cgd5_4340	2.50451	3.35339	4.04245	2.64563	6.10526	0	8.24026	4.33676	9.79609	3.51691	6.38326	15.6728	0	9.55635	5.98483	14.7223	0	8.37238	0	0	0	0	535.294	0	0	0	23.9276	48.7259	0	19.1667	90.0526	131.345	40.3404	40.5398	13.5895	-3.2461
cgd3_2780	2.40614	7.69623	4.32501	4.3068	2.10555	4.6235	2.74193	3.02066	3.043	1.92403	2.55523	3.91192	1.93282	3.06034	2.67759	3.77174	1.21383	3.60784	0	0	0	0	11.9765	66.2514	38.4394	0	68.029	50.4749	35.7247	26.0209	37.4711	44.0036	65.1322	56.3438	27.2871	-3.24376
cgd8_640	2.13705	5.93472	0.0783943	0	0.801463	0	0.487045	0.493397	2.34047	1.45878	3.14234	2.29444	1.13521	1.65449	1.25165	1.3958	3.23639	10.5823	0	0	0	0	0	25.3265	45.5233	0	11.3557	22.9608	12.4153	21.7508	35.8667	47.4765	52.1259	34.7049	33.8172	-3.24195
cgd7_2610	0.583868	0.463268	1.77058	1.09648	1.31382	0	0.354926	1.61763	2.37508	0.273296	2.36571	2.93732	2.17865	0.258301	1.36787	0.686431	9.37331	11.1362	0	0	0	0	58.5623	17.9462	0	0	66.9869	57.4405	9.04945	0	36.8839	16.9791	45.3485	20.5839	28.9389	-3.24175
cgd8_3840	0	18.7703	4.13401	1.29396	2.75635	1.68628	7.3785	13.3628	1.53319	2.00678	0.720464	0.676363	0.952236	1.21929	2.2384	3.12024	28.7921	17.0524	0	0	0	0	82.1854	50.3709	108.288	0	140.009	87.1676	95.0986	65.5285	94.883	53.4809	34.7238	91.8666	56.9877	-3.23945
cgd1_370	0	0.488255	0.39401	0.315168	0.951092	1.18084	0.0544047	0.464966	0	0.069827	0	0.494222	0	0.0989936	0	0.116922	30.6163	26.755	0	0	0	0	0	65.2811	29.9676	0	42.4466	38.1904	27.7401	31.8891	70.9598	65.4725	74.5843	60.4706	44.8498	-3.2364
cgd3_450	0	1.27321	0	0	0	0.613617	0.260213	0.617468	1.67372	0.333825	0.279645	3.01907	2.10676	2.60295	1.00249	1.25769	97.8214	74.4442	98.6303	0	76.991	263.061	0	93.596	236.31	139.593	108.139	120.146	55.3072	49.0252	73.1886	82.1409	84.3064	130.606	51.5518	-3.23243
cgd2_2880	3.12697	3.07034	0	1.32127	0	0	0.5704	0	0.0978463	1.3173	2.32961	0.920848	0.388932	0.933766	1.23073	0.857793	0	1.10963	0	0	0	0	0	27.6032	0	0	14.8766	17.4983	9.69799	19.105	14.3482	17.7602	6.4275	25.5812	0	-3.22824
cgd6_2970	3.40968	6.825	2.09223	0	0.581246	0	2.71404	2.79106	0.872941	4.78799	2.06622	2.16795	3.3735	0.925628	2.09143	0.850316	137.163	138.619	86.8576	0	134.272	0	58.5294	82.6977	0	0	507.655	443.564	331.661	340.891	157.843	151.127	158.272	202.079	96.44	-3.22636
cgd7_260	1.52309	5.55149	5.5872	13.9439	5.85486	2.75195	15.283	8.83512	12.5105	19.7836	15.5276	11.2132	11.8401	15.0343	6.85101	8.05785	9.07026	32.2848	0	0	161.727	117.954	142.07	63.9862	35.8078	417.812	121.69	156.653	64.97	69.803	116.051	106.317	74.5961	67.8673	63.4057	-3.22604
cgd2_2460	20.1487	42.5366	5.34984	0.337841	15.8325	6.6041	24.1866	24.2562	11.7088	10.3294	15.801	9.53598	13.4255	11.1421	24.2762	6.016	11.0565	16.332	0	605.478	0	0	0	359.89	0	0	147.439	278.932	238.72	234.814	158.409	106.412	61.816	99.3314	81.5891	-3.22406
cgd2_2550	3.57151	15.1021	0.698747	0.368073	0.435587	0.239836	1.46107	1.3676	6.81441	6.7957	3.34734	2.13772	3.50323	3.62248	2.49792	0.955843	0	0.838285	0	0	0	0	54.5849	35.387	35.9609	148.7	19.3618	22.4624	14.3929	15.0712	20.2391	27.9943	32.9139	31.9006	15.3844	-3.22389
cgd6_2950	0.824151	0.280251	0.310965	0.290197	0.176619	0	1.03044	0.326191	0.147363	0.495986	1.01564	0.910128	0.14644	0.585965	0.628887	0.369113	128.16	131.614	0	0	0	0	312.662	128.522	315.889	106.041	91.5622	122.989	89.3857	89.879	207.602	252.183	253.495	208.696	179.514	-3.22368
cgd5_3830	0	4.74456	0	0	0	0	0	0	0	0.339268	0	0	0	0	1.63014	0	84.639	100.179	0	89.1654	0	0	0	73.9854	62.2658	0	281.423	200.086	90.0772	88.648	138.633	166.484	214.736	195.9	88.028	-3.22334
cgd5_1370	0	6.99624	1.29383	0	0	0	0	1.52683	0	0.343941	2.30495	0	0	0.975209	0.826297	2.01569	68.6049	30.4482	0	0	0	0	0	0	0	607.517	16.4842	34.5607	11.4152	22.4677	28.5555	165.522	53.6186	21.686	54.5876	-3.22204
cgd7_930	0	2.67355	0.171974	0.343903	0.586056	0.605034	1.13992	0	0.427858	0.822889	1.30208	0.359522	1.03257	1.42586	0.21966	0	25.8699	33.5295	113.109	0	131.142	0	0	54.0248	77.4291	0	33.8482	28.7822	15.1377	20.8801	32.5149	10.4498	24.2941	65.9324	13.8202	-3.222
cgd6_1560	6.9426	18.5248	4.99499	2.68118	3.19163	2.46642	2.61532	5.27404	14.9967	8.59592	12.821	10.0576	6.40677	15.3073	12.4663	8.24991	26.5704	40.9628	0	161.665	0	0	313.881	38.4751	165.43	0	134.625	128.147	166.795	82.1229	72.5406	97.1518	186.191	116.136	125.081	-3.22056
cgd3_1660	2.83988	9.87983	0	0.769206	0	0	1.43494	0	0.956986	1.84055	0.513943	0.804139	0	0.724818	1.47394	0.856086	10.3736	1.53788	0	0	0	0	0	75.2837	0	0	20.1861	22.7272	27.1149	6.67527	23.0171	47.8798	34.5413	18.5521	23.0987	-3.21912
cgd5_1120	0	2.80004	0.863029	3.10651	0.955842	0.0674731	1.21562	1.83321	6.13472	8.80975	8.30242	7.3612	3.1091	9.43223	5.51169	2.68908	7.08106	11.9181	0	0	0	0	146.545	18.0707	58.273	0	100.793	82.8626	45.5801	44.9075	51.9157	40.6902	49.8291	49.5797	24.9571	-3.219
cgd1_1060	0.15641	1.86154	0.703818	0	0	0	0.304194	0.902788	0.261025	0.536887	0.163546	0.422221	0.843016	0.518962	0.469032	0.286043	32.8164	48.3931	0	124.053	0	37.9686	0	29.6215	10.6134	92.2644	99.1113	56.6508	43.6188	36.6157	60.1917	58.0431	57.2482	42.923	30.2952	-3.21848
cgd6_1350	0	3.58481	0.0654761	0	0.836742	1.075	0.569669	0	3.97941	3.65518	5.77396	6.32395	7.42331	5.77417	2.69713	1.66126	0	5.57481	0	0	0	0	0	20.4047	0	120.926	27.3559	24.8364	17.2923	17.0362	41.8671	60.446	37.6341	32.765	28.1805	-3.21188
cgd6_5150	0	0.0743105	0	0.17588	0.374654	0	0.091102	0.0864918	0.234446	0	0.195857	0.367736	2.17445	0.414327	0.280848	0	53.9526	43.6059	0	0	43.0371	0	0	22.6668	24.3648	167.916	54.399	36.5091	3.87179	0	122.856	122.333	130.439	84.4303	78.9698	-3.2102
cgd5_1110	0.973468	6.66191	1.71409	0	5.84131	6.19798	0.532922	3.20272	6.8537	8.20186	12.4054	5.73345	6.20535	5.32939	6.97867	5.72234	5.76178	11.9543	0	0	200.876	0	320.837	0	0	0	91.6107	73.6537	45.3208	44.6244	21.2243	27.5763	9.53922	28.4744	10.0175	-3.20579
cgd4_1000	0	0.261926	0	0	0	0	0	0	0	0	2.76138	0	3.28474	0.29208	0	0	10.1895	9.03561	0	0	0	0	0	43.5735	77.8222	0	0	35.035	0	0	0	0	15.6096	0	52.0635	-3.19978
cgd3_2810	3.77093	3.29123	1.18042	2.65561	9.23957	5.19116	6.97327	7.31324	4.87719	5.41294	6.70305	4.62702	2.03245	5.00473	9.47049	6.30518	5.94635	3.52451	0	357.643	0	162.033	0	42.1368	0	0	54.7969	19.7162	39.0159	30.732	21.903	36.1487	19.5263	19.5253	0	-3.18484
cgd6_2870	0	6.25598	0	0.172172	1.10027	0	1.42765	0	0	0.228874	0.958637	0.899958	1.06431	1.62237	0.824782	0.766476	17.3623	39.4526	0	0	0	0	0	41.5409	89.3055	0	39.2606	66.0708	7.58815	7.47152	106.827	79.3373	67.9887	94.9153	19.166	-3.1847
cgd6_4600	1.0655	8.87689	0	2.5012	2.93038	0	2.59373	4.18201	6.66813	5.65235	6.68467	3.92218	4.19668	3.53529	0.399395	5.28904	24.905	24.5671	0	0	0	0	0	0	0	72.7156	189.531	94.9892	66.2044	65.156	109.843	24.1979	113.672	152.054	38.434	-3.18409
cgd7_5030	5.3232	28.4533	1.22743	0.736365	0	0	0.0693402	0	0.713866	1.77977	1.26727	1.67958	0.591161	1.26159	1.06895	0.0745034	2.28965	2.04028	0	0	0	0	114.562	52.6606	93.9685	0	23.5334	29.2079	17.6793	11.6124	6.02273	18.6003	24.2816	16.1068	8.09878	-3.18188
cgd5_1440	0.135983	1.61843	0.0598599	0.167586	0.637475	0.514794	2.45439	2.91978	1.02121	1.08206	1.83954	1.07621	0.909104	1.53404	1.33802	0.772704	6.59812	22.5585	0	0	0	0	0	19.5257	40.7994	28.9293	20.9076	22.8193	26.3308	23.8734	45.5914	52.9025	58.4174	37.2669	27.1353	-3.18058
cgd5_110	0	5.28953	0.28531	0.24452	1.09382	0.764777	2.1273	0.240493	3.3898	2.0803	2.01496	2.55625	0.388679	1.70503	2.45985	2.12268	6.71087	19.4423	0	0	63.1971	0	42.478	13.0173	0	0	34.8345	36.6316	27.9772	19.0854	35.686	55.1741	47.9879	46.6833	29.9697	-3.1793
cgd8_3860	1.36538	7.55162	0.235702	0	0.542182	0.497545	0.995921	1.72452	0.703692	1.20302	1.63762	1.53738	0.349641	0.319784	0.135477	0.1259	0	0	0	0	0	0	48.8157	29.7708	0	0	16.0446	8.68875	12.4465	7.35827	2.56634	6.35321	13.7956	6.86323	9.17985	-3.17902
cgd8_1590	4.09566	0	0	0	3.84001	5.6382	0	0	0	0	0	0	0	0.679464	1.72713	0	11.7567	3.47177	0	0	0	0	0	0	0	0	19.5989	31.9742	0	0	51.7091	77.7666	35.7881	13.3101	36.7368	-3.17864
cgd3_3120	0	0.523507	0	0	0	0	0	0	0	0	0	0.647661	0	0.23351	0	0	12.5944	16.1915	0	0	0	0	0	0	0	0	16.6415	32.6996	27.2882	26.8766	37.2655	19.7688	28.6177	35.5225	33.4074	-3.17815
cgd1_2860	0	4.26282	0	0	0	3.7705	1.23012	2.04301	0	1.77513	0.6609	0.620445	1.17924	0.838865	2.60616	1.48618	0	1.48472	0	0	0	0	0	0	0	0	9.58189	11.6839	6.53733	25.7511	19.3823	46.3731	38.9468	8.36313	20.873	-3.17647
cgd3_1870	0	15.9666	4.63175	0	5.62312	4.34542	11.2398	10.3851	11.3588	7.3876	7.42632	4.35734	12.2692	11.2589	14.8642	5.87584	9.18155	10.8625	194.912	0	0	0	0	62.0642	66.7135	0	202.664	145.731	85.8371	120.662	99.6208	113.002	14.3088	85.2822	60.3885	-3.17154
cgd2_660	1.43054	10.4477	0	0	0	0	0.948797	0	2.19746	1.5827	1.63179	1.62765	1.7793	1.81229	1.6818	0.407716	6.23939	11.114	0	0	0	0	0	24.469	50.5998	0	6.311	10.904	12.0973	31.7791	56.3693	53.6912	50.073	32.3952	36.1618	-3.17068
cgd1_2870	0.646423	4.42379	0.284556	0.398328	0.606074	0.945502	0	0.447735	0.707955	0.983374	0.380203	0.71386	0.854273	0.321722	1.99903	0.949969	5.8487	11.584	0	0	0	0	0	45.1375	48.5188	0	52.2862	22.652	10.0176	17.2733	18.0681	19.1697	10.4064	20.0593	9.25573	-3.1701
cgd2_4280	0.987368	6.1275	1.07625	0.894003	1.37538	0	2.57281	2.63784	3.26613	4.22551	3.87156	3.42688	6.57904	4.11847	2.93443	2.65328	0	7.02157	0	0	0	0	82.7852	75.8566	0	0	24.7849	28.9806	39.3663	8.6174	51.8383	35.7363	40.7683	23.2783	44.0378	-3.16683
cgd6_1240	0	2.83441	0	0	0	0	1.89794	0	0.270983	0	0.339569	1.9127	1.88499	0	3.40847	0	0	2.96565	0	0	0	0	0	0	0	0	2.83907	12.3674	0	0	46.3194	8.57201	15.4095	15.3324	30.6341	-3.16553
cgd5_1490	0	1.31436	0.220136	0.102717	0.390722	0	0.668561	0.389669	1.09537	0.780256	0.686301	0.951098	0.751584	1.03703	0.480345	0.179644	0	0.301106	0	0	0	0	0.3896	16.0446	8.64458	0	4.27006	6.44534	7.10023	5.72544	4.221	10.0267	6.48948	5.49803	4.31669	-3.16458
cgd3_970	0	1.7749	0	0	0	0	0	0	0.533308	0	0	0	0	0	1.67701	0	49.3981	96.3873	0	0	0	0	107.673	65.9922	257.757	382.383	17.6948	40.7838	52.9819	39.0953	51.4497	13.3196	84.056	122.006	32.8589	-3.16425
cgd7_4420	10.2769	61.1166	7.09636	4.91951	7.55723	1.80312	21.8992	15.0737	16.8986	17.7325	18.2258	14.6376	11.1116	11.9902	6.68477	10.2659	27.5949	33.2819	39.5947	52.9756	0	48.4822	246.651	157.911	121.972	373.598	178.068	158.847	141.549	149.734	162.027	148.284	215.819	181.092	147.345	-3.16396
cgd4_3810	3.3892	36.1691	6.03404	2.06855	4.99951	2.17731	18.5436	9.31166	22.2002	28.4497	18.4279	19.6288	16.862	21.0661	19.4374	7.79202	10.862	4.83822	42.3716	85.8965	0	128.135	168.106	81.9749	110.969	61.1812	258.995	182.594	178.625	120.769	181.172	192.782	92.8467	197.941	47.6304	-3.16169
cgd5_3880	0	4.02778	0.405369	0	3.10821	4.1834	1.91481	2.10483	3.45781	4.13798	3.35806	3.55929	5.32602	3.29986	4.81529	1.1909	0	3.93072	0	0	0	0	121.807	49.7698	0	0	26.69	26.5306	21.4166	21.097	29.799	10.5685	45.8975	45.4982	11.4813	-3.15448
cgd3_3950	0	6.77205	0	0	1.04824	0	2.47693	1.38283	2.62383	6.91538	5.32331	3.82159	11.1745	3.84208	2.80638	3.12959	9.50135	22.5431	0	0	0	0	0	34.7558	37.3594	0	83.9655	25.3732	18.5827	12.2003	93.983	156.23	103.93	87.6221	46.2544	-3.1529
cgd8_920	0	0	0	0	0	0	0	0	0	0	0.245031	0	0	0	0	0	5.01204	1.48852	0	0	0	0	0	0	0	0	0	0	0	0	9.8463	20.2727	13.1887	4.34525	8.76866	-3.14669
cgd6_4460	57.0585	96.5735	10.0518	9.5028	6.84254	4.22975	8.88528	7.04994	11.5108	12.2765	12.0229	7.1515	8.99593	7.25883	8.01455	7.34867	32.3253	30.6673	0	0	0	15.6681	405.334	402.977	183.344	108.424	98.0137	171.355	220.454	202.443	216.033	203.01	226.698	222.556	146.031	-3.14526
cgd2_190	2.55979	22.5447	0	0	1.92001	0	14.9653	27.6587	11.2138	10.0647	22.0818	20.3532	12.7355	10.8714	6.90853	9.22896	23.5135	20.8306	0	0	0	292.666	0	65.5583	0	0	151.336	83.063	95.5603	78.3199	164.435	251.701	152.534	305.442	163.635	-3.1351
cgd4_3520	0	1.2761	0	0	0	0	0.040102	0.418926	0.412927	0	0	0.080961	0	0.109462	0	0	1.33067	1.97742	0	0	0	0	0	0	11.1743	0	0	4.2719	3.40761	5.03692	0	13.223	4.76968	0	4.79629	-3.12981
cgd8_4730	0.503075	38.7987	1.47636	1.48798	1.66029	0	4.84415	2.78757	1.57418	2.54317	2.13041	2.2963	1.18888	1.46888	1.98003	1.18289	0	7.1933	0	0	0	0	0	110.753	0	0	58.0168	48.6477	31.1898	52.2397	92.1064	70.5548	68.2318	39.4975	31.3306	-3.12533
cgd7_2820	0.125343	2.46147	0.956389	0.66203	1.41023	3.10592	1.3713	2.99518	4.90266	3.34421	3.68612	5.81361	2.49443	2.74484	3.38285	2.75074	4.546	1.35094	0	0	0	0	0	0	0	0	8.64243	5.63223	3.88426	7.65505	64.5506	89.3985	67.8753	87.6811	60.1307	-3.12172
cgd8_2500	2.53399	61.5634	8.34176	7.06049	7.85055	9.70676	29.8985	20.8326	38.6115	43.9375	34.2145	21.5757	30.8327	32.0955	26.8229	14.507	23.8416	28.3203	0	84.7409	195.824	155.108	263.247	40.3358	99.593	119.523	383.785	368.592	310.817	279.295	316.286	300.97	232.299	286.424	182.537	-3.1143
cgd6_2550	2.45128	9.75521	0	0	9.65276	0	0	0	25.5998	26.9637	19.1033	19.2874	18.8651	24.7048	22.3969	8.76572	7.33054	33.7208	0	0	66.4313	105.237	400.098	123.828	0	40.1452	118.788	140.619	95.0277	107.644	158.324	113.522	195.404	95.9698	105.054	-3.1116
cgd7_2620	0.909899	7.91574	1.24612	1.67823	2.56744	2.35607	2.30674	2.4909	2.41332	4.70522	3.3979	3.38131	2.18263	2.8465	1.36428	1.83383	0	1.56064	0	0	0	0	0	8.24902	44.3348	0	32.7178	42.2078	38.9321	27.7827	31.0632	52.3072	43.7038	31.9253	13.9425	-3.10588
cgd5_1770	0	6.00925	0.613133	0	1.30591	4.31422	5.08572	1.92946	5.66588	6.19363	5.73455	5.63989	3.03174	3.46607	2.93681	1.09168	32.5823	24.1074	0	0	0	0	0	112.116	173.016	0	30.0621	43.5756	43.2694	31.9391	90.2657	105.013	110.559	64.0424	87.9199	-3.10548
cgd3_1450	0.520958	4.75355	0.71346	2.07896	0.651253	2.51008	3.80147	1.44333	5.3251	5.6898	6.40053	3.57968	6.80366	7.49026	6.15123	2.72209	33.1566	59.0233	0	0	0	0	0	92.001	132.184	0	131.322	101	70.0241	100.8	54.2249	195.814	119.634	111.095	133.785	-3.10513
cgd8_4450	0.26014	3.30252	0.203581	0.122133	0	0	0.569263	0.120121	0.434137	0.730595	0.884029	1.40447	2.53457	0.23017	1.2189	0.271855	0	0	0	0	0	0	0	0	2.73982	0	0	2.34937	0	0	30.1459	8.99876	21.1562	14.7645	19.65	-3.1045
cgd7_2180	0	4.63895	1.48392	0	1.73832	1.30517	3.5366	1.75115	1.18668	1.57789	3.3045	0.775556	2.35848	3.07584	2.01385	0.825657	10.0139	16.3319	0	0	0	0	237.935	0	0	0	48.1997	43.9737	19.612	38.6267	43.5947	15.4832	0	0	5.99543	-3.10192
cgd1_120	7.08252	7.55466	0.392168	0.188216	0.300699	0	0.779965	0.55535	0.752671	1.00081	1.99114	0.491911	0.332424	1.15281	0	1.15211	3.20432	6.65868	0	0	0	0	0	48.272	51.8881	0	0	26.8294	45.5804	40.8191	0	25.3218	15.9223	11.0734	6.10079	-3.09892
cgd5_820	45.9393	104.957	7.64919	2.9828	2.60671	4.63471	8.87336	8.57536	10.6707	13.1154	14.5639	7.83565	10.4012	12.9003	14.5943	6.12869	49.6241	51.1913	0	0	0	0	289.304	309.509	235.279	264.458	93.4495	173.945	245.78	228.874	197.349	297.2	290.56	223.71	201.247	-3.09802
cgd2_2130	2.9845	11.4531	0.404241	0.323351	0.430494	0.237032	0.92084	0.715558	2.72982	3.15216	2.67057	2.02822	2.83169	2.33597	2.30198	1.25956	18.5564	39.4426	0	0	0	0	11.8037	123.926	109.958	0	57.7284	54.9024	78.2416	43.2265	61.2602	49.5891	73.6207	54.8977	46.0616	-3.0957
cgd1_2920	3.11799	20.0728	4.49197	8.58355	2.12609	0	1.86244	6.67521	2.83827	2.38821	4.44579	2.29551	0	3.38577	3.02815	1.77731	6.67999	5.93634	0	349.376	0	0	0	40.6403	0	0	21.5435	23.2654	26.4021	17.328	72.5243	10.0186	20.5699	18.3239	43.4636	-3.09555
cgd5_2370	56.7762	219.965	320.049	182.425	561.157	312.232	519.253	583.322	248.723	470.611	447.104	430.186	421.87	380.688	402.698	281.832	996.18	1044.41	1805.56	2130.08	1642.13	2872.47	2840.19	1938.81	2603.71	3613.68	7056.61	6290.44	4915.84	5937.28	4154.45	4025.24	3599.15	5160.68	2993.74	-3.09486
cgd5_2650	0	3.81414	1.73626	3.47208	2.95844	3.05424	5.76433	2.04894	4.3197	6.0002	8.11953	2.17786	1.53308	6.87062	10.2569	3.47783	0	3.35136	0	0	0	0	0	0	0	0	64.9815	79.8918	76.6771	90.502	45.2179	62.8115	17.0488	118.744	0	-3.09348
cgd2_2200	105.613	293.14	463.325	233.442	553.936	434.576	802.567	586.275	1081.64	1070.25	1292.53	809.318	1113.21	799.058	902.003	403.611	1273.16	1027.92	657.955	2143.36	1660.82	7706.12	10697.5	2900.71	4158.07	5233.41	8345.26	7724.18	7330.97	8241	9016.48	8056.28	7736.19	9269.05	5821.18	-3.09242
cgd3_3790	38.3704	210.602	210.778	140.618	774.832	528.474	439.941	710.086	350.637	326.773	432.08	356.813	361.645	304.807	337.648	317.964	260.71	308.532	1772.1	1969.24	1413.88	1596.95	3060.62	1087.49	1412.96	6305.85	4280.16	3379.63	2384.49	3143.92	4322.33	4005.59	3874.66	4818.95	2793.14	-3.09176
cgd6_2030	0	2.47643	0.581551	0.279108	1.33773	0	0	0	0.372048	0.55654	0	0	1.10915	0	0.557106	0.46595	80.1752	75.5324	108.428	0	0	0	0	0	37.1121	0	139.963	75.6313	18.4444	30.2741	111.481	282.588	140.046	160.91	210.394	-3.09096
cgd2_760	0.696879	3.42129	6.95338	7.60685	7.57921	1.3191	5.21232	5.91285	10.3579	14.5156	8.8807	10.1328	11.3765	6.82105	8.91413	8.05638	8.31568	28.3723	0	0	0	0	250.92	61.5148	231.431	0	93.9845	93.8273	64.8491	69.1941	97.9032	56.6476	91.1311	48.1318	83.1776	-3.09079
cgd3_1720	1.11045	32.1155	1.30353	0.938418	14.8258	11.7708	3.72819	4.30716	3.05776	7.06897	6.09585	5.88622	1.24306	9.8743	4.87006	10.4441	0	6.25102	36.8149	0	0	0	0	37.8151	0	0	61.2428	80.6842	55.1346	88.225	130.849	171.279	147.687	102.967	91.0735	-3.08915
cgd3_3020	0	1.75713	0	0	0	1.9195	1.07727	0.681721	1.53991	3.22492	0.643219	0.966154	2.85648	1.08856	0.922343	1.02857	90.1497	79.0875	0	0	0	223.996	475.206	29.1251	0	0	120.775	125.596	81.4065	75.1713	79.2019	113.283	59.9009	62.1148	51.267	-3.08391
cgd5_4190	6.10776	4.92006	0.568332	0.891729	0.670422	0.563959	0.597616	0.361135	3.07654	3.0681	2.04443	1.26125	2.5014	1.53226	2.34529	0.87569	10.7908	13.8933	0	0	0	0	0	79.3907	14.9638	41.2506	7.46538	16.0816	25.3929	18.1969	47.8582	47.2973	70.5126	45.7508	34.2125	-3.08186
cgd2_4340	16.5702	32.1518	3.00611	1.98024	1.58184	0.48387	3.07683	0.626023	3.95946	2.82042	2.52018	1.40476	3.12273	2.93224	3.33148	1.18066	29.0093	35.1817	0	0	0	0	326.724	77.2435	19.6754	0	20.7607	31.4321	46.6965	33.7385	75.9598	159.05	149.979	96.8261	117.725	-3.07784
cgd5_2520	2.23339	1.70879	0	0	0	0	0.931859	0	2.7954	1.79211	2.00167	1.64425	0.992102	2.32895	1.25575	1.25034	14.9768	4.43429	0	0	0	0	0	0	0	0	31.5563	37.3895	19.8182	9.75368	8.94371	55.0238	72.1164	23.9185	47.0747	-3.07695
cgd6_160	0	1.59161	0.998974	1.08446	2.1277	4.68609	6.20737	6.28733	1.67382	1.97272	2.60595	2.68511	3.12505	2.52781	1.45826	3.36675	0	0.580942	0	0	0	0	0	15.0895	0	0	35.6126	29.3063	47.7282	29.7015	15.5062	85.6253	20.8731	38.0757	24.8606	-3.07632
cgd1_3310	0	4.06576	0	0	0	0	0	0	0.17103	0.255841	0	0.804798	0	0.725412	0	0	0	1.91032	0	0	0	0	0	0	0	0	0	6.40418	8.48436	0	7.84539	19.422	10.5433	10.4906	0	-3.07619
cgd4_1690	5.10805	3.03972	1.67241	1.17461	0.938294	0.334852	2.38205	1.15527	3.41419	3.93615	1.58053	1.25354	2.31229	3.45885	2.95023	1.38899	0.842955	1.50364	0	0	0	0	32.549	13.2337	21.4435	0	19.013	18.5878	18.3016	26.5242	32.5405	51.8686	28.7947	19.8002	22.4483	-3.07084
cgd2_3000	75.5973	182.494	351.059	167.415	381.585	284.063	425.912	358.954	622.474	481.153	486.955	421.094	478.714	506.707	459.542	248.93	274.08	443.746	2399.15	2109.04	1707.52	1639.95	2537.04	2189.3	1375.25	2267.93	5127.08	4395.79	3193.88	3141.68	4685.92	4137.03	4280.53	4648.3	2885.96	-3.06932
cgd3_2960	0.381158	0.513333	0.0117745	0.0706378	0.240752	0.0690412	0.146288	0.333477	0.489629	0.582186	0.346108	0.516921	0.411705	0.479244	0.473742	0.141509	1.46249	2.89926	0	0	0	14.894	0	7.70828	0	0	9.33667	10.3733	3.72865	3.06237	11.1644	4.93485	1.78592	5.32219	3.43248	-3.0671
cgd8_260	0	8.56397	0.165621	0	0.793699	0	2.00671	1.75902	3.44359	1.84915	3.48533	1.40228	1.66713	2.15341	1.70559	1.71403	1.70412	9.6208	0	0	0	0	0	13.2152	0	0	40.6618	31.9402	24.0489	19.3883	47.0256	58.5694	39.1551	22.6912	34.6312	-3.06107
cgd1_2150	0.162344	0.724562	1.14342	0.400146	0.608841	2.68184	0.592078	0.112445	1.16838	1.97572	1.20947	0.717118	2.57452	1.93914	0.86716	1.27241	3.91676	1.74545	0	0	0	0	0	15.1112	0	0	20.2592	17.0403	7.5475	14.8733	15.5287	38.3474	24.1802	13.8315	20.8699	-3.06029
cgd7_3230	2.59971	18.7193	6.71379	1.28156	6.23984	7.51555	9.10916	14.4052	18.0592	20.4434	13.0479	7.27299	9.05385	8.79827	5.11604	6.72403	0	7.28141	0	0	0	148.451	0	75.0409	282.551	0	93.9756	96.0697	64.5597	63.5632	108.495	107.214	80.8027	110.249	46.3629	-3.05814
cgd6_860	1.87838	16.3478	0	0.82676	5.2834	0	4.79862	2.2768	8.66955	7.03383	6.99704	2.07434	12.1197	7.16727	8.18514	5.52085	22.2576	16.4945	125.943	0	0	0	0	4.76483	0	356.499	98.0543	84.5159	94.7305	100.453	11.3074	25.2101	27.7371	55.1965	18.3194	-3.05295
cgd6_3570	0.607448	1.26519	0.463492	0	0.0455625	0	0.310129	0.252443	0.41817	0.454933	0.142912	0.581376	0.0755544	0.524028	0.273237	0.523712	26.4434	17.0267	0	0	0	0	37.3485	34.3362	0	0	58.3092	34.752	33.883	12.9844	41.2334	43.6993	34.6954	23.6037	31.527	-3.04963
cgd6_1840	0.592515	3.4672	0.347768	1.11271	0.222212	1.15554	1.51278	1.09439	3.46088	3.23567	1.7812	2.83542	0.429899	0.917441	1.49917	0.696597	0	4.23713	0	0	0	0	0	0	19.5599	0	26.7148	27.822	24.4895	18.0961	40.2424	23.1844	12.5857	8.3485	22.0003	-3.04578
cgd2_2340	22.9492	9.20897	1.93252	1.85498	0.617409	0.203968	0.88842	0.752578	1.29815	0.708941	1.75582	0.606008	1.98622	1.3328	1.07375	1.10967	4.79342	2.8502	0	0	30.6235	0	10.2918	12.553	27.1212	129.358	8.45666	15.4627	20.4014	19.1007	19.4246	51.0183	31.504	32.9366	27.1241	-3.04321
cgd3_2260	65.0801	110.61	76.685	21.1797	68.0442	60.7455	58.0035	64.8831	30.5464	34.155	39.4377	30.1271	70.8284	48.0944	39.6416	22.7991	249.615	388.758	0	0	0	0	1521.93	1329.61	1102.61	216.955	397.153	598.424	598.082	874.852	942.166	1101.07	954.733	873.534	999.337	-3.04248
cgd5_1890	11.8055	74.3142	16.24	7.92409	13.2823	6.72925	34.5945	22.6142	43.8671	49.733	47.4477	31.2346	39.0035	48.4732	41.6937	16.4816	26.3821	63.9129	101.693	272.12	314.414	0	416.39	253.6	243.649	95.9522	423.295	487.571	383.392	349.416	271.32	227.728	296.993	284.474	197.326	-3.03741
cgd5_4440	0	12.8698	2.5755	0	7.28791	0	7.55214	3.2564	3.72689	2.05394	1.47479	1.84602	0.974615	4.7838	1.58608	1.96528	0	8.71854	0	0	0	0	0	0	165.633	0	39.2714	44.8453	0	9.58152	49.0306	92.3309	59.9123	0	7.89931	-3.03143
cgd7_4030	27.5297	17.0699	6.72315	2.91488	1.44399	2.25269	4.21298	3.80027	5.60234	6.03753	3.32143	2.69292	2.87341	4.15194	2.21902	2.11244	16.2277	33.7402	0	0	0	0	0	227.047	187.154	0	37.0179	76.5902	83.5463	97.0131	81.5823	67.8569	79.5117	112.236	67.402	-3.02864
cgd7_6	0	170.571	0	0	0	0	4.41153	0	3.7371	8.38539	0	32.9723	12.9979	0	0	0	429.676	804.002	323.143	0	0	0	167.885	1141.02	994.339	0	211.978	383.81	0	0	4512.3	1335.86	622.422	886.894	701.608	-3.02569
cgd5_2020	1.81925	2.91472	1.47847	0	0	0	0.510511	0	0.437895	0.393024	0	0	0	0.18573	0	0.109683	0	0	0	0	0	0	0	0	0	0	0	5.83969	8.67914	0	17.2826	5.34805	17.4194	5.77738	0	-3.02509
cgd7_2750	0.327598	0.545857	0	0.046141	0.294864	0	0.286726	0.499192	1.1071	1.41074	1.1304	0.530602	1.18165	0.956525	1.43674	0.924347	0	0.4706	0	0	0	0	0	0	0	0	3.30078	7.36478	4.06088	0	7.69471	29.2981	16.9725	11.2957	5.67964	-3.02428
cgd6_2240	1.69916	4.33033	0.216803	0.468235	0.609532	0.432226	0.377132	0.3326	0.901552	0.795337	1.33251	1.49569	0.918874	0.906941	0.913837	0.810633	5.37503	6.12537	0	59.3248	0	0	0	21.1083	37.9414	0	13.2501	11.3964	6.86654	10.1505	6.0673	7.332	32.0675	3.2388	6.50336	-3.0228
cgd2_1000	5.53492	32.5715	32.5895	26.2333	11.7298	3.26551	18.841	16.856	29.9653	31.1715	38.7208	30.0119	19.7242	22.5623	14.9677	20.8643	59.3035	110.734	49.6449	270.432	157.798	62.6486	159.491	368.744	386.31	168.966	353.191	260.21	228.745	147.57	268.589	295.397	312.385	281.96	260.107	-3.02186
cgd5_1260	0	4.53175	0.343822	3.30026	1.31814	1.34403	0.427497	1.35246	3.17721	6.9463	4.13449	4.88771	0.850042	0.647879	1.97622	0.918256	0	4.13637	0	0	0	0	0	0	16.6816	0	53.0099	43.8219	30.2898	59.6609	17.5367	30.9485	31.4233	15.246	10.4289	-3.02171
cgd3_1880	2.11424	5.97622	1.88958	2.26721	2.01831	2.01752	4.20527	3.76083	4.78134	5.48794	3.203	4.03284	2.15157	4.8786	3.86347	3.23885	3.49147	4.15117	0	0	0	0	0	27.2764	29.4169	0	46.8614	31.5935	17.8663	16.1393	68.2538	51.6496	70.2988	76.2662	50.4641	-3.01818
cgd1_2240	0	1.69546	0.398152	0	1.11939	0	1.58375	1.40956	0.509438	1.2701	2.12792	2.3972	0.506245	2.43083	0.839116	0.212672	6.50488	10.6205	0	0	0	0	0	0	0	0	32.4244	12.2045	12.6209	20.7212	20.7452	53.0035	22.5157	48.7531	34.2879	-3.01817
cgd5_2380	0.324095	27.7725	1.04623	1.25531	1.94474	4.23851	11.4694	4.71406	17.443	18.9627	15.5038	13.839	18.543	12.5814	14.1226	7.49351	0	25.2828	0	119.827	0	0	140.987	0	123.844	0	170.903	81.9411	85.442	108.911	118.151	182.823	154.245	112.586	99.0765	-3.01334
cgd6_740	0	0.0760917	0	0	0	0	0	0	0	0	0	0	0	0	0	0	3.06814	0	0	0	0	0	0	0	0	0	0	0	0	0	0	14.5658	3.8081	0	5.57452	-3.01161
cgd6_1440	1.96356	3.17829	0.276596	0	0.235648	0.540619	5.61436	2.17605	5.55436	4.1911	6.83699	4.85723	3.07727	3.02298	3.88623	1.78523	1.89553	14.0792	0	121.847	35.5485	0	0	29.2886	0	0	31.4132	32.5906	34.08	31.1814	35.1471	38.5479	34.9323	29.5688	24.774	-3.0049
cgd7_5410	2.85938	0.998751	2.73631	4.28999	2.84409	1.49751	4.71504	1.9805	2.52859	3.5497	2.19363	2.60852	6.95837	5.48615	3.42516	4.04374	4.50919	14.7402	73.5025	0	28.4065	44.9999	19.0934	23.2887	37.7369	0	21.281	34.1673	17.3365	13.287	73.9025	49.4287	51.1276	27.0306	30.4706	-3.00351
cgd1_1400	0	1.16034	0.504903	1.61548	1.72062	1.65791	1.29663	2.22443	0.861367	0.536877	0.584664	1.22442	1.28395	1.25586	0.709397	0.494436	1.38751	0.824722	0	0	0	0	0	10.8273	0	0	2.90318	3.82792	3.55422	7.00476	11.1632	36.7185	29.8314	19.7962	20.7404	-3.00213
cgd8_5400	8.08274	17.4197	6.15443	12.4611	11.6336	10.5255	41.4537	13.769	37.5959	42.5371	23.984	20.1035	18.6122	24.2089	29.4787	5.65017	0	3.07577	0	0	0	0	0	108.453	135.807	0	103.928	139.906	155.911	100.129	335.346	341.332	322.385	449.011	268.988	-2.99558
cgd4_1660	0	19.5113	2.08044	3.12026	0	3.65967	2.59457	7.97906	0.554569	0.829569	7.64424	0	0	1.17608	1.99299	1.38907	0	5.7405	0	0	0	0	0	0	0	0	100.484	60.2692	55.314	135.785	54.2394	32.4048	0	0	0	-2.99414
cgd4_840	57.9848	130.181	247.824	172.62	1064.38	818.19	319.37	630.912	252.368	252.662	280.691	267.002	254.392	223.174	259.044	245	145.017	328.248	912.141	2942.55	895.792	1795.31	2018.76	1210.32	480.313	2076.29	4438.45	3801.05	2492.95	2935.55	4415.96	3077.73	4365.85	3978.17	2850.36	-2.9916
cgd2_1580	0	11.0326	0	0	0	0	3.06047	7.04189	0.748544	1.6796	2.81401	0	2.23156	1.58745	4.03514	4.68735	13.6028	4.01236	0	0	0	0	0	0	0	0	34.4878	91.9415	37.2377	36.6099	36.8724	31.8047	76.2796	39.2107	39.0413	-2.98759
cgd1_1170	5.68131	9.96922	4.78809	3.79578	3.82429	2.80756	3.08232	3.32967	7.11098	8.31883	7.31141	5.46964	5.6169	7.05682	8.84603	2.51187	0	4.14129	0	0	0	0	0	26.1324	0	0	67.5026	55.685	54.2105	35.5999	73.1495	110.653	132.485	71.9353	72.0226	-2.98299
cgd8_4650	2.77266	9.56982	0	0.781038	0	0	6.48511	7.68175	4.85854	4.15303	7.39286	3.26604	1.03459	4.04782	2.49435	3.47702	0	11.2217	0	0	0	0	0	0	0	0	43.3453	67.6173	103.545	16.9698	74.2737	74.0924	18.6347	55.2572	61.2918	-2.97751
cgd2_4350	2.22062	3.78648	0.225581	0	0	0	0.622876	0.443676	0.935383	0.679622	0.401873	0.440153	0.345251	0.708456	0.600276	0.368175	4.1399	7.07611	0	0	0	0	0	0	0	0	2.18079	3.25632	6.61567	5.21567	27.8779	22.3152	36.221	37.2404	29.9578	-2.9761
cgd6_3400	0.168959	6.40138	3.47089	5.55271	5.57614	7.75314	6.98291	6.0854	1.58608	1.42355	1.59001	2.94391	1.05076	1.86867	4.08499	7.50414	8.17662	9.72037	100.24	0	0	0	0	42.5583	22.873	0	67.7901	75.1181	52.356	61.9111	57.7755	26.9773	41.2142	26.8473	32.5799	-2.97445
cgd8_1730	0	15.9637	0.398608	0.239134	0	0.701187	0.12389	1.41118	0.95629	0.158944	0.266295	1.12498	0.527943	0.112667	0.381854	0.665361	8.10813	0	0	0	0	0	0	0	0	0	35.4986	19.053	36.864	25.935	30.8783	44.665	0	19.1091	18.4848	-2.9703
cgd6_3330	0	0.515841	0.897841	1.29272	0.841413	0.561558	3.34693	2.18969	1.56363	2.24354	2.07935	1.87699	2.41003	2.33474	2.32227	1.03909	0	1.83475	0	0	0	0	0	9.56775	10.3873	0	23.0375	17.3482	11.0599	4.67094	29.8072	26.6759	20.0509	33.1631	16.3329	-2.96791
cgd2_4180	50.2284	79.1059	17.536	17.3813	22.0851	4.17259	55.0403	22.4934	32.518	41.7519	16.6389	10.8386	22.8892	16.953	27.7547	9.50255	140.45	222.424	0	0	0	0	718.026	712.059	1388.53	0	154.729	388.945	403.839	503.261	366.355	363.678	365.861	365.244	244.36	-2.9658
cgd5_810	1.80426	4.3223	1.15402	1.49868	0.242903	0.17514	0.253024	0.528717	0.96991	1.06108	1.52378	0.9707	0.474723	0.644699	0.741346	0.670808	0	2.17208	0	0	0	0	0	8.91551	9.58338	19.814	7.11253	6.16283	6.44923	8.4748	13.7428	18.4353	14.3782	20.4215	8.2201	-2.96561
cgd2_3100	0.492122	5.17377	0.770251	0	0.98433	1.0162	0.718181	0.340861	6.36494	5.06774	5.40304	6.40077	7.14119	5.55168	2.12139	3.9857	3.91955	29.0763	0	0	0	0	0	29.1251	125.227	0	122.013	61.5541	45.7912	45.1028	41.555	22.8404	47.0033	60.1303	22.3074	-2.96338
cgd5_910	0	1.83221	0.285334	0	0	0	0.236483	0	2.3325	0.455105	0.254161	0.715811	2.51944	0.322601	0.820022	0	0	0	0	0	0	0	0	0	0	0	0	0	0	0	14.775	6.11633	39.8433	6.60733	4.38585	-2.95802
cgd1_780	1.45595	26.339	2.56365	0	3.27617	3.20688	7.65334	22.1857	8.92943	8.17798	15.0715	4.28757	3.80292	8.88867	3.11079	5.021	27.4249	16.2461	0	0	0	0	0	96.5441	71.9241	0	165.957	87.8354	36.166	53.4045	172.676	162.08	128.15	186.712	66.8149	-2.95563
cgd5_2500	1.20997	5.68026	3.76786	3.2427	2.42014	1.34179	2.9903	1.48989	3.63888	3.52401	2.5567	1.83108	1.08691	2.65412	2.89137	1.87034	17.9399	30.0617	0	0	0	24.7503	0	44.9901	48.4289	57.2157	52.6621	46.4584	33.3211	35.9171	60.1934	75.8333	78.8365	51.3103	49.218	-2.95187
cgd8_2140	0	4.45862	0	0	0	0	0	0	0	0	0	4.41282	0	0	0	0	50.2832	74.0155	0	0	0	0	0	100.257	94.9636	0	132.549	99.2924	23.3564	45.8954	81.0589	60.9174	197.501	78.104	58.7747	-2.95114
cgd3_2130	0	8.90872	1.92879	0.514278	1.36937	0	7.59386	7.33422	5.82697	4.95642	3.72248	5.77957	5.56338	6.42096	5.95375	1.86019	34.8227	34.8644	0	0	0	0	0	32.0825	68.63	0	94.4558	127.065	90.6147	55.7784	86.917	128.9	103.366	132.399	83.2432	-2.95077
cgd5_1230	3.17827	11.4935	11.1926	11.019	10.4525	12.621	9.45816	15.4096	12.6992	15.7923	12.8457	11.1595	16.8768	14.1146	15.8083	5.17371	40.5121	20.584	0	0	299.518	159.742	0	41.5409	0	0	183.841	197.504	121.41	74.7152	165.744	126.801	205.768	152.091	95.7035	-2.94761
cgd7_3350	1.28814	21.5657	1.91534	0.786195	1.80355	1.12308	2.00449	4.52052	5.53553	4.50202	2.35709	2.84504	5.44743	3.76112	4.29736	4.37497	20.7073	19.0697	0	0	0	0	0	63.7722	34.1049	165.349	71.5302	77.2498	50.5731	55.0746	54.6475	69.4862	68.2726	43.8509	31.7536	-2.94662
cgd7_4950	0	17.253	0.756297	4.19691	1.32893	1.99559	5.52376	5.91278	4.73763	5.57907	8.21036	3.43886	3.90659	3.09965	3.53197	2.39859	23.0993	36.5576	0	0	0	0	0	57.2901	184.745	0	79.0123	60.9735	49.9561	24.6029	118.62	109.609	92.1954	124.264	54.8709	-2.94433
cgd3_2440	113.558	329.241	279.006	264.092	528.884	594.105	324.126	496.01	206.866	280.192	250.94	221.646	255.662	210.882	222.237	162.139	723.455	885.489	823.155	1828.05	1687.46	2369	1478.77	1216.03	1338.83	3344.12	5454.04	4437.67	3557.91	3931.1	3137.72	2802.15	3057.01	3744.01	1889.96	-2.94264
cgd3_3070	0.189439	2.93104	1.11189	2.80159	1.77615	0.782362	4.21473	2.09939	5.27571	4.25627	3.93688	5.57872	3.12203	4.27416	1.17166	1.18782	13.6897	13.5542	0	0	0	0	0	17.4947	56.4153	0	96.0473	67.7304	58.7216	40.4991	62.9371	43.4759	24.2001	36.0788	18.8337	-2.94257
cgd5_3100	0	1.6898	0.788286	0.513446	4.2022	3.32799	4.39357	2.55153	3.74628	3.70008	4.60419	2.37306	2.64892	3.97239	2.71854	2.13538	1.86096	16.0435	0	30.788	0	56.3532	0	7.32734	39.3029	86.8489	37.31	22.4264	21.4	18.7463	19.9506	32.0586	48.3041	15.1276	8.91465	-2.94255
cgd4_2950	44.4	45.0841	5.81263	4.41703	1.11422	3.74914	2.5292	2.40079	13.635	7.7259	12.4262	5.8328	4.51652	4.49073	9.74453	2.97543	31.5467	22.2318	0	0	0	0	95.5753	234.309	251.862	0	86.464	96.9582	158.703	136.146	118.202	115.521	164.533	116.546	52.4023	-2.93923
cgd1_2160	0	0.354105	0.130971	0.209526	0.390534	0.61437	0.705288	0.257594	1.95507	1.11412	0.058331	0.711886	0	1.08589	0.669149	0.524681	0	1.06724	0	0	0	0	0	0	0	0	7.45542	11.5153	4.61046	2.27144	11.8069	11.8086	9.58377	5.87308	6.39305	-2.93871
cgd4_340	0	0.662284	0.217738	0	0	0	0	0.385424	0.174123	0.0868224	0.363656	0.477954	0	0.061544	0.104293	0	22.3453	23.8948	0	0	0	0	0	57.5604	0	101.633	27.5899	26.4645	5.74955	31.1566	34.0516	7.21112	38.1674	14.801	7.91226	-2.93508
cgd7_4310	1.60051	5.24815	0.824369	0.667079	0.710493	0.382207	2.90606	1.80991	3.84301	2.9355	3.07384	3.77544	2.15323	2.86114	2.05694	1.63845	66.5758	67.8628	58.9646	0	0	0	0	18.6517	0	64.909	8.05839	12.1639	6.0717	5.98377	191.348	203.928	247.208	208.657	208.285	-2.93464
cgd4_1030	0.166602	16.0611	22.2949	22.6441	61.2316	38.8747	75.1286	71.0829	50.3592	64.8817	83.7483	63.7807	71.4909	60.2532	57.4225	35.7785	27.857	40.1478	370.132	372.334	296.032	340.752	680.915	177.226	127.001	481.392	486.886	512.143	408.23	356.281	393.09	313.551	376.565	367.166	155.979	-2.9306
cgd3_2520	0	1.64241	0	0.208248	0	0.47493	0.719038	0	0.431811	0.369107	0.618403	0.145137	0.367804	0.392463	0.166267	0	4.74657	15.5078	0	0	0	0	0	0	0	0	37.7116	31.6018	6.11106	15.0522	24.9303	29.5601	12.5638	16.5029	11.1746	-2.92673
cgd6_2800	0	2.36906	0	0.48758	0	0.11914	0.252608	1.07899	1.73317	2.1065	0.542958	0.764585	1.82995	0.689165	0.681253	0	4.1314	3.67726	0	0	0	0	0	0	0	0	0	33.0576	16.1069	5.28805	0	12.9859	18.7972	44.1462	16.3291	-2.92431
cgd1_2190	0.451512	2.38461	0.960654	0.198731	2.62464	1.82584	1.68768	2.42367	3.28483	3.38148	4.07196	3.69806	2.63245	3.07111	3.3955	1.76942	2.73127	8.92905	0	0	0	0	0	10.6613	91.6798	0	41.0686	44.8684	34.9779	22.4041	25.5695	4.05714	44.2189	24.4323	9.82153	-2.91908
cgd5_710	0	1.34301	0	0	0	0	0	0.488489	0.441369	0.264094	0.995544	0.311535	0.526324	0	0.475853	0.221107	60.8277	54.1664	0	0	0	0	41.3926	0	0	0	39.804	36.6917	26.2442	64.6305	106.822	174.948	131.107	80.3218	150.501	-2.91033
cgd2_4070	0	2.21588	1.72542	0.138016	4.26296	0.809379	1.43023	3.66506	7.72691	8.62304	10.1437	8.36848	5.11899	7.15285	4.51792	2.61128	0	4.15118	0	0	0	0	0	0	73.4941	0	79.0172	51.3922	30.4012	11.9761	54.875	60.4312	39.4079	29.9061	83.7905	-2.90691
cgd7_3750	0	0.791346	0.821587	0.197156	0.734954	0.433573	0.102098	0.193909	0.43801	0.393127	0.658646	1.59735	1.04464	1.20756	0.944464	0.658273	1.69082	3.01445	0	0	0	0	0	13.1154	0	0	13.2659	11.3512	0	8.54918	22.344	16.7102	9.07125	3.00861	8.06821	-2.90398
cgd1_2710	0.825279	9.82223	6.39389	1.97604	8.41858	12.838	13.6095	14.5191	13.7383	9.4256	11.2613	9.72133	16.4237	16.7581	15.22	8.66756	51.2635	38.6131	230.407	0	142.193	225.254	0	58.5775	62.6537	0	143.692	151.69	133.105	131.104	175.76	66.3197	72.6058	162.512	77.3771	-2.90309
cgd3_3240	0	0	0	0	0	0	0	0	0	0	0	0	0	0	0	0	26.858	45.7461	0	0	115.047	0	0	0	0	0	24.1579	60.2341	44.2391	17.4206	8.13065	90.5771	65.344	43.4881	43.6612	-2.90133
cgd7_3740	0	2.60209	0	0	0	0	0	0	0	0.255841	1.71455	0.804798	0	0	0	0	6.44796	13.3722	0	0	0	0	0	0	0	0	48.8058	33.3228	8.48436	25.0588	15.6908	19.422	0	0	26.8791	-2.90026
cgd1_1330	6.33106	15.1929	1.45406	0.145387	2.37435	4.49986	3.21232	1.8589	11.3265	11.0162	6.1522	5.21832	6.93305	10.2291	6.50038	5.50148	23.2777	34.0902	0	0	0	0	0	96.0804	110.969	0	103.769	90.445	57.5815	67.2462	109.265	104.02	112.376	146.076	95.1232	-2.89743
cgd1_1180	1.1361	4.39449	2.00045	1.51126	2.79315	2.5632	3.03827	1.74867	9.51943	9.15847	5.79116	6.55189	5.14203	7.66472	6.06848	5.4416	6.10404	4.08136	0	0	0	0	0	11.8757	25.5303	281.169	19.1055	22.6293	21.5152	17.3462	30.2367	60.4723	42.0174	28.6716	34.6288	-2.89525
cgd3_1270	0	19.1401	0.572058	3.8895	1.21842	1.11811	1.66059	4.50052	4.67636	4.56214	5.60517	0.956739	10.9105	8.62365	4.56677	6.3659	0	2.25597	0	0	0	0	0	0	0	0	69.6942	33.6333	40.3626	19.8643	53.4008	98.0363	109.822	89.3171	49.1617	-2.88709
[truncated: 1,989 more rows]
