# Supplementary material for: The transcriptome of Cryptosporidium oocysts and intracellular stages
Source: Sci Rep. 2019 May 27;9:7856. doi: 10.1038/s41598-019-44289-x (PMC6536522; doi:10.1038/s41598-019-44289-x)
Supplement: Supplementary file 3 — Dataset 2 [file 41598_2019_44289_MOESM3_ESM.xlsx]

## Sheet: Sheet1
Table S1. Fifty genes most highly expressed in oocysts/sporozoites
Gene ID	Product Description	Ortholog Group	Ortholog count EupathDB*	Ortholog count total**
cgd2_140	Stress-associated_endoplasmic_reticulum_protein	OG5_130196	5	58
cgd1_2400	Uncharacterized_secreted_protein	OG5_222471	8	2
cgd1_3810	Uncharacterized_protein	OG5_194982	9	3
cgd1_640	Signal_peptide_region_containing_protein	OG5_194890	9	3
cgd1_880	Eukaryotic_initiation_factor_4A	OG5_126984	15	154
cgd1_910	AN1-type_and_A20-type_Zinc_finger	OG5_127624	13	112
cgd2_200	Uncharacterized_protein	OG5_130876	12	50
cgd2_2540	Glutaredoxin	OG5_126864	17	172
cgd2_3070	High_mobility_group_box_domain_containing_protein	OG5_126740	39	202
cgd2_3730	Glutathione_S-transferase_C-terminal_domain_containing_protein	OG5_180098	9	4
cgd2_430	Signal_peptide_containing_protein	OG5_222485	6	2
cgd2_4320	Thioredoxin/glutathione_reductase_selenoprotein	OG5_126785	23	189
cgd2_820	Translation_initiation_factor_SUI1	OG5_127384	12	124
cgd3_1570	Profilin	OG5_141746	11	14
cgd3_1940	Translationally_controlled_tumour_protein_associated_protein	OG5_127617	11	112
cgd3_330	unspecified product	OG5_129031	11	77
cgd3_3770	_Hsp90	OG5_126623	17	314
cgd3_4150	RNA_recognition_motif_domain_containing_protein	OG5_129225	10	73
cgd3_510	GDP-fucose_transporter	OG5_188054	8	3
cgd3_760	Ribosomal_protein_L7Ae/L30e/S12e/Gadd45	OG5_128156	12	97
cgd4_3550	Secreted_Kazal_domain-containing_protein	OG5_129460	24	69
cgd4_3620	Immunodominant_antigen_23393226	OG5_222616	7	2
cgd4_4310	Ring_finger_domain_containing_protein	OG5_191746	7	3
cgd5_10	Uncharacterized_Secreted_Protein	OG5_222658	7	2
cgd5_1470	Nucleoside_diphosphate_kinase	OG5_126708	22	214
cgd5_2800	Actin_depolymerizing_factor	OG5_127118	12	143
cgd6_10	Uncharacterized_protein	OG5_222668	7	2
cgd6_2600	Uncharacterized_protein	OG5_195457	9	3
cgd6_3010	Polyadenylate-binding_protein	OG5_126795	15	187
cgd6_3850	50S_ribosomal_protein_L30e-like	OG5_127322	15	127
cgd6_3920	Uncharacterized_protein_with_Tetratricopeptide-like_helical	OG5_175069	9	4
cgd6_40	Uncharacterized_protein	OG5_164335	7	6
cgd6_4860	DEAD/DEAH_box_helicase_with_GUCT_domain	OG5_128505	15	89
cgd6_4910	Zinc_finger_C3H1-type_domain_containing_protein	OG5_190023	11	3
cgd6_5400	Uncharacterized_Secreted_Protein	OG5_214933	6	2
cgd6_5410	Uncharacterized_Secreted_Protein	OG5_222709	7	2
cgd7_2300	Translation_elongation_factor_IF5A	OG5_126922	13	162
cgd7_2430	Translation_initiation_factor_eIF-5_Tif5p/ZnR+W2_domain-containing_protein	OG5_127779	13	106
cgd7_3010	Uncharacterized_protein	OG5_195622	9	3
cgd7_3240	RNA_polymerase_archaeal_subunit_P/eukaryotic_subunit_RPABC4	OG5_130124	7	59
cgd7_3250	Uncharacterized_Protein	OG5_195630	9	3
cgd7_480	L-lactate/malate_dehydrogenase	OG5_126911	29	164
cgd7_790	Uncharacterized_protein	OG5_169153	6	5
cgd8_3230	AP2/ERF_domain_containing_protein	OG5_195785	7	3
cgd8_3480	60S_ribosomal_protein_L34	OG5_127025	12	151
cgd8_3520	Uncharacterized_Secreted_Protein	OG5_135537	9	23
cgd8_3770	DNAJ_like_chaperone	OG5_126883	17	168
cgd8_4220	High_mobility_group_box_domain_containing_protein	OG5_144330	10	12
cgd8_4320	Uncharacterized_Protein	OG5_195816	9	3
cgd8_60	Uncharacterized_Protein	OG5_222757	7	2
*Number orthologs within eupathDB genomes
**Number OrthoMCL orthologous sequences
