# Supplementary material for: The transcriptome of Cryptosporidium oocysts and intracellular stages
Source: Sci Rep. 2019 May 27;9:7856. doi: 10.1038/s41598-019-44289-x (PMC6536522; doi:10.1038/s41598-019-44289-x)
Supplement: Supplementary file 4 — Dataset 3 [file 41598_2019_44289_MOESM4_ESM.xlsx]

## Sheet: Sheet1
Table S2. Fifty genes most highly expressed in trophozoites/meronts
Gene ID	Product Description	Ortholog Group	Ortholog count euk pathogens*	Ortholog count total**
cgd1_1660	60S_ribosomal_protein_L36	OG5_127134	12	141
cgd1_2270	40S_ribosomal_protein_S26	OG5_127138	12	141
cgd1_2880	Uncharacterized_protein	OG5_cpar|cgd1_2880	3
cgd1_300	40S_ribosomal_protein_S21	OG5_127484	11	118
cgd1_3810	Uncharacterized_protein	OG5_194982	9	3
cgd2_1070	40S_ribosomal_protein_S25	OG5_126998	12	153
cgd2_200	Uncharacterized_protein	OG5_130876	12	50
cgd2_2200	Ribosomal_protein_L37	OG5_126918	12	163
cgd2_3000	40S_ribosomal_protein_S16	OG5_126930	12	161
cgd2_350	60S_ribosomal_protein_L39	OG5_127376	6	125
cgd2_820	Translation_initiation_factor_SUI1	OG5_127384	12	124
cgd3_1300	_60S_ribosomal_protein_L12	OG5_127022	12	151
cgd3_1570	Profilin	OG5_141746	11	14
cgd3_2250	60S_ribosomal_protein_L37A	OG5_127166	11	139
cgd3_3790	60S_ribosomal_protein_L19	OG5_126940	11	160
cgd3_3930	60S_ribosomal_protein_L27A	OG5_127016	11	152
cgd3_510	GDP-fucose_transporter	OG5_188054	8	3
cgd4_2260	_60S_acidic_ribosomal_protein_P0	OG5_127051	12	149
cgd4_3080	Ribosomal_protein_S27a_with_Zinc-binding_domain/ubiquitin/Zinc-binding_domain	OG5_127221	14	135
cgd4_3160	40S_ribosomal_protein_S3a	OG5_126852	12	175
cgd4_3620	Immunodominant_antigen_23393226	OG5_222616	7	2
cgd5_1470	Nucleoside_diphosphate_kinase	OG5_126708	22	214
cgd5_2370	60S_acidic_ribosomal_protein_L12/LP1-like_protein	OG5_126872	13	170
cgd5_3040	40S_ribosomal_protein_S7	OG5_127368	12	125
cgd5_3160	Actin	OG5_126595	23	421
cgd6_10	Uncharacterized_protein	OG5_222668	7	2
cgd6_1070	Uncharacterized_protein	OG5_128239	12	95
cgd6_1080	Glycoprotein_GP40	OG5_222676	7	2
cgd6_2170	60S_ribosomal_protein_L5	OG5_126688	12	222
cgd6_2330	Uncharacterized_protein	OG5_195453	9	3
cgd6_3990	Elongation_factor_1-alpha	OG5_126631	17	277
cgd6_40	Uncharacterized_protein	OG5_164335	7	6
cgd6_4190	60S_ribosomal_protein_L10/L16,_alpha/beta_hammerhead	OG5_126951	12	158
cgd6_4620	60S_ribosomal_protein_L26	OG5_126931	12	161
cgd6_4630	40S_ribosomal_protein_S8	OG5_127039	12	150
cgd6_5410	Uncharacterized_Secreted_Protein	OG5_222709	7	2
cgd7_130	Ribosomal_protein_S11	OG5_126681	12	225
cgd7_1460	40S_ribosomal_protein_S27	OG5_127008	11	153
cgd7_1873	Zinc-binding_ribosomal_protein_L44	OG5_126988	12	154
cgd7_2110	60S_ribosomal_proteins_L8/L2	OG5_126641	14	264
cgd7_2250	40S_ribosomal_protein_S3_KH2	OG5_126820	13	181
cgd7_2280	Ribosomal_protein_L40e	OG5_128257	27	95
cgd7_2300	Translation_elongation_factor_IF5A	OG5_126922	13	162
cgd7_2540	60S_ribosomal_protein_L35A	OG5_127072	12	147
cgd7_4050	Ribosomal_protein_L38	OG5_127448	11	120
cgd7_480	L-lactate/malate_dehydrogenase	OG5_126911	29	164
cgd8_2340	Cold-shock_DNA-binding_domain-containing__protein	OG5_126866	16	171
cgd8_3480	60S_ribosomal_protein_L34	OG5_127025	12	151
cgd8_4050	Ribosomal_protein_S29	OG5_127205	7	136
cdg8_1840	Ribosomal_protein_S4/S9	OG5_126983	13	154
*Number orthologs within eupathDB genomes
**Number OrthoMCL orthologous sequences
